# Supplementary material for: Characterization of cell-type specific circular RNAs associated with colorectal cancer metastasis
Source: NAR Cancer. 2023 May 19;5(2):zcad021. doi: 10.1093/narcan/zcad021 (PMC10198730; doi:10.1093/narcan/zcad021)
Supplement: zcad021_Supplemental_Files [file zcad021_supplemental_files.zip]

Archive with 2 entries (2 files):
- 20230504 Supplementary Figures and Caption.pdf
- Supplementary Tables S1-S11 Revision.xlsx
