# Supplementary material for: Characterization of cell-type specific circular RNAs associated with colorectal cancer metastasis
Source: NAR Cancer. 2023 May 19;5(2):zcad021. doi: 10.1093/narcan/zcad021 (PMC10198730; doi:10.1093/narcan/zcad021)
Supplement: zcad021_Supplemental_Files [file zcad021_supplemental_files.zip › Supplementary Tables S1-S11 Revision.xlsx]

## Sheet: Table Legend
Table Index	Content
S1	WUSTL patient cohort information and sequencing summary
S2	List of identified Circular RNAs Associated with Metastasis (CRAMS)
S3	Summary of differentially expressed (DE) circRNAs
S4	Ground truth cell numbers and proportions from down-sampling scRNA-Seq data (Lee 2020 & Li 2017)
S5	CIBERSORT estimates of cell type proportions (Lee 2020 & Li 2017)
S6	Cell-type specific expression of circRNAs predicted by NNLS (Lee 2020 & Li 2017)
S7	NNLS benchmarking metrics between samples for circRNAs (Lee 2020 & Li 2017)
S8	NNLS benchmarking metrics between samples for linear genes (Lee 2020 & Li 2017)
S9	WUSTL cell line samples information and sequencing summary
S10	LogFC between DE circRNAs and parental linear genes
S11	Cell-type specific circRNAs validated in circSC
*CircRNA IDs are unique identifiers assigned to each circRNA in the format of "chromosome|start position|end posotion|strand|number of exons|type of circRNA|gene name|transcript ID|exon indices"

## Sheet: S1
Sample ID	Display Sample ID	Subject	Tissue type	Match status	Sequencing depth	Number of unique circRNAs
2	M_442_2	442	M	Y	20602923	2123
3	N_442_3	442	N	Y	20805659	3743
14	N_618_14	618	N	Y	15299091	1951
15	M_618_15	618	M	Y	21059093	2757
23	P_622_23	622	P	Y_no_normal	24043853	1849
24	M_622_24	622	M	Y_no_normal	23122139	1652
25	M_622_25	622	M	Y_no_normal	22114318	1797
16	P_655_16	655	P	Y	17287461	1726
17	N_655_17	655	N	Y	20489592	3003
18	M_655_18	655	M	Y	19098068	2132
19	N_liver_655_19	655	N_liver	Y_liver	20219408	2550
20	M_656_20	656	M	N	30704861	2944
26	M_663_26	663	M	Y_no_normal	20602479	2374
4	P_684_4	684	P	Y	26848918	5341
5	M_684_5	684	M	Y	16678518	2249
6	N_684_6	684	N	Y	20218517	3116
27	M_705_27	705	M	Y	18458457	2520
28	N_liver_705_28	705	N_liver	Y_liver	22028524	2246
29	P_722_29	722	P	Y	21037237	3053
30	N_722_30	722	N	Y	16065191	2174
31	N_liver_722_31	722	N_liver	Y_liver	24314350	2194
37	M_722_37	722	M	Y	19615634	625
21	P_761_21	761	P	Y_no_mets	8896044	936
22	N_761_22	761	N	Y_no_mets	18953494	1537
7	N_819_7	819	N	Y_no_mets	19618922	2087
8	P_819_8	819	P	Y_no_mets	23511034	1693
10	N_1144_10	1144	N	Y_no_primary	19720776	3968
9	M_1144_9	1144	M	Y_no_primary	26380785	1254
11	M_1231_11	1231	M	N	23728647	1480
12	M_1291_12	1291	M	N	16340849	1641

## Sheet: S2
CRAMS ID	CircRNA ID	Chromosome	Start	End	Strand	Number of exons	Type of circRNA	Gene name	Transcript ID	Exon Indices
CRAMS296	chr1|112653597|112659779|+|4|circRNA|CAPZA1|ENST00000263168.3|4,5,6,7	chr1	112653597	112659779	+	4	circRNA	CAPZA1	ENST00000263168.3	4,5,6,7
CRAMS177	chr1|114463103|114464388|-|3|circRNA|TRIM33|ENST00000358465.6|4,3,2	chr1	114463103	114464388	-	3	circRNA	TRIM33	ENST00000358465.6	4,3,2
CRAMS174	chr1|1223243|1223968|-|2|circRNA|SDF4|ENST00000360001.10|4,3	chr1	1223243	1223968	-	2	circRNA	SDF4	ENST00000360001.10	4,3
CRAMS61	chr10|110881232|110890670|+|6|circRNA|PDCD4|ENST00000393104.6|4,5,6,7,8,9	chr10	110881232	110890670	+	6	circRNA	PDCD4	ENST00000393104.6	4,5,6,7,8,9
CRAMS297	chr10|126970701|126990603|+|5|circRNA|DOCK1|ENST00000280333.9|2,3,4,5,6	chr10	126970701	126990603	+	5	circRNA	DOCK1	ENST00000280333.9	2,3,4,5,6
CRAMS34	chr10|68487143|68506718|-|6|circRNA|SLC25A16|ENST00000609923.5|8,7,6,5,4,3	chr10	68487143	68506718	-	6	circRNA	SLC25A16	ENST00000609923.5	8,7,6,5,4,3
CRAMS64	chr11|124647364|124648175|-|2|circRNA|SIAE|ENST00000263593.7|7,6	chr11	124647364	124648175	-	2	circRNA	SIAE	ENST00000263593.7	7,6
CRAMS161	chr11|68567013|68576043|+|5|circRNA|PPP6R3|NM_001164160|10,11,12,13,14	chr11	68567013	68576043	+	5	circRNA	PPP6R3	NM_001164160	10,11,12,13,14
CRAMS272	chr14|30902535|30911162|-|4|circRNA|STRN3|ENST00000355683.9|14,13,12,11	chr14	30902535	30911162	-	4	circRNA	STRN3	ENST00000355683.9	14,13,12,11
CRAMS318	chr14|67685014|67690421|-|2|circRNA|RDH11|NM_016026|6,5	chr14	67685014	67690421	-	2	circRNA	RDH11	NM_016026	6,5
CRAMS225	chr14|73147794|73148106|+|2|circRNA|PSEN1|NM_000021|2,3	chr14	73147794	73148106	+	2	circRNA	PSEN1	NM_000021	2,3
CRAMS147	chr14|75782486|75783530|+|2|circRNA|TTLL5|NM_015072|25,26	chr14	75782486	75783530	+	2	circRNA	TTLL5	NM_015072	25,26
CRAMS73	chr14|79697629|79805190|+|2|circRNA|NRXN3|NM_004796|15,16	chr14	79697629	79805190	+	2	circRNA	NRXN3	NM_004796	15,16
CRAMS88	chr14|79697629|79805199|+|2|circRNA|NRXN3|NR_073547|18,19	chr14	79697629	79805199	+	2	circRNA	NRXN3	NR_073547	18,19
CRAMS25	chr14|80895717|80906081|-|4|circRNA|CEP128|ENST00000281129.7|7,6,5,4	chr14	80895717	80906081	-	4	circRNA	CEP128	ENST00000281129.7	7,6,5,4
CRAMS191	chr14|90943077|91001159|-|4|circRNA|RPS6KA5|ENST00000614987.4|5,4,3,2	chr14	90943077	91001159	-	4	circRNA	RPS6KA5	ENST00000614987.4	5,4,3,2
CRAMS274	chr14|93293857|93296157|-|2|circRNA|BTBD7|ENST00000334746.9|3,2	chr14	93293857	93296157	-	2	circRNA	BTBD7	ENST00000334746.9	3,2
CRAMS96	chr14|99257470|99257839|-|1|circRNA|BCL11B|ENST00000357195.7|2	chr14	99257470	99257839	-	1	circRNA	BCL11B	ENST00000357195.7	2
CRAMS137	chr14|99458278|99465813|-|5|circRNA|SETD3|ENST00000331768.9|6,5,4,3,2	chr14	99458278	99465813	-	5	circRNA	SETD3	ENST00000331768.9	6,5,4,3,2
CRAMS289	chr15|41668827|41669958|+|1|circRNA|MGA|ENST00000563576.5|2	chr15	41668827	41669958	+	1	circRNA	MGA	ENST00000563576.5	2
CRAMS71	chr15|43334944|43335826|+|2|circRNA|ADAL|NM_001012969|3,4	chr15	43334944	43335826	+	2	circRNA	ADAL	NM_001012969	3,4
CRAMS329	chr15|44615362|44620403|-|2|circRNA|SPG11|ENST00000261866.11|16,15	chr15	44615362	44620403	-	2	circRNA	SPG11	ENST00000261866.11	16,15
CRAMS324	chr15|55223888|55234956|-|4|circRNA|RAB27A|NM_183234|6,5,4,3	chr15	55223888	55234956	-	4	circRNA	RAB27A	NM_183234	6,5,4,3
CRAMS118	chr15|58912562|58916999|-|3|circRNA|SLTM|ENST00000380516.6|5,4,3	chr15	58912562	58916999	-	3	circRNA	SLTM	ENST00000380516.6	5,4,3
CRAMS48	chr15|62033440|62044255|-|4|circRNA|VPS13C|ENST00000249837.7|5,4,3,2	chr15	62033440	62044255	-	4	circRNA	VPS13C	ENST00000249837.7	5,4,3,2
CRAMS47	chr15|63056984|63062645|+|6|circRNA|TPM1|ENST00000288398.10|3,4,5,6,7,8	chr15	63056984	63062645	+	6	circRNA	TPM1	ENST00000288398.10	3,4,5,6,7,8
CRAMS117	chr15|72007825|72027793|-|5|circRNA|MYO9A|ENST00000356056.9|8,7,6,5,4	chr15	72007825	72027793	-	5	circRNA	MYO9A	ENST00000356056.9	8,7,6,5,4
CRAMS206	chr15|73176402|73178427|+|2|circRNA|NEO1|ENST00000339362.9|7,8	chr15	73176402	73178427	+	2	circRNA	NEO1	ENST00000339362.9	7,8
CRAMS316	chr15|74923647|74926887|-|2|circRNA|COX5A|ENST00000322347.10|4,3	chr15	74923647	74926887	-	2	circRNA	COX5A	ENST00000322347.10	4,3
CRAMS268	chr15|76283756|76292700|-|6|circRNA|ETFA|ENST00000557943.5|8,7,6,5,4,3	chr15	76283756	76292700	-	6	circRNA	ETFA	ENST00000557943.5	8,7,6,5,4,3
CRAMS336	chr15|78044899|78054187|-|2|circRNA|TBC1D2B|ENST00000300584.7|3,2	chr15	78044899	78054187	-	2	circRNA	TBC1D2B	ENST00000300584.7	3,2
CRAMS68	chr15|82151464|82152423|-|1|circRNA|EFTUD1|NM_001040610|16	chr15	82151464	82152423	-	1	circRNA	EFTUD1	NM_001040610	16
CRAMS210	chr15|84538531|84555070|-|4|circRNA|UBE2Q2P1|TCONS_l2_00009246|6,5,4,3	chr15	84538531	84555070	-	4	circRNA	UBE2Q2P1	TCONS_l2_00009246	6,5,4,3
CRAMS85	chr15|89113724|89116521|+|2|circRNA|ABHD2|ENST00000569411.5|2,3	chr15	89113724	89116521	+	2	circRNA	ABHD2	ENST00000569411.5	2,3
CRAMS1	chr15|91368250|91368601|+|1|circRNA|Unknown|CRCAT_00081448|2	chr15	91368250	91368601	+	1	circRNA	Unknown	CRCAT_00081448	2
CRAMS46	chr15|94356136|94385525|+|6|circRNA|MCTP2|ENST00000456504.5|10,11,12,13,14,15	chr15	94356136	94385525	+	6	circRNA	MCTP2	ENST00000456504.5	10,11,12,13,14,15
CRAMS346	chr15|94356136|94402019|+|9|circRNA|MCTP2|ENST00000456504.5|10,11,12,13,14,15,16,17,18	chr15	94356136	94402019	+	9	circRNA	MCTP2	ENST00000456504.5	10,11,12,13,14,15,16,17,18
CRAMS133	chr15|94440175|94458246|+|3|circRNA|MCTP2|ENST00000456504.5|19,20,21	chr15	94440175	94458246	+	3	circRNA	MCTP2	ENST00000456504.5	19,20,21
CRAMS54	chr16|11020192|11126146|+|11|circRNA|CLEC16A|ENST00000409790.5|12,13,14,15,16,17,18,19,20,21,22	chr16	11020192	11126146	+	11	circRNA	CLEC16A	ENST00000409790.5	12,13,14,15,16,17,18,19,20,21,22
CRAMS12	chr16|11721576|11736233|-|4|circRNA|TXNDC11|ENST00000283033.9|5,4,3,2	chr16	11721576	11736233	-	4	circRNA	TXNDC11	ENST00000283033.9	5,4,3,2
CRAMS299	chr16|11779165|11782388|-|3|circRNA|ZC3H7A|NM_014153|4,3,2	chr16	11779165	11782388	-	3	circRNA	ZC3H7A	NM_014153	4,3,2
CRAMS77	chr16|11894953|11898035|-|4|circRNA|GSPT1|ENST00000434724.6|5,4,3,2	chr16	11894953	11898035	-	4	circRNA	GSPT1	ENST00000434724.6	5,4,3,2
CRAMS267	chr16|17258987|17259498|-|1|circRNA|XYLT1|ENST00000261381.6|3	chr16	17258987	17259498	-	1	circRNA	XYLT1	ENST00000261381.6	3
CRAMS213	chr16|19463279|19464024|+|2|circRNA|TMC5|ENST00000541464.5|7,8	chr16	19463279	19464024	+	2	circRNA	TMC5	ENST00000541464.5	7,8
CRAMS359	chr16|19616113|19616808|+|2|circRNA|C16orf62|ENST00000438132.7|13,14	chr16	19616113	19616808	+	2	circRNA	C16orf62	ENST00000438132.7	13,14
CRAMS22	chr16|19616113|19647882|+|12|circRNA|C16orf62|ENST00000438132.7|13,14,15,16,17,18,19,20,21,22,23,24	chr16	19616113	19647882	+	12	circRNA	C16orf62	ENST00000438132.7	13,14,15,16,17,18,19,20,21,22,23,24
CRAMS29	chr16|31722625|31723353|+|2|circRNA|ZNF720|ENST00000529943.6|2,3	chr16	31722625	31723353	+	2	circRNA	ZNF720	ENST00000529943.6	2,3
CRAMS340	chr16|46674313|46677398|-|4|circRNA|VPS35|ENST00000299138.11|10,9,8,7	chr16	46674313	46677398	-	4	circRNA	VPS35	ENST00000299138.11	10,9,8,7
CRAMS204	chr16|47497398|47515601|+|5|circRNA|PHKB|ENST00000566037.6|3,4,5,6,7	chr16	47497398	47515601	+	5	circRNA	PHKB	ENST00000566037.6	3,4,5,6,7
CRAMS74	chr16|53255599|53274302|+|6|circRNA|CHD9|ENST00000447540.5|19,20,21,22,23,24	chr16	53255599	53274302	+	6	circRNA	CHD9	ENST00000447540.5	19,20,21,22,23,24
CRAMS330	chr16|53873785|53888951|+|3|circRNA|FTO|NM_001080432|5,6,7	chr16	53873785	53888951	+	3	circRNA	FTO	NM_001080432	5,6,7
CRAMS325	chr16|66938036|66939358|+|2|circRNA|CES2|ENST00000417689.5|2,3	chr16	66938036	66939358	+	2	circRNA	CES2	ENST00000417689.5	2,3
CRAMS141	chr16|70565064|70567536|+|3|circRNA|SF3B3|ENST00000302516.9|19,20,21	chr16	70565064	70567536	+	3	circRNA	SF3B3	ENST00000302516.9	19,20,21
CRAMS90	chr16|71658232|71679535|-|9|circRNA|PHLPP2|ENST00000568004.5|10,9,8,7,6,5,4,3,2	chr16	71658232	71679535	-	9	circRNA	PHLPP2	ENST00000568004.5	10,9,8,7,6,5,4,3,2
CRAMS37	chr16|74915869|74916259|-|2|circRNA|WDR59|ENST00000262144.10|13,12	chr16	74915869	74916259	-	2	circRNA	WDR59	ENST00000262144.10	13,12
CRAMS294	chr17|12054888|12081530|+|2|circRNA|MAP2K4|NM_001281435|3,4	chr17	12054888	12081530	+	2	circRNA	MAP2K4	NM_001281435	3,4
CRAMS347	chr17|12054888|12113360|+|6|circRNA|MAP2K4|NM_001281435|3,4,5,6,7,8	chr17	12054888	12113360	+	6	circRNA	MAP2K4	NM_001281435	3,4,5,6,7,8
CRAMS44	chr17|12705127|12723008|+|4|circRNA|MYOCD|NM_001146312|2,3,4,5	chr17	12705127	12723008	+	4	circRNA	MYOCD	NM_001146312	2,3,4,5
CRAMS63	chr17|16101249|16101805|-|1|circRNA|NCOR1|NM_001190440|19	chr17	16101249	16101805	-	1	circRNA	NCOR1	NM_001190440	19
CRAMS138	chr17|19958013|19958571|-|1|circRNA|AKAP10|ENST00000225737.10|4	chr17	19958013	19958571	-	1	circRNA	AKAP10	ENST00000225737.10	4
CRAMS32	chr17|20204332|20205912|+|1|circRNA|SPECC1|NM_001243439|4	chr17	20204332	20205912	+	1	circRNA	SPECC1	NM_001243439	4
CRAMS101	chr17|30484213|30492753|+|4|circRNA|GOSR1|ENST00000225724.9|3,4,5,6	chr17	30484213	30492753	+	4	circRNA	GOSR1	ENST00000225724.9	3,4,5,6
CRAMS321	chr17|32030655|32031458|+|2|circRNA|LRRC37B|ENST00000543378.6|7,8	chr17	32030655	32031458	+	2	circRNA	LRRC37B	ENST00000543378.6	7,8
CRAMS283	chr17|4066446|4072756|-|4|circRNA|ZZEF1|NM_015113|28,27,26,25	chr17	4066446	4072756	-	4	circRNA	ZZEF1	NM_015113	28,27,26,25
CRAMS310	chr17|42727634|42730918|-|3|circRNA|EZH1|ENST00000428826.6|4,3,2	chr17	42727634	42730918	-	3	circRNA	EZH1	ENST00000428826.6	4,3,2
CRAMS31	chr17|59731420|59738947|+|4|circRNA|VMP1|ENST00000262291.8|2,3,4,5	chr17	59731420	59738947	+	4	circRNA	VMP1	ENST00000262291.8	2,3,4,5
CRAMS332	chr17|60623520|60633977|+|2|circRNA|PPM1D|ENST00000629650.2|2,3	chr17	60623520	60633977	+	2	circRNA	PPM1D	ENST00000629650.2	2,3
CRAMS109	chr17|62029540|62035608|-|5|circRNA|MED13|ENST00000397786.6|8,7,6,5,4	chr17	62029540	62035608	-	5	circRNA	MED13	ENST00000397786.6	8,7,6,5,4
CRAMS315	chr17|63764015|63764847|-|2|circRNA|CCDC47|NM_020198|4,3	chr17	63764015	63764847	-	2	circRNA	CCDC47	NM_020198	4,3
CRAMS170	chr17|67945408|67975958|+|7|circRNA|BPTF|ENST00000321892.8|23,24,25,26,27,28,29	chr17	67945408	67975958	+	7	circRNA	BPTF	ENST00000321892.8	23,24,25,26,27,28,29
CRAMS123	chr17|7945727|7945986|+|1|circRNA|CNTROB|NM_001037144|13	chr17	7945727	7945986	+	1	circRNA	CNTROB	NM_001037144	13
CRAMS305	chr17|82905935|82911789|+|4|circRNA|TBCD|NM_005993|20,21,22,23	chr17	82905935	82911789	+	4	circRNA	TBCD	NM_005993	20,21,22,23
CRAMS171	chr18|12356693|12371691|-|8|circRNA|AFG3L2|NM_006796|9,8,7,6,5,4,3,2	chr18	12356693	12371691	-	8	circRNA	AFG3L2	NM_006796	9,8,7,6,5,4,3,2
CRAMS185	chr18|21765771|21804014|+|9|circRNA|MIB1|ENST00000578646.5|2,3,4,5,6,7,8,9,10	chr18	21765771	21804014	+	9	circRNA	MIB1	ENST00000578646.5	2,3,4,5,6,7,8,9,10
CRAMS239	chr18|21765771|21819646|+|11|circRNA|MIB1|ENST00000578646.5|2,3,4,5,6,7,8,9,10,11,12	chr18	21765771	21819646	+	11	circRNA	MIB1	ENST00000578646.5	2,3,4,5,6,7,8,9,10,11,12
CRAMS176	chr18|24196124|24239382|-|3|circRNA|OSBPL1A|ENST00000319481.7|18,17,16	chr18	24196124	24239382	-	3	circRNA	OSBPL1A	ENST00000319481.7	18,17,16
CRAMS79	chr18|36026899|36033837|-|5|circRNA|RPRD1A|ENST00000590898.5|7,6,5,4,3	chr18	36026899	36033837	-	5	circRNA	RPRD1A	ENST00000590898.5	7,6,5,4,3
CRAMS197	chr18|56758864|56781656|+|3|circRNA|WDR7|ENST00000357574.7|16,17,18	chr18	56758864	56781656	+	3	circRNA	WDR7	ENST00000357574.7	16,17,18
CRAMS254	chr18|57731413|57732023|+|1|circRNA|RP11-35G9.5|ENST00000588925.5|3	chr18	57731413	57732023	+	1	circRNA	RP11-35G9.5	ENST00000588925.5	3
CRAMS83	chr18|8718423|8720496|+|2|circRNA|MTCL1|ENST00000306329.15|2,3	chr18	8718423	8720496	+	2	circRNA	MTCL1	ENST00000306329.15	2,3
CRAMS114	chr18|9182381|9221999|+|6|circRNA|ANKRD12|NM_001083625|2,3,4,5,6,7	chr18	9182381	9221999	+	6	circRNA	ANKRD12	NM_001083625	2,3,4,5,6,7
CRAMS9	chr18|9775277|9815222|+|4|circRNA|RAB31|ENST00000578921.5|2,3,4,5	chr18	9775277	9815222	+	4	circRNA	RAB31	ENST00000578921.5	2,3,4,5
CRAMS49	chr19|10072923|10073435|+|3|circRNA|C3P1|ENST00000497718.5|34,35,36	chr19	10072923	10073435	+	3	circRNA	C3P1	ENST00000497718.5	34,35,36
CRAMS21	chr19|10795371|10798572|+|3|circRNA|DNM2|NM_001005360|9,10,11	chr19	10795371	10798572	+	3	circRNA	DNM2	NM_001005360	9,10,11
CRAMS20	chr19|11113277|11113762|+|2|circRNA|LDLR|ENST00000558518.5|9,10	chr19	11113277	11113762	+	2	circRNA	LDLR	ENST00000558518.5	9,10
CRAMS323	chr19|11335446|11335783|-|2|circRNA|RAB3D|ENST00000222120.7|4,3	chr19	11335446	11335783	-	2	circRNA	RAB3D	ENST00000222120.7	4,3
CRAMS356	chr19|11513055|11514221|-|2|circRNA|ECSIT|NM_001243204|4,3	chr19	11513055	11514221	-	2	circRNA	ECSIT	NM_001243204	4,3
CRAMS112	chr19|18175039|18175697|+|3|circRNA|PIK3R2|ENST00000593731.1|20,21,22	chr19	18175039	18175697	+	3	circRNA	PIK3R2	ENST00000593731.1	20,21,22
CRAMS276	chr19|18537600|18538436|-|2|circRNA|FKBP8|ENST00000597960.7|6,5	chr19	18537600	18538436	-	2	circRNA	FKBP8	ENST00000597960.7	6,5
CRAMS194	chr19|18539370|18539720|-|2|circRNA|FKBP8|ENST00000597960.7|4,3	chr19	18539370	18539720	-	2	circRNA	FKBP8	ENST00000597960.7	4,3
CRAMS40	chr19|21974728|21988909|-|3|circRNA|ZNF208|ENST00000599916.5|4,3,2	chr19	21974728	21988909	-	3	circRNA	ZNF208	ENST00000599916.5	4,3,2
CRAMS156	chr19|29971192|29986417|+|3|circRNA|URI1|ENST00000360605.8|2,3,4	chr19	29971192	29986417	+	3	circRNA	URI1	ENST00000360605.8	2,3,4
CRAMS350	chr19|34431860|34438766|+|4|circRNA|UBA2|NM_005499|3,4,5,6	chr19	34431860	34438766	+	4	circRNA	UBA2	NM_005499	3,4,5,6
CRAMS125	chr19|38917723|38918813|-|5|circRNA|SARS2|NM_001145901|13,12,11,10,9	chr19	38917723	38918813	-	5	circRNA	SARS2	NM_001145901	13,12,11,10,9
CRAMS184	chr19|39913689|39914257|-|1|circRNA|FCGBP|ENST00000616721.4|6	chr19	39913689	39914257	-	1	circRNA	FCGBP	ENST00000616721.4	6
CRAMS271	chr19|45263112|45263367|+|2|circRNA|MARK4|ENST00000587566.5|3,4	chr19	45263112	45263367	+	2	circRNA	MARK4	ENST00000587566.5	3,4
CRAMS245	chr19|50398850|50399484|+|2|circRNA|POLD1|ENST00000600859.5|2,3	chr19	50398850	50399484	+	2	circRNA	POLD1	ENST00000600859.5	2,3
CRAMS144	chr19|5047475|5082504|+|4|circRNA|KDM4B|ENST00000611640.4|6,7,8,9	chr19	5047475	5082504	+	4	circRNA	KDM4B	ENST00000611640.4	6,7,8,9
CRAMS5	chr19|58392975|58393487|+|2|circRNA|RPS5|ENST00000601521.5|4,5	chr19	58392975	58393487	+	2	circRNA	RPS5	ENST00000601521.5	4,5
CRAMS150	chr19|8455404|8463686|+|4|circRNA|HNRNPM|ENST00000348943.7|2,3,4,5	chr19	8455404	8463686	+	4	circRNA	HNRNPM	ENST00000348943.7	2,3,4,5
CRAMS237	chr2|10419733|10420135|+|1|circRNA|HPCAL1|NM_002149|3	chr2	10419733	10420135	+	1	circRNA	HPCAL1	NM_002149	3
CRAMS157	chr2|106158057|106166083|-|4|circRNA|UXS1|ENST00000283148.11|5,4,3,2	chr2	106158057	106166083	-	4	circRNA	UXS1	ENST00000283148.11	5,4,3,2
CRAMS98	chr2|109825875|109826438|+|2|circRNA|RGPD5|ENST00000393283.5|14,15	chr2	109825875	109826438	+	2	circRNA	RGPD5	ENST00000393283.5	14,15
CRAMS208	chr2|119926597|119945240|+|4|circRNA|PTPN4|ENST00000263708.6|13,14,15,16	chr2	119926597	119945240	+	4	circRNA	PTPN4	ENST00000263708.6	13,14,15,16
CRAMS342	chr2|120127687|120146289|+|4|circRNA|EPB41L5|ENST00000263713.9|17,18,19,20	chr2	120127687	120146289	+	4	circRNA	EPB41L5	ENST00000263713.9	17,18,19,20
CRAMS353	chr2|121605700|121606180|-|1|circRNA|CLASP1|ENST00000263710.8|2	chr2	121605700	121606180	-	1	circRNA	CLASP1	ENST00000263710.8	2
CRAMS243	chr2|147896300|147899898|+|3|circRNA|ACVR2A|ENST00000241416.11|2,3,4	chr2	147896300	147899898	+	3	circRNA	ACVR2A	ENST00000241416.11	2,3,4
CRAMS302	chr2|161179613|161204793|+|3|circRNA|TANK|ENST00000259075.6|2,3,4	chr2	161179613	161204793	+	3	circRNA	TANK	ENST00000259075.6	2,3,4
CRAMS66	chr2|168161786|168167407|-|3|circRNA|STK39|NM_013233|5,4,3	chr2	168161786	168167407	-	3	circRNA	STK39	NM_013233	5,4,3
CRAMS27	chr2|171325840|171330698|-|3|circRNA|METTL8|NM_024770|9,8,7	chr2	171325840	171330698	-	3	circRNA	METTL8	NM_024770	9,8,7
CRAMS257	chr2|171325840|171331867|-|4|circRNA|METTL8|NM_024770|9,8,7,6	chr2	171325840	171331867	-	4	circRNA	METTL8	NM_024770	9,8,7,6
CRAMS273	chr2|189791789|189818180|+|4|circRNA|PMS1|ENST00000418224.7|2,3,4,5	chr2	189791789	189818180	+	4	circRNA	PMS1	ENST00000418224.7	2,3,4,5
CRAMS89	chr2|190659157|190673152|+|3|circRNA|NAB1|ENST00000409581.5|2,3,4	chr2	190659157	190673152	+	3	circRNA	NAB1	ENST00000409581.5	2,3,4
CRAMS97	chr2|199308759|199328910|-|3|circRNA|SATB2|ENST00000417098.5|10,9,8	chr2	199308759	199328910	-	3	circRNA	SATB2	ENST00000417098.5	10,9,8
CRAMS145	chr2|199308759|199381820|-|7|circRNA|SATB2|ENST00000417098.5|10,9,8,7,6,5,4	chr2	199308759	199381820	-	7	circRNA	SATB2	ENST00000417098.5	10,9,8,7,6,5,4
CRAMS180	chr2|199348700|199433514|-|5|circRNA|SATB2|ENST00000417098.5|7,6,5,4,3	chr2	199348700	199433514	-	5	circRNA	SATB2	ENST00000417098.5	7,6,5,4,3
CRAMS81	chr2|199368604|199381820|-|3|circRNA|SATB2|ENST00000417098.5|6,5,4	chr2	199368604	199381820	-	3	circRNA	SATB2	ENST00000417098.5	6,5,4
CRAMS17	chr2|199368604|199433514|-|4|circRNA|SATB2|ENST00000417098.5|6,5,4,3	chr2	199368604	199433514	-	4	circRNA	SATB2	ENST00000417098.5	6,5,4,3
CRAMS94	chr2|200419249|200419496|+|1|circRNA|SPATS2L|NM_001282735|6	chr2	200419249	200419496	+	1	circRNA	SPATS2L	NM_001282735	6
CRAMS253	chr2|201129728|201149835|+|7|circRNA|CFLAR|ENST00000309955.7|2,3,4,5,6,7,8	chr2	201129728	201149835	+	7	circRNA	CFLAR	ENST00000309955.7	2,3,4,5,6,7,8
CRAMS179	chr2|205440369|205440672|+|1|circRNA|PARD3B|ENST00000406610.6|20	chr2	205440369	205440672	+	1	circRNA	PARD3B	ENST00000406610.6	20
CRAMS67	chr2|207976650|207977586|-|1|circRNA|PLEKHM3|NM_001080475|3	chr2	207976650	207977586	-	1	circRNA	PLEKHM3	NM_001080475	3
CRAMS7	chr2|214767481|214797117|-|5|circRNA|BARD1|ENST00000260947.8|6,5,4,3,2	chr2	214767481	214797117	-	5	circRNA	BARD1	ENST00000260947.8	6,5,4,3,2
CRAMS166	chr2|215373321|215391814|-|13|circRNA|FN1|ENST00000421182.5|37,36,35,34,33,32,31,30,29,28,27,26,25	chr2	215373321	215391814	-	13	circRNA	FN1	ENST00000421182.5	37,36,35,34,33,32,31,30,29,28,27,26,25
CRAMS183	chr2|226864603|226867318|+|2|circRNA|RHBDD1|ENST00000341329.7|2,3	chr2	226864603	226867318	+	2	circRNA	RHBDD1	ENST00000341329.7	2,3
CRAMS229	chr2|226906792|226914351|+|3|circRNA|RHBDD1|ENST00000341329.7|4,5,6	chr2	226906792	226914351	+	3	circRNA	RHBDD1	ENST00000341329.7	4,5,6
CRAMS57	chr2|233388256|233390483|+|2|circRNA|DGKD|NM_152879|2,3	chr2	233388256	233390483	+	2	circRNA	DGKD	NM_152879	2,3
CRAMS240	chr2|23958300|23984831|+|6|circRNA|UBXN2A|ENST00000446425.2|2,3,4,5,6,7	chr2	23958300	23984831	+	6	circRNA	UBXN2A	ENST00000446425.2	2,3,4,5,6,7
CRAMS277	chr2|26364301|26375148|+|5|circRNA|EPT1|ENST00000613142.4|2,3,4,5,6	chr2	26364301	26375148	+	5	circRNA	EPT1	ENST00000613142.4	2,3,4,5,6
CRAMS120	chr2|27599582|27601442|+|4|circRNA|ZNF512|ENST00000413371.6|5,6,7,8	chr2	27599582	27601442	+	4	circRNA	ZNF512	ENST00000413371.6	5,6,7,8
CRAMS311	chr2|36396613|36442735|+|3|circRNA|CRIM1|ENST00000280527.6|2,3,4	chr2	36396613	36442735	+	3	circRNA	CRIM1	ENST00000280527.6	2,3,4
CRAMS111	chr2|40428472|40430304|-|1|circRNA|SLC8A1|ENST00000406785.6|2	chr2	40428472	40430304	-	1	circRNA	SLC8A1	ENST00000406785.6	2
CRAMS190	chr2|47378952|47379969|+|2|circRNA|EPCAM|ENST00000405271.5|7,8	chr2	47378952	47379969	+	2	circRNA	EPCAM	ENST00000405271.5	7,8
CRAMS155	chr2|47838858|47839769|-|3|circRNA|FBXO11|ENST00000402508.5|4,3,2	chr2	47838858	47839769	-	3	circRNA	FBXO11	ENST00000402508.5	4,3,2
CRAMS312	chr2|58198593|58232112|-|6|circRNA|FANCL|ENST00000403295.7|7,6,5,4,3,2	chr2	58198593	58232112	-	6	circRNA	FANCL	ENST00000403295.7	7,6,5,4,3,2
CRAMS16	chr2|63484603|63492940|-|5|circRNA|WDPCP|ENST00000272321.11|6,5,4,3,2	chr2	63484603	63492940	-	5	circRNA	WDPCP	ENST00000272321.11	6,5,4,3,2
CRAMS287	chr2|72465159|72480750|-|2|circRNA|EXOC6B|ENST00000272427.10|18,17	chr2	72465159	72480750	-	2	circRNA	EXOC6B	ENST00000272427.10	18,17
CRAMS149	chr2|72718102|72733118|-|4|circRNA|EXOC6B|ENST00000272427.10|6,5,4,3	chr2	72718102	72733118	-	4	circRNA	EXOC6B	ENST00000272427.10	6,5,4,3
CRAMS167	chr2|85368685|85371562|+|4|circRNA|ELMOD3|ENST00000409013.7|7,8,9,10	chr2	85368685	85371562	+	4	circRNA	ELMOD3	ENST00000409013.7	7,8,9,10
CRAMS36	chr2|8770669|8776892|-|2|circRNA|KIDINS220|ENST00000496383.5|15,14	chr2	8770669	8776892	-	2	circRNA	KIDINS220	ENST00000496383.5	15,14
CRAMS43	chr2|88782733|88792494|+|9|circRNA|ANKRD36BP2|ENST00000622311.4|4,5,6,7,8,9,10,11,12	chr2	88782733	88792494	+	9	circRNA	ANKRD36BP2	ENST00000622311.4	4,5,6,7,8,9,10,11,12
CRAMS23	chr2|88801098|88804880|+|1|circRNA|ANKRD36BP2|ENST00000622311.4|13	chr2	88801098	88804880	+	1	circRNA	ANKRD36BP2	ENST00000622311.4	13
CRAMS261	chr2|8908620|8958642|-|3|circRNA|MBOAT2|ENST00000305997.7|4,3,2	chr2	8908620	8958642	-	3	circRNA	MBOAT2	ENST00000305997.7	4,3,2
CRAMS327	chr2|8943186|8958642|-|2|circRNA|MBOAT2|ENST00000305997.7|3,2	chr2	8943186	8958642	-	2	circRNA	MBOAT2	ENST00000305997.7	3,2
CRAMS227	chr20|18297984|18306393|+|4|circRNA|ZNF133|ENST00000396026.7|2,3,4,5	chr20	18297984	18306393	+	4	circRNA	ZNF133	ENST00000396026.7	2,3,4,5
CRAMS242	chr20|2947981|2965202|+|3|circRNA|PTPRA|ENST00000380393.7|7,8,9	chr20	2947981	2965202	+	3	circRNA	PTPRA	ENST00000380393.7	7,8,9
CRAMS15	chr20|35716739|35725155|-|4|circRNA|RBM39|ENST00000463004.5|9,8,7,6	chr20	35716739	35725155	-	4	circRNA	RBM39	ENST00000463004.5	9,8,7,6
CRAMS199	chr20|35858301|35871829|+|5|circRNA|PHF20|ENST00000374012.7|5,6,7,8,9	chr20	35858301	35871829	+	5	circRNA	PHF20	ENST00000374012.7	5,6,7,8,9
CRAMS215	chr20|51725818|51729978|-|2|circRNA|ATP9A|ENST00000311637.9|3,2	chr20	51725818	51729978	-	2	circRNA	ATP9A	ENST00000311637.9	3,2
CRAMS142	chr20|63202286|63203807|-|1|circRNA|YTHDF1|ENST00000370339.7|4	chr20	63202286	63203807	-	1	circRNA	YTHDF1	ENST00000370339.7	4
CRAMS178	chr21|34834409|34859578|-|2|circRNA|RUNX1|ENST00000344691.8|4,3	chr21	34834409	34859578	-	2	circRNA	RUNX1	ENST00000344691.8	4,3
CRAMS355	chr21|36247516|36248568|+|2|circRNA|DOPEY2|ENST00000399151.3|20,21	chr21	36247516	36248568	+	2	circRNA	DOPEY2	ENST00000399151.3	20,21
CRAMS103	chr22|38494629|38501280|-|7|circRNA|DDX17|NM_001098504|8,7,6,5,4,3,2	chr22	38494629	38501280	-	7	circRNA	DDX17	NM_001098504	8,7,6,5,4,3,2
CRAMS341	chr22|40881769|40882177|+|1|circRNA|XPNPEP3|NM_022098|3	chr22	40881769	40882177	+	1	circRNA	XPNPEP3	NM_022098	3
CRAMS351	chr22|41125863|41140257|+|7|circRNA|EP300|ENST00000263253.7|3,4,5,6,7,8,9	chr22	41125863	41140257	+	7	circRNA	EP300	ENST00000263253.7	3,4,5,6,7,8,9
CRAMS217	chr22|45689711|45740538|+|8|circRNA|ATXN10|NM_013236|2,3,4,5,6,7,8,9	chr22	45689711	45740538	+	8	circRNA	ATXN10	NM_013236	2,3,4,5,6,7,8,9
CRAMS209	chr22|45700281|45740538|+|6|circRNA|ATXN10|ENST00000381061.8|3,4,5,6,7,8	chr22	45700281	45740538	+	6	circRNA	ATXN10	ENST00000381061.8	3,4,5,6,7,8
CRAMS270	chr3|107710451|107716849|+|2|circRNA|BBX|ENST00000415149.6|4,5	chr3	107710451	107716849	+	2	circRNA	BBX	ENST00000415149.6	4,5
CRAMS80	chr3|111112029|111126335|+|4|circRNA|PVRL3|ENST00000485303.5|2,3,4,5	chr3	111112029	111126335	+	4	circRNA	PVRL3	ENST00000485303.5	2,3,4,5
CRAMS165	chr3|11809516|11829864|-|3|circRNA|TAMM41|ENST00000455809.5|6,5,4	chr3	11809516	11829864	-	3	circRNA	TAMM41	ENST00000455809.5	6,5,4
CRAMS69	chr3|121844452|121872788|+|3|circRNA|EAF2|ENST00000490434.5|2,3,4	chr3	121844452	121872788	+	3	circRNA	EAF2	ENST00000490434.5	2,3,4
CRAMS173	chr3|123223558|123259589|+|4|circRNA|SEC22A|NM_012430|3,4,5,6	chr3	123223558	123259589	+	4	circRNA	SEC22A	NM_012430	3,4,5,6
CRAMS306	chr3|125118768|125120686|-|2|circRNA|SLC12A8|NM_001195483|7,6	chr3	125118768	125120686	-	2	circRNA	SLC12A8	NM_001195483	7,6
CRAMS164	chr3|133947255|133948971|-|3|circRNA|SLCO2A1|ENST00000310926.8|9,8,7	chr3	133947255	133948971	-	3	circRNA	SLCO2A1	ENST00000310926.8	9,8,7
CRAMS172	chr3|138570317|138571356|-|3|circRNA|CEP70|NM_001288964|6,5,4	chr3	138570317	138571356	-	3	circRNA	CEP70	NM_001288964	6,5,4
CRAMS28	chr3|138570317|138572932|-|4|circRNA|CEP70|NM_024491|6,5,4,3	chr3	138570317	138572932	-	4	circRNA	CEP70	NM_024491	6,5,4,3
CRAMS205	chr3|138570317|138572984|-|4|circRNA|CEP70|ENST00000484888.5|6,5,4,3	chr3	138570317	138572984	-	4	circRNA	CEP70	ENST00000484888.5	6,5,4,3
CRAMS121	chr3|138694785|138699095|-|2|circRNA|PIK3CB|NM_001256045|3,2	chr3	138694785	138699095	-	2	circRNA	PIK3CB	NM_001256045	3,2
CRAMS113	chr3|142397328|142405076|-|5|circRNA|XRN1|ENST00000264951.8|20,19,18,17,16	chr3	142397328	142405076	-	5	circRNA	XRN1	ENST00000264951.8	20,19,18,17,16
CRAMS223	chr3|142736378|142748460|+|3|circRNA|TRPC1|ENST00000476941.5|2,3,4	chr3	142736378	142748460	+	3	circRNA	TRPC1	ENST00000476941.5	2,3,4
CRAMS55	chr3|149846010|149895560|+|4|circRNA|RNF13|NM_007282|3,4,5,6	chr3	149846010	149895560	+	4	circRNA	RNF13	NM_007282	3,4,5,6
CRAMS345	chr3|152414940|152432920|+|2|circRNA|MBNL1|ENST00000282486.10|3,4	chr3	152414940	152432920	+	2	circRNA	MBNL1	ENST00000282486.10	3,4
CRAMS102	chr3|15411244|15415942|-|3|circRNA|METTL6|ENST00000443029.5|6,5,4	chr3	15411244	15415942	-	3	circRNA	METTL6	ENST00000443029.5	6,5,4
CRAMS250	chr3|169976945|169988359|+|5|circRNA|SEC62|ENST00000337002.8|3,4,5,6,7	chr3	169976945	169988359	+	5	circRNA	SEC62	ENST00000337002.8	3,4,5,6,7
CRAMS258	chr3|170136418|170149244|-|3|circRNA|PHC3|NM_001308116|7,6,5	chr3	170136418	170149244	-	3	circRNA	PHC3	NM_001308116	7,6,5
CRAMS344	chr3|170136418|170178938|-|6|circRNA|PHC3|NM_001308116|7,6,5,4,3,2	chr3	170136418	170178938	-	6	circRNA	PHC3	NM_001308116	7,6,5,4,3,2
CRAMS282	chr3|170145422|170149244|-|2|circRNA|PHC3|NM_001308116|6,5	chr3	170145422	170149244	-	2	circRNA	PHC3	NM_001308116	6,5
CRAMS335	chr3|172645622|172648114|-|2|circRNA|NCEH1|ENST00000475381.5|3,2	chr3	172645622	172648114	-	2	circRNA	NCEH1	ENST00000475381.5	3,2
CRAMS139	chr3|179203543|179204588|+|2|circRNA|PIK3CA|NM_006218|5,6	chr3	179203543	179204588	+	2	circRNA	PIK3CA	NM_006218	5,6
CRAMS182	chr3|183643479|183651276|+|2|circRNA|KLHL24|ENST00000242810.10|2,3	chr3	183643479	183651276	+	2	circRNA	KLHL24	ENST00000242810.10	2,3
CRAMS87	chr3|183643479|183672484|+|6|circRNA|KLHL24|ENST00000242810.10|2,3,4,5,6,7	chr3	183643479	183672484	+	6	circRNA	KLHL24	ENST00000242810.10	2,3,4,5,6,7
CRAMS196	chr3|188406111|188524787|+|3|circRNA|LPP|ENST00000448637.5|3,4,5	chr3	188406111	188524787	+	3	circRNA	LPP	ENST00000448637.5	3,4,5
CRAMS252	chr3|188609160|188609844|+|1|circRNA|LPP|ENST00000448637.5|6	chr3	188609160	188609844	+	1	circRNA	LPP	ENST00000448637.5	6
CRAMS349	chr3|195688532|195689438|+|2|circRNA|LINC00969|ENST00000600527.5|5,6	chr3	195688532	195689438	+	2	circRNA	LINC00969	ENST00000600527.5	5,6
CRAMS192	chr3|197865422|197875775|+|5|circRNA|LRCH3|ENST00000438796.6|16,17,18,19,20	chr3	197865422	197875775	+	5	circRNA	LRCH3	ENST00000438796.6	16,17,18,19,20
CRAMS143	chr3|27448650|27452498|-|2|circRNA|SLC4A7|NM_001258380|3,2	chr3	27448650	27452498	-	2	circRNA	SLC4A7	NM_001258380	3,2
CRAMS134	chr3|30644746|30674246|+|4|circRNA|TGFBR2|ENST00000295754.9|2,3,4,5	chr3	30644746	30674246	+	4	circRNA	TGFBR2	ENST00000295754.9	2,3,4,5
CRAMS186	chr3|33684358|33689932|-|4|circRNA|CLASP2|ENST00000468888.6|6,5,4,3	chr3	33684358	33689932	-	4	circRNA	CLASP2	ENST00000468888.6	6,5,4,3
CRAMS158	chr3|4410864|4420146|-|4|circRNA|SUMF1|ENST00000448413.5|7,6,5,4	chr3	4410864	4420146	-	4	circRNA	SUMF1	ENST00000448413.5	7,6,5,4
CRAMS78	chr3|47037665|47046621|-|3|circRNA|SETD2|NM_014159|18,17,16	chr3	47037665	47046621	-	3	circRNA	SETD2	NM_014159	18,17,16
CRAMS93	chr3|47097954|47106120|-|4|circRNA|SETD2|NM_014159|9,8,7,6	chr3	47097954	47106120	-	4	circRNA	SETD2	NM_014159	9,8,7,6
CRAMS45	chr3|47425484|47428670|-|5|circRNA|SCAP|ENST00000428413.5|8,7,6,5,4	chr3	47425484	47428670	-	5	circRNA	SCAP	ENST00000428413.5	8,7,6,5,4
CRAMS106	chr3|50105076|50105709|+|2|circRNA|RBM5|NM_005778|9,10	chr3	50105076	50105709	+	2	circRNA	RBM5	NM_005778	9,10
CRAMS307	chr3|51416786|51418876|-|3|circRNA|VPRBP|ENST00000423656.5|17,16,15	chr3	51416786	51418876	-	3	circRNA	VPRBP	ENST00000423656.5	17,16,15
CRAMS202	chr3|56592969|56594028|+|3|circRNA|CCDC66|NM_001012506|8,9,10	chr3	56592969	56594028	+	3	circRNA	CCDC66	NM_001012506	8,9,10
CRAMS266	chr3|57242855|57248351|+|4|circRNA|APPL1|ENST00000288266.7|7,8,9,10	chr3	57242855	57248351	+	4	circRNA	APPL1	ENST00000288266.7	7,8,9,10
CRAMS317	chr3|66236543|66263379|+|4|circRNA|SLC25A26|ENST00000354883.10|3,4,5,6	chr3	66236543	66263379	+	4	circRNA	SLC25A26	ENST00000354883.10	3,4,5,6
CRAMS221	chr3|67495797|67498295|-|2|circRNA|SUCLG2|ENST00000493112.5|9,8	chr3	67495797	67498295	-	2	circRNA	SUCLG2	ENST00000493112.5	9,8
CRAMS361	chr3|67495797|67508903|-|3|circRNA|SUCLG2|ENST00000493112.5|9,8,7	chr3	67495797	67508903	-	3	circRNA	SUCLG2	ENST00000493112.5	9,8,7
CRAMS301	chr3|70987993|71053773|-|7|circRNA|FOXP1|ENST00000318789.8|14,13,12,11,10,9,8	chr3	70987993	71053773	-	7	circRNA	FOXP1	ENST00000318789.8	14,13,12,11,10,9,8
CRAMS8	chr3|71041327|71053773|-|4|circRNA|FOXP1|ENST00000318789.8|11,10,9,8	chr3	71041327	71053773	-	4	circRNA	FOXP1	ENST00000318789.8	11,10,9,8
CRAMS313	chr3|97912166|97915736|+|2|circRNA|CRYBG3|ENST00000389622.6|16,17	chr3	97912166	97915736	+	2	circRNA	CRYBG3	ENST00000389622.6	16,17
CRAMS108	chr4|102304316|102315830|-|4|circRNA|SLC39A8|ENST00000424970.6|6,5,4,3	chr4	102304316	102315830	-	4	circRNA	SLC39A8	ENST00000424970.6	6,5,4,3
CRAMS259	chr4|105233896|105237351|+|1|circRNA|TET2|ENST00000513237.5|3	chr4	105233896	105237351	+	1	circRNA	TET2	ENST00000513237.5	3
CRAMS256	chr4|109462900|109463644|+|1|circRNA|SEC24B|ENST00000504968.6|3	chr4	109462900	109463644	+	1	circRNA	SEC24B	ENST00000504968.6	3
CRAMS51	chr4|128992166|129003876|-|4|circRNA|SCLT1|ENST00000281142.9|9,8,7,6	chr4	128992166	129003876	-	4	circRNA	SCLT1	ENST00000281142.9	9,8,7,6
CRAMS70	chr4|139125163|139139497|-|3|circRNA|ELF2|ENST00000394235.6|4,3,2	chr4	139125163	139139497	-	3	circRNA	ELF2	ENST00000394235.6	4,3,2
CRAMS343	chr4|139137629|139139497|-|2|circRNA|ELF2|ENST00000394235.6|3,2	chr4	139137629	139139497	-	2	circRNA	ELF2	ENST00000394235.6	3,2
CRAMS285	chr4|139695196|139704196|+|3|circRNA|MGST2|ENST00000616265.4|3,4,5	chr4	139695196	139704196	+	3	circRNA	MGST2	ENST00000616265.4	3,4,5
CRAMS148	chr4|143543508|143543972|+|2|circRNA|SMARCA5|ENST00000283131.3|15,16	chr4	143543508	143543972	+	2	circRNA	SMARCA5	ENST00000283131.3	15,16
CRAMS163	chr4|145845955|145849561|-|2|circRNA|ZNF827|ENST00000508784.5|7,6	chr4	145845955	145849561	-	2	circRNA	ZNF827	ENST00000508784.5	7,6
CRAMS152	chr4|147857552|147881932|+|6|circRNA|ARHGAP10|ENST00000336498.7|5,6,7,8,9,10	chr4	147857552	147881932	+	6	circRNA	ARHGAP10	ENST00000336498.7	5,6,7,8,9,10
CRAMS39	chr4|147939824|147955374|+|3|circRNA|ARHGAP10|ENST00000336498.7|14,15,16	chr4	147939824	147955374	+	3	circRNA	ARHGAP10	ENST00000336498.7	14,15,16
CRAMS104	chr4|147939824|147966839|+|5|circRNA|ARHGAP10|ENST00000336498.7|14,15,16,17,18	chr4	147939824	147966839	+	5	circRNA	ARHGAP10	ENST00000336498.7	14,15,16,17,18
CRAMS105	chr4|147946616|147966839|+|4|circRNA|ARHGAP10|ENST00000336498.7|15,16,17,18	chr4	147946616	147966839	+	4	circRNA	ARHGAP10	ENST00000336498.7	15,16,17,18
CRAMS269	chr4|150102477|150102812|+|1|circRNA|DCLK2|NM_001040260|2	chr4	150102477	150102812	+	1	circRNA	DCLK2	NM_001040260	2
CRAMS52	chr4|150415437|150491035|-|7|circRNA|LRBA|ENST00000510413.5|47,46,45,44,43,42,41	chr4	150415437	150491035	-	7	circRNA	LRBA	ENST00000510413.5	47,46,45,44,43,42,41
CRAMS2	chr4|150467672|150491035|-|4|circRNA|LRBA|ENST00000510413.5|44,43,42,41	chr4	150467672	150491035	-	4	circRNA	LRBA	ENST00000510413.5	44,43,42,41
CRAMS24	chr4|152411302|152412529|-|2|circRNA|FBXW7|ENST00000603548.5|3,2	chr4	152411302	152412529	-	2	circRNA	FBXW7	ENST00000603548.5	3,2
CRAMS320	chr4|153292981|153296036|+|3|circRNA|TRIM2|ENST00000437508.6|4,5,6	chr4	153292981	153296036	+	3	circRNA	TRIM2	ENST00000437508.6	4,5,6
CRAMS75	chr4|155696755|155722192|+|7|circRNA|GUCY1A3|NM_000856|4,5,6,7,8,9,10	chr4	155696755	155722192	+	7	circRNA	GUCY1A3	NM_000856	4,5,6,7,8,9,10
CRAMS255	chr4|16016165|16023415|-|3|circRNA|PROM1|ENST00000447510.6|9,8,7	chr4	16016165	16023415	-	3	circRNA	PROM1	ENST00000447510.6	9,8,7
CRAMS146	chr4|169155479|169156679|-|2|circRNA|SH3RF1|NM_020870|4,3	chr4	169155479	169156679	-	2	circRNA	SH3RF1	NM_020870	4,3
CRAMS331	chr4|177353307|177353728|+|1|circRNA|NEIL3|ENST00000264596.3|8	chr4	177353307	177353728	+	1	circRNA	NEIL3	ENST00000264596.3	8
CRAMS175	chr4|184659339|184678394|+|5|circRNA|PRIMPOL|ENST00000314970.10|4,5,6,7,8	chr4	184659339	184678394	+	5	circRNA	PRIMPOL	ENST00000314970.10	4,5,6,7,8
CRAMS235	chr4|25151959|25159107|-|5|circRNA|SEPSECS|NM_016955|6,5,4,3,2	chr4	25151959	25159107	-	5	circRNA	SEPSECS	NM_016955	6,5,4,3,2
CRAMS115	chr4|25847293|25847864|-|1|circRNA|SEL1L3|ENST00000399878.7|2	chr4	25847293	25847864	-	1	circRNA	SEL1L3	ENST00000399878.7	2
CRAMS56	chr4|30920152|30950215|+|2|circRNA|PCDH7|ENST00000509759.2|2,3	chr4	30920152	30950215	+	2	circRNA	PCDH7	ENST00000509759.2	2,3
CRAMS216	chr4|37631384|37638504|-|3|circRNA|RELL1|ENST00000314117.8|6,5,4	chr4	37631384	37638504	-	3	circRNA	RELL1	ENST00000314117.8	6,5,4
CRAMS228	chr4|38089931|38103157|+|3|circRNA|TBC1D1|NM_001253912|15,16,17	chr4	38089931	38103157	+	3	circRNA	TBC1D1	NM_001253912	15,16,17
CRAMS211	chr4|39075964|39086727|+|4|circRNA|KLHL5|NM_001007075|3,4,5,6	chr4	39075964	39086727	+	4	circRNA	KLHL5	NM_001007075	3,4,5,6
CRAMS278	chr4|39326562|39327756|-|2|circRNA|RFC1|NM_001204747|6,5	chr4	39326562	39327756	-	2	circRNA	RFC1	NM_001204747	6,5
CRAMS286	chr4|39737419|39777810|+|3|circRNA|UBE2K|NM_001312646|2,3,4	chr4	39737419	39777810	+	3	circRNA	UBE2K	NM_001312646	2,3,4
CRAMS338	chr4|42503449|42543986|-|5|circRNA|ATP8A1|ENST00000381668.9|24,23,22,21,20	chr4	42503449	42543986	-	5	circRNA	ATP8A1	ENST00000381668.9	24,23,22,21,20
CRAMS203	chr4|48684672|48710698|-|2|circRNA|FRYL|ENST00000358350.8|3,2	chr4	48684672	48710698	-	2	circRNA	FRYL	ENST00000358350.8	3,2
CRAMS298	chr4|53414614|53428183|+|3|circRNA|FIP1L1|ENST00000337488.10|11,12,13	chr4	53414614	53428183	+	3	circRNA	FIP1L1	ENST00000337488.10	11,12,13
CRAMS357	chr4|61934839|61998265|+|8|circRNA|ADGRL3|ENST00000512091.6|13,14,15,16,17,18,19,20	chr4	61934839	61998265	+	8	circRNA	ADGRL3	ENST00000512091.6	13,14,15,16,17,18,19,20
CRAMS53	chr4|6923372|6924111|+|1|circRNA|TBC1D14|ENST00000448507.5|2	chr4	6923372	6924111	+	1	circRNA	TBC1D14	ENST00000448507.5	2
CRAMS212	chr4|71236575|71255399|+|2|circRNA|SLC4A4|ENST00000264485.9|2,3	chr4	71236575	71255399	+	2	circRNA	SLC4A4	ENST00000264485.9	2,3
CRAMS110	chr4|73090666|73092300|-|1|circRNA|ANKRD17|ENST00000358602.8|29	chr4	73090666	73092300	-	1	circRNA	ANKRD17	ENST00000358602.8	29
CRAMS82	chr4|87046165|87047594|+|2|circRNA|AFF1|ENST00000395146.8|3,4	chr4	87046165	87047594	+	2	circRNA	AFF1	ENST00000395146.8	3,4
CRAMS264	chr4|90308243|90313047|+|2|circRNA|CCSER1|NM_001145065|2,3	chr4	90308243	90313047	+	2	circRNA	CCSER1	NM_001145065	2,3
CRAMS132	chr4|911672|913668|-|3|circRNA|GAK|NM_005255|4,3,2	chr4	911672	913668	-	3	circRNA	GAK	NM_005255	4,3,2
CRAMS200	chr4|94573350|94586444|+|6|circRNA|PDLIM5|ENST00000318007.9|4,5,6,7,8,9	chr4	94573350	94586444	+	6	circRNA	PDLIM5	ENST00000318007.9	4,5,6,7,8,9
CRAMS360	chr5|108768092|108798389|+|2|circRNA|FER|NM_005246|2,3	chr5	108768092	108798389	+	2	circRNA	FER	NM_005246	2,3
CRAMS249	chr5|112985834|113001674|+|6|circRNA|DCP2|ENST00000515408.5|2,3,4,5,6,7	chr5	112985834	113001674	+	6	circRNA	DCP2	ENST00000515408.5	2,3,4,5,6,7
CRAMS4	chr5|114404437|114404856|+|1|circRNA|KCNN2|ENST00000512097.7|4	chr5	114404437	114404856	+	1	circRNA	KCNN2	ENST00000512097.7	4
CRAMS244	chr5|123545416|123557564|+|3|circRNA|CSNK1G3|ENST00000345990.8|2,3,4	chr5	123545416	123557564	+	3	circRNA	CSNK1G3	ENST00000345990.8	2,3,4
CRAMS33	chr5|128131066|128161800|+|13|circRNA|SLC12A2|ENST00000262461.6|5,6,7,8,9,10,11,12,13,14,15,16,17	chr5	128131066	128161800	+	13	circRNA	SLC12A2	ENST00000262461.6	5,6,7,8,9,10,11,12,13,14,15,16,17
CRAMS247	chr5|131677702|131709272|-|6|circRNA|FNIP1|ENST00000307968.11|12,11,10,9,8,7	chr5	131677702	131709272	-	6	circRNA	FNIP1	ENST00000307968.11	12,11,10,9,8,7
CRAMS279	chr5|132892163|132893118|-|2|circRNA|AFF4|ENST00000265343.9|13,12	chr5	132892163	132893118	-	2	circRNA	AFF4	ENST00000265343.9	13,12
CRAMS358	chr5|132892163|132897240|-|3|circRNA|AFF4|ENST00000265343.9|13,12,11	chr5	132892163	132897240	-	3	circRNA	AFF4	ENST00000265343.9	13,12,11
CRAMS107	chr5|134666822|134671886|+|2|circRNA|SEC24A|NM_001252231|3,4	chr5	134666822	134671886	+	2	circRNA	SEC24A	NM_001252231	3,4
CRAMS116	chr5|137985256|137988315|-|3|circRNA|FAM13B|NM_001101800|10,9,8	chr5	137985256	137988315	-	3	circRNA	FAM13B	NM_001101800	10,9,8
CRAMS59	chr5|141580743|141583615|-|4|circRNA|DIAPH1|ENST00000389054.7|8,7,6,5	chr5	141580743	141583615	-	4	circRNA	DIAPH1	ENST00000389054.7	8,7,6,5
CRAMS124	chr5|14304460|14336727|+|4|circRNA|TRIO|ENST00000344204.8|8,9,10,11	chr5	14304460	14336727	+	4	circRNA	TRIO	ENST00000344204.8	8,9,10,11
CRAMS100	chr5|145817893|145826200|-|4|circRNA|PRELID2|NM_138492|5,4,3,2	chr5	145817893	145826200	-	4	circRNA	PRELID2	NM_138492	5,4,3,2
CRAMS72	chr5|148548667|148550262|-|2|circRNA|HTR4|ENST00000521530.5|3,2	chr5	148548667	148550262	-	2	circRNA	HTR4	ENST00000521530.5	3,2
CRAMS195	chr5|154029488|154034967|-|4|circRNA|FAM114A2|ENST00000351797.8|5,4,3,2	chr5	154029488	154034967	-	4	circRNA	FAM114A2	ENST00000351797.8	5,4,3,2
CRAMS236	chr5|159194715|159203656|-|2|circRNA|RNF145|NM_001199382|3,2	chr5	159194715	159203656	-	2	circRNA	RNF145	NM_001199382	3,2
CRAMS13	chr5|171183194|171205612|+|4|circRNA|RANBP17|ENST00000616486.1|4,5,6,7	chr5	171183194	171205612	+	4	circRNA	RANBP17	ENST00000616486.1	4,5,6,7
CRAMS119	chr5|176943334|176958154|-|4|circRNA|UIMC1|ENST00000377227.8|10,9,8,7	chr5	176943334	176958154	-	4	circRNA	UIMC1	ENST00000377227.8	10,9,8,7
CRAMS26	chr5|180238331|180241155|-|3|circRNA|MAPK9|ENST00000452135.6|11,10,9	chr5	180238331	180241155	-	3	circRNA	MAPK9	ENST00000452135.6	11,10,9
CRAMS265	chr5|43675510|43677806|+|2|circRNA|NNT|NM_012343|18,19	chr5	43675510	43677806	+	2	circRNA	NNT	NM_012343	18,19
CRAMS262	chr5|56864733|56865977|+|3|circRNA|MAP3K1|NM_005921|4,5,6	chr5	56864733	56865977	+	3	circRNA	MAP3K1	NM_005921	4,5,6
CRAMS160	chr5|57246299|57247215|+|2|circRNA|GPBP1|ENST00000424459.7|8,9	chr5	57246299	57247215	+	2	circRNA	GPBP1	ENST00000424459.7	8,9
CRAMS248	chr5|57246299|57251141|+|4|circRNA|GPBP1|ENST00000424459.7|8,9,10,11	chr5	57246299	57251141	+	4	circRNA	GPBP1	ENST00000424459.7	8,9,10,11
CRAMS169	chr5|58988492|58993465|-|5|circRNA|PDE4D|ENST00000340635.10|11,10,9,8,7	chr5	58988492	58993465	-	5	circRNA	PDE4D	ENST00000340635.10	11,10,9,8,7
CRAMS130	chr5|65567512|65572286|+|4|circRNA|PPWD1|NM_015342|2,3,4,5	chr5	65567512	65572286	+	4	circRNA	PPWD1	NM_015342	2,3,4,5
CRAMS238	chr5|71502598|71512428|+|4|circRNA|BDP1|ENST00000358731.8|15,16,17,18	chr5	71502598	71512428	+	4	circRNA	BDP1	ENST00000358731.8	15,16,17,18
CRAMS334	chr5|72861807|72865729|+|2|circRNA|TNPO1|ENST00000337273.9|5,6	chr5	72861807	72865729	+	2	circRNA	TNPO1	ENST00000337273.9	5,6
CRAMS291	chr5|80725452|80744615|+|4|circRNA|MSH3|ENST00000265081.6|9,10,11,12	chr5	80725452	80744615	+	4	circRNA	MSH3	ENST00000265081.6	9,10,11,12
CRAMS189	chr5|84060299|84066606|-|3|circRNA|EDIL3|ENST00000296591.9|9,8,7	chr5	84060299	84066606	-	3	circRNA	EDIL3	ENST00000296591.9	9,8,7
CRAMS136	chr5|95755395|95763620|+|2|circRNA|RHOBTB3|NM_014899|6,7	chr5	95755395	95763620	+	2	circRNA	RHOBTB3	NM_014899	6,7
CRAMS151	chr6|107921796|107929514|-|3|circRNA|SEC63|ENST00000369002.8|4,3,2	chr6	107921796	107929514	-	3	circRNA	SEC63	ENST00000369002.8	4,3,2
CRAMS214	chr6|110746125|110773937|-|2|circRNA|CDK19|NM_001300963|3,2	chr6	110746125	110773937	-	2	circRNA	CDK19	NM_001300963	3,2
CRAMS300	chr6|118511297|118566316|-|3|circRNA|CEP85L|NM_001042475|5,4,3	chr6	118511297	118566316	-	3	circRNA	CEP85L	NM_001042475	5,4,3
CRAMS95	chr6|130926604|130956499|-|3|circRNA|EPB41L2|ENST00000528282.5|4,3,2	chr6	130926604	130956499	-	3	circRNA	EPB41L2	ENST00000528282.5	4,3,2
CRAMS99	chr6|130955104|130956499|-|2|circRNA|EPB41L2|ENST00000528282.5|3,2	chr6	130955104	130956499	-	2	circRNA	EPB41L2	ENST00000528282.5	3,2
CRAMS280	chr6|136151159|136155758|+|3|circRNA|PDE7B|NM_018945|6,7,8	chr6	136151159	136155758	+	3	circRNA	PDE7B	NM_018945	6,7,8
CRAMS19	chr6|144537581|144539443|+|2|circRNA|UTRN|NM_007124|43,44	chr6	144537581	144539443	+	2	circRNA	UTRN	NM_007124	43,44
CRAMS188	chr6|149378017|149379518|+|1|circRNA|TAB2|NM_001292035|3	chr6	149378017	149379518	+	1	circRNA	TAB2	NM_001292035	3
CRAMS41	chr6|151348710|151353752|+|1|circRNA|AKAP12|ENST00000402676.6|4	chr6	151348710	151353752	+	1	circRNA	AKAP12	ENST00000402676.6	4
CRAMS322	chr6|154441291|154442290|-|2|circRNA|CNKSR3|ENST00000616478.4|4,3	chr6	154441291	154442290	-	2	circRNA	CNKSR3	ENST00000616478.4	4,3
CRAMS226	chr6|163455278|163478896|+|2|circRNA|QKI|ENST00000361758.8|2,3	chr6	163455278	163478896	+	2	circRNA	QKI	ENST00000361758.8	2,3
CRAMS193	chr6|167870382|167889326|+|5|circRNA|MLLT4|ENST00000366806.6|3,4,5,6,7	chr6	167870382	167889326	+	5	circRNA	MLLT4	ENST00000366806.6	3,4,5,6,7
CRAMS218	chr6|170388286|170395579|+|3|circRNA|FAM120B|ENST00000630384.2|7,8,9	chr6	170388286	170395579	+	3	circRNA	FAM120B	ENST00000630384.2	7,8,9
CRAMS219	chr6|18256360|18258405|-|3|circRNA|DEK|ENST00000397239.7|5,4,3	chr6	18256360	18258405	-	3	circRNA	DEK	ENST00000397239.7	5,4,3
CRAMS220	chr6|20781144|20846178|+|2|circRNA|CDKAL1|NM_017774|8,9	chr6	20781144	20846178	+	2	circRNA	CDKAL1	NM_017774	8,9
CRAMS168	chr6|4891712|4892379|+|1|circRNA|CDYL|NR_026590|4	chr6	4891712	4892379	+	1	circRNA	CDYL	NR_026590	4
CRAMS65	chr6|53071056|53076543|+|3|circRNA|FBXO9|ENST00000498744.5|3,4,5	chr6	53071056	53076543	+	3	circRNA	FBXO9	ENST00000498744.5	3,4,5
CRAMS91	chr6|57193841|57210445|-|5|circRNA|RAB23|ENST00000468148.5|6,5,4,3,2	chr6	57193841	57210445	-	5	circRNA	RAB23	ENST00000468148.5	6,5,4,3,2
CRAMS62	chr6|72295936|72333835|+|4|circRNA|RIMS1|ENST00000522211.5|7,8,9,10	chr6	72295936	72333835	+	4	circRNA	RIMS1	ENST00000522211.5	7,8,9,10
CRAMS319	chr6|73480674|73482244|+|3|circRNA|MTO1|ENST00000415954.6|7,8,9	chr6	73480674	73482244	+	3	circRNA	MTO1	ENST00000415954.6	7,8,9
CRAMS281	chr6|75621531|75634811|+|4|circRNA|SENP6|NM_001304792|2,3,4,5	chr6	75621531	75634811	+	4	circRNA	SENP6	NM_001304792	2,3,4,5
CRAMS284	chr6|85618817|85619417|-|2|circRNA|SYNCRIP|NM_001159676|9,8	chr6	85618817	85619417	-	2	circRNA	SYNCRIP	NM_001159676	9,8
CRAMS224	chr6|89862125|89871388|+|3|circRNA|CASP8AP2|ENST00000237177.10|7,8,9	chr6	89862125	89871388	+	3	circRNA	CASP8AP2	ENST00000237177.10	7,8,9
CRAMS251	chr7|102757853|102761411|+|2|circRNA|FAM185A|NM_001145268|3,4	chr7	102757853	102761411	+	2	circRNA	FAM185A	NM_001145268	3,4
CRAMS122	chr7|116110707|116112038|-|2|circRNA|TFEC|ENST00000484212.5|3,2	chr7	116110707	116112038	-	2	circRNA	TFEC	ENST00000484212.5	3,2
CRAMS84	chr7|140046883|140058034|-|4|circRNA|PARP12|ENST00000263549.7|5,4,3,2	chr7	140046883	140058034	-	4	circRNA	PARP12	ENST00000263549.7	5,4,3,2
CRAMS288	chr7|152309965|152315338|-|3|circRNA|KMT2C|ENST00000262189.10|6,5,4	chr7	152309965	152315338	-	3	circRNA	KMT2C	ENST00000262189.10	6,5,4
CRAMS234	chr7|155737529|155745602|+|5|circRNA|RBM33|NM_053043|10,11,12,13,14	chr7	155737529	155745602	+	5	circRNA	RBM33	NM_053043	10,11,12,13,14
CRAMS362	chr7|158788003|158799072|-|5|circRNA|ESYT2|ENST00000251527.9|6,5,4,3,2	chr7	158788003	158799072	-	5	circRNA	ESYT2	ENST00000251527.9	6,5,4,3,2
CRAMS131	chr7|16258389|16278226|-|3|circRNA|ISPD|ENST00000407010.6|8,7,6	chr7	16258389	16278226	-	3	circRNA	ISPD	ENST00000407010.6	8,7,6
CRAMS333	chr7|18666212|18666476|+|1|circRNA|HDAC9|ENST00000461159.6|11	chr7	18666212	18666476	+	1	circRNA	HDAC9	ENST00000461159.6	11
CRAMS348	chr7|22291174|22318037|-|5|circRNA|RAPGEF5|NM_012294|6,5,4,3,2	chr7	22291174	22318037	-	5	circRNA	RAPGEF5	NM_012294	6,5,4,3,2
CRAMS181	chr7|22308338|22318037|-|4|circRNA|RAPGEF5|NM_012294|5,4,3,2	chr7	22308338	22318037	-	4	circRNA	RAPGEF5	NM_012294	5,4,3,2
CRAMS11	chr7|42148225|42148468|-|1|circRNA|GLI3|ENST00000395925.7|3	chr7	42148225	42148468	-	1	circRNA	GLI3	ENST00000395925.7	3
CRAMS159	chr7|43639448|43640649|-|2|circRNA|COA1|ENST00000415076.6|6,5	chr7	43639448	43640649	-	2	circRNA	COA1	ENST00000415076.6	6,5
CRAMS76	chr7|5641153|5652510|-|2|circRNA|RNF216|NM_207111|15,14	chr7	5641153	5652510	-	2	circRNA	RNF216	NM_207111	15,14
CRAMS58	chr7|66991136|66994341|-|3|circRNA|SBDS|ENST00000246868.6|4,3,2	chr7	66991136	66994341	-	3	circRNA	SBDS	ENST00000246868.6	4,3,2
CRAMS354	chr7|67098540|67117618|+|2|circRNA|TYW1|NM_018264|12,13	chr7	67098540	67117618	+	2	circRNA	TYW1	NM_018264	12,13
CRAMS207	chr7|770470|775162|+|3|circRNA|DNAAF5|ENST00000297440.10|9,10,11	chr7	770470	775162	+	3	circRNA	DNAAF5	ENST00000297440.10	9,10,11
CRAMS86	chr7|8003907|8060248|+|4|circRNA|GLCCI1|NM_138426|2,3,4,5	chr7	8003907	8060248	+	4	circRNA	GLCCI1	NM_138426	2,3,4,5
CRAMS162	chr7|80789305|80810701|-|7|circRNA|SEMA3C|ENST00000265361.7|12,11,10,9,8,7,6	chr7	80789305	80810701	-	7	circRNA	SEMA3C	ENST00000265361.7	12,11,10,9,8,7,6
CRAMS339	chr7|92294888|92352642|+|8|circRNA|ANKIB1|ENST00000265742.7|2,3,4,5,6,7,8,9	chr7	92294888	92352642	+	8	circRNA	ANKIB1	ENST00000265742.7	2,3,4,5,6,7,8,9
CRAMS241	chr7|92294888|92362273|+|9|circRNA|ANKIB1|ENST00000265742.7|2,3,4,5,6,7,8,9,10	chr7	92294888	92362273	+	9	circRNA	ANKIB1	ENST00000265742.7	2,3,4,5,6,7,8,9,10
CRAMS304	chr7|99390892|99391253|+|2|circRNA|ARPC1B|NM_005720|6,7	chr7	99390892	99391253	+	2	circRNA	ARPC1B	NM_005720	6,7
CRAMS292	chr8|102838743|102843747|-|3|circRNA|AZIN1|NM_001301668|5,4,3	chr8	102838743	102843747	-	3	circRNA	AZIN1	NM_001301668	5,4,3
CRAMS127	chr8|124320085|124330792|-|5|circRNA|TMEM65|ENST00000297632.7|6,5,4,3,2	chr8	124320085	124330792	-	5	circRNA	TMEM65	ENST00000297632.7	6,5,4,3,2
CRAMS30	chr8|130152735|130169067|-|5|circRNA|ASAP1|ENST00000524124.5|7,6,5,4,3	chr8	130152735	130169067	-	5	circRNA	ASAP1	ENST00000524124.5	7,6,5,4,3
CRAMS328	chr8|130358016|130361771|-|2|circRNA|ASAP1|NM_001247996|4,3	chr8	130358016	130361771	-	2	circRNA	ASAP1	NM_001247996	4,3
CRAMS231	chr8|132622610|132661627|-|6|circRNA|LRRC6|ENST00000618342.1|7,6,5,4,3,2	chr8	132622610	132661627	-	6	circRNA	LRRC6	ENST00000618342.1	7,6,5,4,3,2
CRAMS308	chr8|132836539|132844318|+|5|circRNA|PHF20L1|ENST00000220847.8|15,16,17,18,19	chr8	132836539	132844318	+	5	circRNA	PHF20L1	ENST00000220847.8	15,16,17,18,19
CRAMS263	chr8|140739017|140752316|-|5|circRNA|PTK2|ENST00000522684.5|21,20,19,18,17	chr8	140739017	140752316	-	5	circRNA	PTK2	ENST00000522684.5	21,20,19,18,17
CRAMS290	chr8|30700080|30703240|-|2|circRNA|GSR|ENST00000221130.9|6,5	chr8	30700080	30703240	-	2	circRNA	GSR	ENST00000221130.9	6,5
CRAMS154	chr8|38429681|38429948|-|1|circRNA|FGFR1|ENST00000425967.7|4	chr8	38429681	38429948	-	1	circRNA	FGFR1	ENST00000425967.7	4
CRAMS128	chr8|42459895|42465917|-|3|circRNA|SLC20A2|NM_001257180|5,4,3	chr8	42459895	42465917	-	3	circRNA	SLC20A2	NM_001257180	5,4,3
CRAMS309	chr8|47279861|47294030|+|4|circRNA|SPIDR|ENST00000297423.8|2,3,4,5	chr8	47279861	47294030	+	4	circRNA	SPIDR	ENST00000297423.8	2,3,4,5
CRAMS198	chr8|51860844|51861246|-|1|circRNA|PCMTD1|NM_052937|2	chr8	51860844	51861246	-	1	circRNA	PCMTD1	NM_052937	2
CRAMS140	chr8|52683548|52686967|-|4|circRNA|RB1CC1|ENST00000025008.9|5,4,3,2	chr8	52683548	52686967	-	4	circRNA	RB1CC1	ENST00000025008.9	5,4,3,2
CRAMS233	chr8|61618977|61653660|-|11|circRNA|ASPH|NM_001164750|14,13,12,11,10,9,8,7,6,5,4	chr8	61618977	61653660	-	11	circRNA	ASPH	NM_001164750	14,13,12,11,10,9,8,7,6,5,4
CRAMS60	chr8|67299208|67302466|-|3|circRNA|ARFGEF1|ENST00000262215.7|4,3,2	chr8	67299208	67302466	-	3	circRNA	ARFGEF1	ENST00000262215.7	4,3,2
CRAMS126	chr8|73673106|73688813|-|2|circRNA|STAU2|ENST00000522695.5|3,2	chr8	73673106	73688813	-	2	circRNA	STAU2	ENST00000522695.5	3,2
CRAMS295	chr8|89722014|89725641|-|3|circRNA|RP11-37B2.1|NR_125822|4,3,2	chr8	89722014	89725641	-	3	circRNA	RP11-37B2.1	NR_125822	4,3,2
CRAMS18	chr8|94537102|94538346|-|2|circRNA|KIAA1429|ENST00000297591.9|4,3	chr8	94537102	94538346	-	2	circRNA	KIAA1429	ENST00000297591.9	4,3
CRAMS92	chr8|94664696|94665196|+|3|circRNA|ESRP1|ENST00000423620.6|7,8,9	chr8	94664696	94665196	+	3	circRNA	ESRP1	ENST00000423620.6	7,8,9
CRAMS293	chr9|100052416|100060172|-|3|circRNA|ERP44|ENST00000262455.6|4,3,2	chr9	100052416	100060172	-	3	circRNA	ERP44	ENST00000262455.6	4,3,2
CRAMS352	chr9|109050282|109064567|-|5|circRNA|TMEM245|NM_032012|14,13,12,11,10	chr9	109050282	109064567	-	5	circRNA	TMEM245	NM_032012	14,13,12,11,10
CRAMS3	chr9|110972072|110973558|-|2|circRNA|LPAR1|ENST00000374431.7|3,2	chr9	110972072	110973558	-	2	circRNA	LPAR1	ENST00000374431.7	3,2
CRAMS38	chr9|111527267|111534353|+|4|circRNA|ZNF483|NM_133464|2,3,4,5	chr9	111527267	111534353	+	4	circRNA	ZNF483	NM_133464	2,3,4,5
CRAMS222	chr9|122957010|123020459|+|13|circRNA|RABGAP1|ENST00000456584.5|2,3,4,5,6,7,8,9,10,11,12,13,14	chr9	122957010	123020459	+	13	circRNA	RABGAP1	ENST00000456584.5	2,3,4,5,6,7,8,9,10,11,12,13,14
CRAMS232	chr9|124908376|124912026|-|2|circRNA|GOLGA1|NM_002077|12,11	chr9	124908376	124912026	-	2	circRNA	GOLGA1	NM_002077	12,11
CRAMS260	chr9|14639895|14680162|-|6|circRNA|ZDHHC21|ENST00000380916.8|8,7,6,5,4,3	chr9	14639895	14680162	-	6	circRNA	ZDHHC21	ENST00000380916.8	8,7,6,5,4,3
CRAMS50	chr9|16435554|16437524|-|1|circRNA|BNC2|ENST00000380672.8|6	chr9	16435554	16437524	-	1	circRNA	BNC2	ENST00000380672.8	6
CRAMS6	chr9|16727796|16738485|-|2|circRNA|BNC2|ENST00000380672.8|3,2	chr9	16727796	16738485	-	2	circRNA	BNC2	ENST00000380672.8	3,2
CRAMS275	chr9|33948373|33963791|-|5|circRNA|UBAP2|ENST00000379238.5|13,12,11,10,9	chr9	33948373	33963791	-	5	circRNA	UBAP2	ENST00000379238.5	13,12,11,10,9
CRAMS326	chr9|33953284|33963791|-|4|circRNA|UBAP2|ENST00000379238.5|12,11,10,9	chr9	33953284	33963791	-	4	circRNA	UBAP2	ENST00000379238.5	12,11,10,9
CRAMS129	chr9|33960825|33989126|-|6|circRNA|UBAP2|ENST00000379238.5|10,9,8,7,6,5	chr9	33960825	33989126	-	6	circRNA	UBAP2	ENST00000379238.5	10,9,8,7,6,5
CRAMS314	chr9|33996222|34017189|-|3|circRNA|UBAP2|ENST00000379238.5|4,3,2	chr9	33996222	34017189	-	3	circRNA	UBAP2	ENST00000379238.5	4,3,2
CRAMS35	chr9|35295695|35313989|+|3|circRNA|UNC13B|ENST00000617908.4|8,9,10	chr9	35295695	35313989	+	3	circRNA	UNC13B	ENST00000617908.4	8,9,10
CRAMS303	chr9|37424844|37426654|+|3|circRNA|GRHPR|ENST00000493368.5|2,3,4	chr9	37424844	37426654	+	3	circRNA	GRHPR	ENST00000493368.5	2,3,4
CRAMS14	chr9|4286037|4286523|-|1|circRNA|GLIS3|NM_001042413|2	chr9	4286037	4286523	-	1	circRNA	GLIS3	NM_001042413	2
CRAMS246	chr9|5968018|5988545|-|2|circRNA|KIAA2026|ENST00000399933.7|3,2	chr9	5968018	5988545	-	2	circRNA	KIAA2026	ENST00000399933.7	3,2
CRAMS42	chr9|74996446|75017448|-|5|circRNA|C9orf41|ENST00000376834.7|6,5,4,3,2	chr9	74996446	75017448	-	5	circRNA	C9orf41	ENST00000376834.7	6,5,4,3,2
CRAMS135	chr9|96551795|96565483|-|4|circRNA|CDC14B|ENST00000474602.5|5,4,3,2	chr9	96551795	96565483	-	4	circRNA	CDC14B	ENST00000474602.5	5,4,3,2
CRAMS10	chrX|131749305|131794466|-|6|circRNA|FIRRE|ENST00000427391.1|10,9,8,7,6,5	chrX	131749305	131794466	-	6	circRNA	FIRRE	ENST00000427391.1	10,9,8,7,6,5
CRAMS230	chrX|135545422|135556300|+|7|circRNA|DDX26B|NM_182540|3,4,5,6,7,8,9	chrX	135545422	135556300	+	7	circRNA	DDX26B	NM_182540	3,4,5,6,7,8,9
CRAMS187	chrX|155506897|155524632|-|4|circRNA|TMLHE|NM_018196|6,5,4,3	chrX	155506897	155524632	-	4	circRNA	TMLHE	NM_018196	6,5,4,3
CRAMS201	chrX|53614533|53615835|-|2|circRNA|HUWE1|ENST00000612484.4|20,19	chrX	53614533	53615835	-	2	circRNA	HUWE1	ENST00000612484.4	20,19
CRAMS153	chrX|80288905|80310233|-|4|circRNA|CHMP1B2P|NR_110646|5,4,3,2	chrX	80288905	80310233	-	4	circRNA	CHMP1B2P	NR_110646	5,4,3,2
CRAMS337	chrX|85067126|85074391|+|3|circRNA|APOOL|ENST00000373173.6|6,7,8	chrX	85067126	85074391	+	3	circRNA	APOOL	ENST00000373173.6	6,7,8

## Sheet: S3
CRAMS ID	CircRNA ID	Expressed in cell lines	Number of cell line samples with expression	TME specific	DE overall status	PvN logFC (edgeR)	PvN P-value (edgeR)	PvN adjusted P-value (edgeR)	PvN status (edgeR)	MvN logFC (edgeR)	MvN P-value (edgeR)	MvN adjusted P-value (edgeR)	MvN status (edgeR)	MvP logFC (edgeR)	MvP P-value (edgeR)	MvP adjusted P-value (edgeR)	MvP status (edgeR)	PvN logFC (CIRIquant)	PvN P-value (CIRIquant)	PvN adjusted P-value (CIRIquant)	PvN status (CIRIquant)	MvN logFC (CIRIquant)	MvN P-value (CIRIquant)	MvN adjusted P-value (CIRIquant)	MvN status (CIRIquant)	MvP logFC (CIRIquant)	MvP P-value (CIRIquant)	MvP adjusted P-value (CIRIquant)	MvP status (CIRIquant)	PvN P-value (CircTest)	PvN adjusted P-value (CircTest)	PvN status (CircTest)	MvN P-value (CircTest)	MvN adjusted P-value (CircTest)	MvN status (CircTest)	MvP P-value (CircTest)	MvP adjusted P-value (CircTest)	MvP status (CircTest)	PvN DE in edgeR & CIRIquant	PvN DE in edgeR & CircTest	PvN DE in all methods	MvN DE in edgeR & CIRIquant	MvN DE in edgeR & CircTest	MvN DE in all methods	MvP DE in edgeR & CIRIquant	MvP DE in edgeR & CircTest	MvP DE in all methods
CRAMS296	chr1|112653597|112659779|+|4|circRNA|CAPZA1|ENST00000263168.3|4,5,6,7	TRUE	5	FALSE	unchanged_PvN,downregulated_MvN,unchanged_MvP	-0.79273	0.304504	0.676958	unchanged	-1.69883	0.0130884	0.0477244	downregulated	-0.9061	0.244207	0.95576	unchanged	-0.0351018	0.974709	0.987214	unchanged	-1.50876	0.121876	0.461039	unchanged	-1.44868	0.191316	0.537202	unchanged	NA	NA	unchanged	0.0306552	0.278978	DE	NA	NA	unchanged	FALSE	FALSE	FALSE	FALSE	TRUE	FALSE	FALSE	FALSE	FALSE
CRAMS177	chr1|114463103|114464388|-|3|circRNA|TRIM33|ENST00000358465.6|4,3,2	TRUE	4	FALSE	unchanged_PvN,downregulated_MvN,unchanged_MvP	-1.45124	0.0522428	0.28624	unchanged	-1.65099	0.00687024	0.0291129	downregulated	-0.199749	0.789227	0.998103	unchanged	-1.07285	0.370215	0.464519	unchanged	-1.372	0.164892	0.461039	unchanged	-0.256033	0.832177	0.872621	unchanged	NA	NA	unchanged	0.00828821	0.161424	DE	NA	NA	unchanged	FALSE	FALSE	FALSE	FALSE	TRUE	FALSE	FALSE	FALSE	FALSE
CRAMS174	chr1|1223243|1223968|-|2|circRNA|SDF4|ENST00000360001.10|4,3	TRUE	5	FALSE	unchanged_PvN,downregulated_MvN,unchanged_MvP	-1.38001	0.0458542	0.267342	unchanged	-1.49621	0.00697864	0.0295001	downregulated	-0.116199	0.863107	0.998103	unchanged	-1.01988	0.260904	0.419752	unchanged	-1.71205	0.0280215	0.461039	downregulated	-0.66014	0.500633	0.59123	unchanged	NA	NA	unchanged	0.040236	0.302014	DE	NA	NA	unchanged	FALSE	FALSE	FALSE	TRUE	TRUE	TRUE	FALSE	FALSE	FALSE
CRAMS61	chr10|110881232|110890670|+|6|circRNA|PDCD4|ENST00000393104.6|4,5,6,7,8,9	TRUE	1	FALSE	downregulated_PvN,downregulated_MvN,unchanged_MvP	-3.44943	0.00160552	0.0411135	downregulated	-3.44943	2.93391e-05	0.000304449	downregulated	0	0.999613	0.999687	unchanged	-4.06033	0.00813931	0.419752	downregulated	-4.153	0.000377054	0.238184	downregulated	NA	NA	NA	NA	0.0379987	0.577538	DE	0.0106272	0.182412	DE	NA	NA	unchanged	TRUE	TRUE	TRUE	TRUE	TRUE	TRUE	FALSE	FALSE	FALSE
CRAMS297	chr10|126970701|126990603|+|5|circRNA|DOCK1|ENST00000280333.9|2,3,4,5,6	TRUE	5	FALSE	unchanged_PvN,downregulated_MvN,unchanged_MvP	-0.963954	0.200397	0.566112	unchanged	-1.23487	0.048956	0.128952	downregulated	-0.27092	0.70805	0.998103	unchanged	-1.27572	0.285453	0.419752	unchanged	-1.85286	0.0639775	0.461039	unchanged	-0.507157	0.686919	0.759367	unchanged	NA	NA	unchanged	NA	NA	unchanged	NA	NA	unchanged	FALSE	FALSE	FALSE	FALSE	FALSE	FALSE	FALSE	FALSE	FALSE
CRAMS34	chr10|68487143|68506718|-|6|circRNA|SLC25A16|ENST00000609923.5|8,7,6,5,4,3	TRUE	2	FALSE	unchanged_PvN,downregulated_MvN,unchanged_MvP	-0.565801	0.444531	0.781558	unchanged	-2.7265	0.000273662	0.00206242	downregulated	-2.1607	0.00861219	0.166409	unchanged	-1.04369	0.382328	0.478673	unchanged	-2.78218	0.0098896	0.461039	downregulated	-1.69587	0.196105	0.537202	unchanged	NA	NA	unchanged	0.00648979	0.145525	DE	NA	NA	unchanged	FALSE	FALSE	FALSE	TRUE	TRUE	TRUE	FALSE	FALSE	FALSE
CRAMS64	chr11|124647364|124648175|-|2|circRNA|SIAE|ENST00000263593.7|7,6	FALSE	NA	FALSE	downregulated_PvN,downregulated_MvN,unchanged_MvP	-3.41902	0.00197567	0.0463167	downregulated	-2.74887	0.000702404	0.00458295	downregulated	0.670151	0.38914	0.998103	unchanged	-4.20514	0.00595506	0.419752	downregulated	-3.64596	0.00218458	0.461039	downregulated	0.694206	0.429535	0.537202	unchanged	0.0386892	0.577538	DE	NA	NA	unchanged	NA	NA	unchanged	TRUE	TRUE	TRUE	TRUE	FALSE	FALSE	FALSE	FALSE	FALSE
CRAMS161	chr11|68567013|68576043|+|5|circRNA|PPP6R3|NM_001164160|10,11,12,13,14	TRUE	4	FALSE	unchanged_PvN,upregulated_MvN,unchanged_MvP	2.27242	0.0361837	0.234262	unchanged	2.53001	0.0111213	0.0421551	upregulated	0.257589	0.765337	0.998103	unchanged	2.49991	0.0726753	0.419752	unchanged	3.28184	0.0160245	0.461039	upregulated	0.723802	0.600166	0.692792	unchanged	0.0339873	0.577538	DE	0.0106235	0.182412	DE	NA	NA	unchanged	FALSE	FALSE	FALSE	TRUE	TRUE	TRUE	FALSE	FALSE	FALSE
CRAMS272	chr14|30902535|30911162|-|4|circRNA|STRN3|ENST00000355683.9|14,13,12,11	TRUE	4	FALSE	unchanged_PvN,downregulated_MvN,unchanged_MvP	-1.30709	0.182607	0.538632	unchanged	-2.01858	0.0150986	0.0530228	downregulated	-0.711487	0.462628	0.998103	unchanged	-0.497695	0.721538	0.81234	unchanged	-1.49395	0.217282	0.491017	unchanged	-0.951636	0.506822	0.597355	unchanged	NA	NA	unchanged	NA	NA	unchanged	NA	NA	unchanged	FALSE	FALSE	FALSE	FALSE	FALSE	FALSE	FALSE	FALSE	FALSE
CRAMS318	chr14|67685014|67690421|-|2|circRNA|RDH11|NM_016026|6,5	TRUE	2	FALSE	unchanged_PvN,downregulated_MvN,unchanged_MvP	-1.26591	0.236651	0.610188	unchanged	-1.77989	0.0434949	0.118398	downregulated	-0.513987	0.592792	0.998103	unchanged	-0.0158856	0.998954	0.999484	unchanged	-1.77503	0.167441	0.461039	unchanged	-1.75314	0.201569	0.537202	unchanged	NA	NA	unchanged	0.0323322	0.280056	DE	NA	NA	unchanged	FALSE	FALSE	FALSE	FALSE	TRUE	FALSE	FALSE	FALSE	FALSE
CRAMS225	chr14|73147794|73148106|+|2|circRNA|PSEN1|NM_000021|2,3	TRUE	4	FALSE	unchanged_PvN,downregulated_MvN,unchanged_MvP	-1.17749	0.112185	0.428414	unchanged	-1.68867	0.00756317	0.0314135	downregulated	-0.511186	0.504867	0.998103	unchanged	-2.32736	0.0711084	0.419752	unchanged	-2.12851	0.0346625	0.461039	downregulated	0.269125	0.851955	0.889752	unchanged	NA	NA	unchanged	NA	NA	unchanged	NA	NA	unchanged	FALSE	FALSE	FALSE	TRUE	FALSE	FALSE	FALSE	FALSE	FALSE
CRAMS147	chr14|75782486|75783530|+|2|circRNA|TTLL5|NM_015072|25,26	TRUE	2	FALSE	downregulated_PvN,unchanged_MvN,unchanged_MvP	-2.72222	0.0158473	0.149615	downregulated	-1.6028	0.0563186	0.143026	unchanged	1.11941	0.225667	0.93566	unchanged	-2.67753	0.0778973	0.419752	unchanged	-1.62787	0.216193	0.491017	unchanged	1.16263	0.294947	0.537202	unchanged	0.0119276	0.537389	DE	0.0498991	0.320096	DE	NA	NA	unchanged	FALSE	TRUE	FALSE	FALSE	FALSE	FALSE	FALSE	FALSE	FALSE
CRAMS73	chr14|79697629|79805190|+|2|circRNA|NRXN3|NM_004796|15,16	FALSE	NA	FALSE	downregulated_PvN,downregulated_MvN,unchanged_MvP	-3.14211	0.00294973	0.0599767	downregulated	-2.85574	0.000255578	0.0019415	downregulated	0.28637	0.789464	0.998103	unchanged	-3.68847	0.0104363	0.419752	downregulated	-2.61958	0.0122883	0.461039	downregulated	1.16289	0.466088	0.554801	unchanged	NA	NA	unchanged	NA	NA	unchanged	0.0348792	0.836895	DE	TRUE	FALSE	FALSE	TRUE	FALSE	FALSE	FALSE	FALSE	FALSE
CRAMS88	chr14|79697629|79805199|+|2|circRNA|NRXN3|NR_073547|18,19	FALSE	NA	FALSE	downregulated_PvN,downregulated_MvN,unchanged_MvP	-3.13954	0.00495083	0.0780822	downregulated	-2.47348	0.00302069	0.0150695	downregulated	0.66606	0.389499	0.998103	unchanged	-3.25568	0.0346903	0.419752	downregulated	-3.33364	0.0046296	0.461039	downregulated	NA	NA	NA	NA	0.0164138	0.556514	DE	0.0224114	0.252462	DE	NA	NA	unchanged	TRUE	TRUE	TRUE	TRUE	TRUE	TRUE	FALSE	FALSE	FALSE
CRAMS25	chr14|80895717|80906081|-|4|circRNA|CEP128|ENST00000281129.7|7,6,5,4	TRUE	4	FALSE	upregulated_PvN,upregulated_MvN,unchanged_MvP	3.27734	0.00216658	0.0489651	upregulated	2.00571	0.0422463	0.116127	upregulated	-1.27163	0.0981125	0.721157	unchanged	3.47	0.0186654	0.419752	upregulated	2.2955	0.0802143	0.461039	unchanged	-1.25681	0.334572	0.537202	unchanged	0.0303791	0.577538	DE	0.0403209	0.302014	DE	NA	NA	unchanged	TRUE	TRUE	TRUE	FALSE	TRUE	FALSE	FALSE	FALSE	FALSE
CRAMS191	chr14|90943077|91001159|-|4|circRNA|RPS6KA5|ENST00000614987.4|5,4,3,2	TRUE	3	FALSE	unchanged_PvN,downregulated_MvN,unchanged_MvP	-1.93258	0.0582432	0.302307	unchanged	-2.02498	0.0124988	0.0460418	downregulated	-0.0923988	0.931727	0.998103	unchanged	-0.783592	0.622358	0.727761	unchanged	-1.06786	0.418187	0.496489	unchanged	-0.24376	0.879305	0.912498	unchanged	NA	NA	unchanged	NA	NA	unchanged	NA	NA	unchanged	FALSE	FALSE	FALSE	FALSE	FALSE	FALSE	FALSE	FALSE	FALSE
CRAMS274	chr14|93293857|93296157|-|2|circRNA|BTBD7|ENST00000334746.9|3,2	TRUE	5	FALSE	unchanged_PvN,downregulated_MvN,unchanged_MvP	-1.09056	0.252106	0.62513	unchanged	-2.27091	0.00731973	0.0306428	downregulated	-1.18035	0.218086	0.93566	unchanged	-0.428697	0.781914	0.856911	unchanged	-1.63776	0.215398	0.491017	unchanged	-1.19257	0.40911	0.537202	unchanged	NA	NA	unchanged	0.0484613	0.318735	DE	NA	NA	unchanged	FALSE	FALSE	FALSE	FALSE	TRUE	FALSE	FALSE	FALSE	FALSE
CRAMS96	chr14|99257470|99257839|-|1|circRNA|BCL11B|ENST00000357195.7|2	TRUE	2	FALSE	upregulated_PvN,unchanged_MvN,unchanged_MvP	2.21676	0.0100136	0.114376	upregulated	0.971632	0.250838	0.416947	unchanged	-1.24513	0.060255	0.586901	unchanged	2.19046	0.0917912	0.419752	unchanged	1.05736	0.387194	0.491017	unchanged	-1.11869	0.318495	0.537202	unchanged	NA	NA	unchanged	NA	NA	unchanged	NA	NA	unchanged	FALSE	FALSE	FALSE	FALSE	FALSE	FALSE	FALSE	FALSE	FALSE
CRAMS137	chr14|99458278|99465813|-|5|circRNA|SETD3|ENST00000331768.9|6,5,4,3,2	TRUE	5	FALSE	unchanged_PvN,downregulated_MvN,unchanged_MvP	-0.992603	0.0247191	0.19152	unchanged	-1.04121	0.0035545	0.0171271	downregulated	-0.0486105	0.905376	0.998103	unchanged	-0.865555	0.276887	0.419752	unchanged	-1.15788	0.0830075	0.461039	unchanged	-0.2595	0.750922	0.802486	unchanged	0.0259652	0.575529	DE	0.0265996	0.272284	DE	NA	NA	unchanged	FALSE	FALSE	FALSE	FALSE	TRUE	FALSE	FALSE	FALSE	FALSE
CRAMS289	chr15|41668827|41669958|+|1|circRNA|MGA|ENST00000563576.5|2	TRUE	5	FALSE	unchanged_PvN,downregulated_MvN,unchanged_MvP	-0.787531	0.185594	0.543322	unchanged	-1.00468	0.0388612	0.109105	downregulated	-0.217149	0.703088	0.998103	unchanged	-0.500279	0.553192	0.662137	unchanged	-0.89655	0.213085	0.491017	unchanged	-0.36464	0.675013	0.752243	unchanged	NA	NA	unchanged	0.0321157	0.280056	DE	NA	NA	unchanged	FALSE	FALSE	FALSE	FALSE	TRUE	FALSE	FALSE	FALSE	FALSE
CRAMS71	chr15|43334944|43335826|+|2|circRNA|ADAL|NM_001012969|3,4	TRUE	1	FALSE	unchanged_PvN,downregulated_MvN,downregulated_MvP	-0.107349	0.906105	0.97588	unchanged	-2.70492	0.00152243	0.00867127	downregulated	-2.59757	0.00311723	0.0744229	downregulated	-0.0991575	0.945305	0.973875	unchanged	-3.33378	0.00462694	0.461039	downregulated	-3.24661	0.0102041	0.537202	downregulated	NA	NA	unchanged	0.00258393	0.0998584	DE	NA	NA	unchanged	FALSE	FALSE	FALSE	TRUE	TRUE	TRUE	TRUE	FALSE	FALSE
CRAMS329	chr15|44615362|44620403|-|2|circRNA|SPG11|ENST00000261866.11|16,15	TRUE	3	FALSE	unchanged_PvN,downregulated_MvN,unchanged_MvP	-0.828179	0.283181	0.654736	unchanged	-1.38093	0.0375494	0.106489	downregulated	-0.552755	0.47901	0.998103	unchanged	-0.969391	0.434515	0.537563	unchanged	-1.88709	0.0746551	0.461039	unchanged	-0.894347	0.493558	0.583507	unchanged	NA	NA	unchanged	0.0356267	0.29146	DE	NA	NA	unchanged	FALSE	FALSE	FALSE	FALSE	TRUE	FALSE	FALSE	FALSE	FALSE
CRAMS324	chr15|55223888|55234956|-|4|circRNA|RAB27A|NM_183234|6,5,4,3	TRUE	1	FALSE	unchanged_PvN,downregulated_MvN,unchanged_MvP	-1.24683	0.241971	0.615165	unchanged	-1.76098	0.0449382	0.120955	downregulated	-0.51415	0.592679	0.998103	unchanged	-2.08255	0.13613	0.419752	unchanged	-1.43341	0.255597	0.491017	unchanged	0.768223	0.416791	0.537202	unchanged	NA	NA	unchanged	NA	NA	unchanged	NA	NA	unchanged	FALSE	FALSE	FALSE	FALSE	FALSE	FALSE	FALSE	FALSE	FALSE
CRAMS118	chr15|58912562|58916999|-|3|circRNA|SLTM|ENST00000380516.6|5,4,3	TRUE	5	FALSE	downregulated_PvN,downregulated_MvN,unchanged_MvP	-1.51425	0.0112245	0.122864	downregulated	-1.1885	0.00970255	0.0378409	downregulated	0.325751	0.579058	0.998103	unchanged	-0.604901	0.477652	0.583659	unchanged	-0.7192	0.317383	0.491017	unchanged	-0.0889342	0.919032	0.944203	unchanged	NA	NA	unchanged	0.0279287	0.277446	DE	NA	NA	unchanged	FALSE	FALSE	FALSE	FALSE	TRUE	FALSE	FALSE	FALSE	FALSE
CRAMS48	chr15|62033440|62044255|-|4|circRNA|VPS13C|ENST00000249837.7|5,4,3,2	TRUE	3	FALSE	unchanged_PvN,downregulated_MvN,downregulated_MvP	0.164355	0.84525	0.962985	unchanged	-2.70588	0.00153089	0.008709	downregulated	-2.87024	0.00103489	0.0294279	downregulated	0.863479	0.518192	0.625789	unchanged	-2.97215	0.0113425	0.461039	downregulated	-3.85099	0.0026977	0.537202	downregulated	NA	NA	unchanged	0.00115749	0.0894154	DE	NA	NA	unchanged	FALSE	FALSE	FALSE	TRUE	TRUE	TRUE	TRUE	FALSE	FALSE
CRAMS47	chr15|63056984|63062645|+|6|circRNA|TPM1|ENST00000288398.10|3,4,5,6,7,8	FALSE	NA	FALSE	unchanged_PvN,downregulated_MvN,unchanged_MvP	-2.28017	0.022877	0.183063	unchanged	-3.46201	3.59757e-05	0.000362459	downregulated	-1.18184	0.131636	0.817406	unchanged	-2.8225	0.0446475	0.419752	downregulated	-4.61648	5.76416e-05	0.0701754	downregulated	-1.7743	0.0856475	0.537202	unchanged	NA	NA	unchanged	0.00148191	0.0894154	DE	NA	NA	unchanged	FALSE	FALSE	FALSE	TRUE	TRUE	TRUE	FALSE	FALSE	FALSE
CRAMS117	chr15|72007825|72027793|-|5|circRNA|MYO9A|ENST00000356056.9|8,7,6,5,4	TRUE	5	FALSE	unchanged_PvN,downregulated_MvN,unchanged_MvP	-0.887338	0.361965	0.72553	unchanged	-2.7168	0.00148326	0.00849899	downregulated	-1.82946	0.0337279	0.42311	unchanged	-0.95131	0.55014	0.659085	unchanged	-2.79288	0.015985	0.461039	downregulated	-1.83886	0.0808623	0.537202	unchanged	NA	NA	unchanged	0.00432039	0.124101	DE	NA	NA	unchanged	FALSE	FALSE	FALSE	TRUE	TRUE	TRUE	FALSE	FALSE	FALSE
CRAMS206	chr15|73176402|73178427|+|2|circRNA|NEO1|ENST00000339362.9|7,8	TRUE	2	FALSE	unchanged_PvN,downregulated_MvN,unchanged_MvP	-0.298771	0.77484	0.94051	unchanged	-2.12123	0.0128626	0.0471122	downregulated	-1.82246	0.0339976	0.424179	unchanged	-1.44933	0.348158	0.439033	unchanged	-3.23219	0.00638399	0.461039	downregulated	-1.76481	0.0863887	0.537202	unchanged	NA	NA	unchanged	NA	NA	unchanged	NA	NA	unchanged	FALSE	FALSE	FALSE	TRUE	FALSE	FALSE	FALSE	FALSE	FALSE
CRAMS316	chr15|74923647|74926887|-|2|circRNA|COX5A|ENST00000322347.10|4,3	TRUE	1	FALSE	unchanged_PvN,downregulated_MvN,unchanged_MvP	-1.26288	0.236563	0.61014	unchanged	-1.78264	0.0429711	0.117452	downregulated	-0.519765	0.590595	0.998103	unchanged	-0.7203	0.611223	0.717261	unchanged	-2.84014	0.0210123	0.461039	downregulated	-2.10119	0.13115	0.537202	unchanged	NA	NA	unchanged	NA	NA	unchanged	NA	NA	unchanged	FALSE	FALSE	FALSE	TRUE	FALSE	FALSE	FALSE	FALSE	FALSE
CRAMS268	chr15|76283756|76292700|-|6|circRNA|ETFA|ENST00000557943.5|8,7,6,5,4,3	TRUE	3	FALSE	unchanged_PvN,downregulated_MvN,unchanged_MvP	-1.1154	0.243135	0.616724	unchanged	-2.26731	0.00740666	0.030932	downregulated	-1.15191	0.224601	0.93566	unchanged	-2.38671	0.124331	0.419752	unchanged	-2.90932	0.0175569	0.461039	downregulated	-0.497124	0.683272	0.758394	unchanged	NA	NA	unchanged	0.0303289	0.278978	DE	NA	NA	unchanged	FALSE	FALSE	FALSE	TRUE	TRUE	TRUE	FALSE	FALSE	FALSE
CRAMS336	chr15|78044899|78054187|-|2|circRNA|TBC1D2B|ENST00000300584.7|3,2	TRUE	2	FALSE	unchanged_PvN,downregulated_MvN,unchanged_MvP	-0.170353	0.859268	0.966152	unchanged	-1.76158	0.0449423	0.120955	downregulated	-1.59122	0.0850092	0.688896	unchanged	-0.243052	0.867217	0.9276	unchanged	-2.42786	0.0573928	0.461039	unchanged	-2.16153	0.122657	0.537202	unchanged	NA	NA	unchanged	0.039705	0.302014	DE	NA	NA	unchanged	FALSE	FALSE	FALSE	FALSE	TRUE	FALSE	FALSE	FALSE	FALSE
CRAMS68	chr15|82151464|82152423|-|1|circRNA|EFTUD1|NM_001040610|16	FALSE	NA	FALSE	downregulated_PvN,unchanged_MvN,unchanged_MvP	-2.96458	0.00910594	0.10909	downregulated	-0.979757	0.207978	0.366041	unchanged	1.98483	0.0594916	0.582143	unchanged	-3.35339	0.0299393	0.419752	downregulated	-1.47891	0.225879	0.491017	unchanged	2.03438	0.148657	0.537202	unchanged	0.0224198	0.556619	DE	NA	NA	unchanged	NA	NA	unchanged	TRUE	TRUE	TRUE	FALSE	FALSE	FALSE	FALSE	FALSE	FALSE
CRAMS210	chr15|84538531|84555070|-|4|circRNA|UBE2Q2P1|TCONS_l2_00009246|6,5,4,3	TRUE	2	FALSE	unchanged_PvN,downregulated_MvN,unchanged_MvP	-0.240503	0.808614	0.951969	unchanged	-2.11272	0.0130431	0.0475984	downregulated	-1.87222	0.0322173	0.414513	unchanged	-1.17859	0.430772	0.533363	unchanged	-3.27652	0.00547445	0.461039	downregulated	-2.17328	0.0619388	0.537202	unchanged	NA	NA	unchanged	0.00339211	0.114116	DE	NA	NA	unchanged	FALSE	FALSE	FALSE	TRUE	TRUE	TRUE	FALSE	FALSE	FALSE
CRAMS85	chr15|89113724|89116521|+|2|circRNA|ABHD2|ENST00000569411.5|2,3	TRUE	5	FALSE	upregulated_PvN,upregulated_MvN,unchanged_MvP	2.17865	0.00234156	0.0512775	upregulated	1.68777	0.0105689	0.0405718	upregulated	-0.490873	0.360925	0.998103	unchanged	1.32584	0.196518	0.419752	unchanged	1.35905	0.12309	0.461039	unchanged	0.05211	0.955504	0.970845	unchanged	NA	NA	unchanged	NA	NA	unchanged	NA	NA	unchanged	FALSE	FALSE	FALSE	FALSE	FALSE	FALSE	FALSE	FALSE	FALSE
CRAMS1	chr15|91368250|91368601|+|1|circRNA|Unknown|CRCAT_00081448|2	FALSE	NA	TRUE	unchanged_PvN,upregulated_MvN,unchanged_MvP	1.20378	0.216969	0.586857	unchanged	2.32922	0.0186047	0.0623175	upregulated	1.12544	0.248954	0.961356	unchanged	1.10604	0.27386	0.419752	unchanged	2.68436	0.0451986	0.461039	upregulated	1.54345	0.329138	0.537202	unchanged	NA	NA	unchanged	NA	NA	unchanged	NA	NA	unchanged	FALSE	FALSE	FALSE	TRUE	FALSE	FALSE	FALSE	FALSE	FALSE
CRAMS46	chr15|94356136|94385525|+|6|circRNA|MCTP2|ENST00000456504.5|10,11,12,13,14,15	TRUE	4	FALSE	downregulated_PvN,downregulated_MvN,unchanged_MvP	-3.16662	0.0047983	0.0770443	downregulated	-1.70264	0.0306259	0.0911411	downregulated	1.46397	0.140264	0.829135	unchanged	-4.07175	0.00807845	0.419752	downregulated	-2.7076	0.0222865	0.461039	downregulated	1.48825	0.22854	0.537202	unchanged	0.0383387	0.577538	DE	NA	NA	unchanged	0.00747994	0.836895	DE	TRUE	TRUE	TRUE	TRUE	FALSE	FALSE	FALSE	FALSE	FALSE
CRAMS346	chr15|94356136|94402019|+|9|circRNA|MCTP2|ENST00000456504.5|10,11,12,13,14,15,16,17,18	TRUE	5	FALSE	unchanged_PvN,downregulated_MvN,unchanged_MvP	-0.598291	0.370834	0.731877	unchanged	-1.1849	0.0391425	0.10968	downregulated	-0.586608	0.370974	0.998103	unchanged	-0.88903	0.415114	0.516238	unchanged	-1.77681	0.0595151	0.461039	unchanged	-0.847637	0.469426	0.558199	unchanged	NA	NA	unchanged	NA	NA	unchanged	NA	NA	unchanged	FALSE	FALSE	FALSE	FALSE	FALSE	FALSE	FALSE	FALSE	FALSE
CRAMS133	chr15|94440175|94458246|+|3|circRNA|MCTP2|ENST00000456504.5|19,20,21	TRUE	3	FALSE	unchanged_PvN,downregulated_MvN,unchanged_MvP	-2.00342	0.0220883	0.180273	unchanged	-1.94901	0.00405521	0.0190248	downregulated	0.0544109	0.936528	0.998103	unchanged	-2.03167	0.148651	0.419752	unchanged	-2.10218	0.0555481	0.461039	unchanged	-0.152772	0.94552	0.96466	unchanged	NA	NA	unchanged	NA	NA	unchanged	NA	NA	unchanged	FALSE	FALSE	FALSE	FALSE	FALSE	FALSE	FALSE	FALSE	FALSE
CRAMS54	chr16|11020192|11126146|+|11|circRNA|CLEC16A|ENST00000409790.5|12,13,14,15,16,17,18,19,20,21,22	TRUE	5	FALSE	upregulated_PvN,upregulated_MvN,unchanged_MvP	3.13225	0.00343946	0.065392	upregulated	1.97808	0.0428976	0.117331	upregulated	-1.15417	0.138981	0.828964	unchanged	3.72904	0.0116949	0.419752	upregulated	2.52238	0.0590799	0.461039	unchanged	-1.26142	0.329746	0.537202	unchanged	0.00187725	0.515311	DE	0.0407605	0.302014	DE	NA	NA	unchanged	TRUE	TRUE	TRUE	FALSE	TRUE	FALSE	FALSE	FALSE	FALSE
CRAMS12	chr16|11721576|11736233|-|4|circRNA|TXNDC11|ENST00000283033.9|5,4,3,2	TRUE	4	FALSE	upregulated_PvN,unchanged_MvN,unchanged_MvP	3.11245	0.0037104	0.0682218	upregulated	1.12156	0.196047	0.350909	unchanged	-1.9909	0.0176662	0.280041	unchanged	3.6657	0.0128908	0.419752	upregulated	1.46621	0.182535	0.461039	unchanged	-2.2589	0.0937718	0.537202	unchanged	NA	NA	unchanged	NA	NA	unchanged	NA	NA	unchanged	TRUE	FALSE	FALSE	FALSE	FALSE	FALSE	FALSE	FALSE	FALSE
CRAMS299	chr16|11779165|11782388|-|3|circRNA|ZC3H7A|NM_014153|4,3,2	TRUE	3	FALSE	unchanged_PvN,downregulated_MvN,unchanged_MvP	-1.11293	0.243374	0.617165	unchanged	-1.81836	0.0264688	0.0815232	downregulated	-0.705432	0.456283	0.998103	unchanged	-0.734544	0.61595	0.721554	unchanged	-2.1212	0.0885807	0.461039	unchanged	-1.36709	0.33745	0.537202	unchanged	NA	NA	unchanged	0.0288781	0.277446	DE	NA	NA	unchanged	FALSE	FALSE	FALSE	FALSE	TRUE	FALSE	FALSE	FALSE	FALSE
CRAMS77	chr16|11894953|11898035|-|4|circRNA|GSPT1|ENST00000434724.6|5,4,3,2	TRUE	4	FALSE	downregulated_PvN,unchanged_MvN,unchanged_MvP	-2.92088	0.00908757	0.10909	downregulated	-1.1604	0.133097	0.263923	unchanged	1.76048	0.0876551	0.697142	unchanged	-3.14696	0.0408963	0.419752	downregulated	-0.793805	0.507067	0.589645	unchanged	2.51157	0.0939835	0.537202	unchanged	0.00828034	0.533911	DE	NA	NA	unchanged	0.00234459	0.836895	DE	TRUE	TRUE	TRUE	FALSE	FALSE	FALSE	FALSE	FALSE	FALSE
CRAMS267	chr16|17258987|17259498|-|1|circRNA|XYLT1|ENST00000261381.6|3	TRUE	1	FALSE	unchanged_PvN,downregulated_MvN,unchanged_MvP	-0.529573	0.532503	0.834352	unchanged	-2.0109	0.0119323	0.0445665	downregulated	-1.48132	0.0920239	0.702138	unchanged	-1.08869	0.412694	0.513377	unchanged	-2.45918	0.0357159	0.461039	downregulated	-1.36039	0.340913	0.537202	unchanged	NA	NA	unchanged	0.0302915	0.278978	DE	NA	NA	unchanged	FALSE	FALSE	FALSE	TRUE	TRUE	TRUE	FALSE	FALSE	FALSE
CRAMS213	chr16|19463279|19464024|+|2|circRNA|TMC5|ENST00000541464.5|7,8	TRUE	1	FALSE	unchanged_PvN,downregulated_MvN,unchanged_MvP	-1.66828	0.0681051	0.328741	unchanged	-1.5232	0.0343725	0.0998033	downregulated	0.145085	0.877811	0.998103	unchanged	-1.24797	0.361088	0.454153	unchanged	-2.33261	0.0487481	0.461039	downregulated	-1.03554	0.470441	0.559339	unchanged	0.0169031	0.556514	DE	0.00976887	0.176278	DE	NA	NA	unchanged	FALSE	FALSE	FALSE	TRUE	TRUE	TRUE	FALSE	FALSE	FALSE
CRAMS359	chr16|19616113|19616808|+|2|circRNA|C16orf62|ENST00000438132.7|13,14	TRUE	1	FALSE	unchanged_PvN,downregulated_MvN,unchanged_MvP	-0.575849	0.558495	0.843391	unchanged	-1.77715	0.0433715	0.118146	downregulated	-1.2013	0.213133	0.935194	unchanged	-1.65012	0.260716	0.419752	unchanged	-3.10257	0.0111433	0.461039	downregulated	-1.51076	0.296812	0.537202	unchanged	NA	NA	unchanged	NA	NA	unchanged	NA	NA	unchanged	FALSE	FALSE	FALSE	TRUE	FALSE	FALSE	FALSE	FALSE	FALSE
CRAMS22	chr16|19616113|19647882|+|12|circRNA|C16orf62|ENST00000438132.7|13,14,15,16,17,18,19,20,21,22,23,24	TRUE	2	FALSE	unchanged_PvN,downregulated_MvN,unchanged_MvP	-1.46321	0.109676	0.422216	unchanged	-3.30304	7.34648e-05	0.000674531	downregulated	-1.83983	0.0332004	0.421771	unchanged	-2.53302	0.0765508	0.419752	unchanged	-4.3443	0.000191989	0.164869	downregulated	-1.78777	0.0846297	0.537202	unchanged	NA	NA	unchanged	0.00109045	0.0894154	DE	NA	NA	unchanged	FALSE	FALSE	FALSE	TRUE	TRUE	TRUE	FALSE	FALSE	FALSE
CRAMS29	chr16|31722625|31723353|+|2|circRNA|ZNF720|ENST00000529943.6|2,3	TRUE	5	FALSE	unchanged_PvN,unchanged_MvN,downregulated_MvP	0.886885	0.215941	0.58603	unchanged	-1.14197	0.122579	0.24988	unchanged	-2.02885	0.00356418	0.0830204	downregulated	0.569263	0.565519	0.674343	unchanged	-1.67892	0.0840616	0.461039	unchanged	-2.23576	0.0322495	0.537202	downregulated	NA	NA	unchanged	NA	NA	unchanged	NA	NA	unchanged	FALSE	FALSE	FALSE	FALSE	FALSE	FALSE	TRUE	FALSE	FALSE
CRAMS340	chr16|46674313|46677398|-|4|circRNA|VPS35|ENST00000299138.11|10,9,8,7	TRUE	4	FALSE	unchanged_PvN,downregulated_MvN,unchanged_MvP	-0.0915663	0.903611	0.975388	unchanged	-1.38656	0.0482588	0.127563	downregulated	-1.295	0.0838541	0.684546	unchanged	-0.247495	0.836499	0.903049	unchanged	-0.725585	0.471264	0.551936	unchanged	-0.430203	0.712661	0.773157	unchanged	NA	NA	unchanged	NA	NA	unchanged	NA	NA	unchanged	FALSE	FALSE	FALSE	FALSE	FALSE	FALSE	FALSE	FALSE	FALSE
CRAMS204	chr16|47497398|47515601|+|5|circRNA|PHKB|ENST00000566037.6|3,4,5,6,7	TRUE	5	FALSE	unchanged_PvN,downregulated_MvN,unchanged_MvP	-1.09466	0.0930732	0.384565	unchanged	-1.62339	0.00280873	0.0141678	downregulated	-0.528734	0.424794	0.998103	unchanged	-1.01002	0.310038	0.419752	unchanged	-1.56262	0.0637919	0.461039	unchanged	-0.533197	0.618311	0.70919	unchanged	NA	NA	unchanged	0.0311187	0.278978	DE	NA	NA	unchanged	FALSE	FALSE	FALSE	FALSE	TRUE	FALSE	FALSE	FALSE	FALSE
CRAMS74	chr16|53255599|53274302|+|6|circRNA|CHD9|ENST00000447540.5|19,20,21,22,23,24	TRUE	3	FALSE	downregulated_PvN,unchanged_MvN,unchanged_MvP	-2.93259	0.0089661	0.108321	downregulated	-0.739399	0.321284	0.495315	unchanged	2.1932	0.0382639	0.45676	unchanged	-3.59486	0.0197065	0.419752	downregulated	-0.952143	0.406793	0.491017	unchanged	2.79411	0.0685514	0.537202	unchanged	0.0212702	0.556619	DE	NA	NA	unchanged	NA	NA	unchanged	TRUE	TRUE	TRUE	FALSE	FALSE	FALSE	FALSE	FALSE	FALSE
CRAMS330	chr16|53873785|53888951|+|3|circRNA|FTO|NM_001080432|5,6,7	TRUE	5	FALSE	unchanged_PvN,downregulated_MvN,unchanged_MvP	-0.596149	0.416274	0.760445	unchanged	-1.49393	0.0192076	0.0637975	downregulated	-0.897779	0.219272	0.93566	unchanged	-0.595716	0.550589	0.659494	unchanged	-1.39414	0.108112	0.461039	unchanged	-0.772129	0.464196	0.552917	unchanged	NA	NA	unchanged	NA	NA	unchanged	NA	NA	unchanged	FALSE	FALSE	FALSE	FALSE	FALSE	FALSE	FALSE	FALSE	FALSE
CRAMS325	chr16|66938036|66939358|+|2|circRNA|CES2|ENST00000417689.5|2,3	TRUE	2	FALSE	unchanged_PvN,downregulated_MvN,unchanged_MvP	-0.818526	0.395637	0.748552	unchanged	-2.04261	0.0179679	0.0608145	downregulated	-1.22409	0.208959	0.932503	unchanged	-0.0260827	0.975224	0.98753	unchanged	-2.63857	0.0358879	0.461039	downregulated	-2.65958	0.0670121	0.537202	unchanged	NA	NA	unchanged	NA	NA	unchanged	NA	NA	unchanged	FALSE	FALSE	FALSE	TRUE	FALSE	FALSE	FALSE	FALSE	FALSE
CRAMS141	chr16|70565064|70567536|+|3|circRNA|SF3B3|ENST00000302516.9|19,20,21	TRUE	3	FALSE	unchanged_PvN,downregulated_MvN,unchanged_MvP	0.207829	0.809544	0.952261	unchanged	-2.04084	0.0175361	0.0597349	downregulated	-2.24867	0.0109009	0.197427	unchanged	1.2639	0.340094	0.429365	unchanged	-2.22854	0.0843145	0.461039	unchanged	-3.54332	0.00722601	0.537202	downregulated	NA	NA	unchanged	0.00206232	0.093636	DE	NA	NA	unchanged	FALSE	FALSE	FALSE	FALSE	TRUE	FALSE	FALSE	FALSE	FALSE
CRAMS90	chr16|71658232|71679535|-|9|circRNA|PHLPP2|ENST00000568004.5|10,9,8,7,6,5,4,3,2	TRUE	5	FALSE	downregulated_PvN,unchanged_MvN,unchanged_MvP	-2.97037	0.00887136	0.107916	downregulated	-1.49755	0.0642672	0.157259	unchanged	1.47283	0.139828	0.828964	unchanged	-3.62622	0.019078	0.419752	downregulated	-2.55279	0.0378028	0.461039	downregulated	1.21006	0.28783	0.537202	unchanged	NA	NA	unchanged	NA	NA	unchanged	NA	NA	unchanged	TRUE	FALSE	FALSE	FALSE	FALSE	FALSE	FALSE	FALSE	FALSE
CRAMS37	chr16|74915869|74916259|-|2|circRNA|WDR59|ENST00000262144.10|13,12	TRUE	1	FALSE	downregulated_PvN,unchanged_MvN,unchanged_MvP	-3.11853	0.00570754	0.0843599	downregulated	-1.37292	0.0757271	0.176268	unchanged	1.7456	0.0908086	0.699918	unchanged	-3.32681	0.0307813	0.419752	downregulated	-1.49311	0.217875	0.491017	unchanged	1.997	0.152715	0.537202	unchanged	0.039636	0.577538	DE	NA	NA	unchanged	NA	NA	unchanged	TRUE	TRUE	TRUE	FALSE	FALSE	FALSE	FALSE	FALSE	FALSE
CRAMS294	chr17|12054888|12081530|+|2|circRNA|MAP2K4|NM_001281435|3,4	TRUE	3	FALSE	unchanged_PvN,downregulated_MvN,unchanged_MvP	-0.938487	0.258872	0.632067	unchanged	-1.83226	0.0122604	0.0454093	downregulated	-0.893773	0.300753	0.998103	unchanged	-0.0359718	0.978311	0.988969	unchanged	-1.45862	0.217541	0.491017	unchanged	-1.3983	0.288931	0.537202	unchanged	NA	NA	unchanged	NA	NA	unchanged	NA	NA	unchanged	FALSE	FALSE	FALSE	FALSE	FALSE	FALSE	FALSE	FALSE	FALSE
CRAMS347	chr17|12054888|12113360|+|6|circRNA|MAP2K4|NM_001281435|3,4,5,6,7,8	TRUE	3	FALSE	unchanged_PvN,downregulated_MvN,unchanged_MvP	-0.500604	0.553092	0.841587	unchanged	-1.64294	0.0337966	0.0984547	downregulated	-1.14234	0.184367	0.909285	unchanged	-0.543104	0.684333	0.780511	unchanged	-2.2722	0.0583226	0.461039	unchanged	-1.70119	0.226263	0.537202	unchanged	NA	NA	unchanged	NA	NA	unchanged	NA	NA	unchanged	FALSE	FALSE	FALSE	FALSE	FALSE	FALSE	FALSE	FALSE	FALSE
CRAMS44	chr17|12705127|12723008|+|4|circRNA|MYOCD|NM_001146312|2,3,4,5	FALSE	NA	FALSE	unchanged_PvN,downregulated_MvN,unchanged_MvP	-0.632571	0.483607	0.806732	unchanged	-2.93364	0.000562538	0.00380728	downregulated	-2.30107	0.00946321	0.178331	unchanged	-1.19391	0.370996	0.465436	unchanged	-4.16616	0.000360909	0.238184	downregulated	-2.99589	0.0168481	0.537202	downregulated	NA	NA	unchanged	NA	NA	unchanged	NA	NA	unchanged	FALSE	FALSE	FALSE	TRUE	FALSE	FALSE	FALSE	FALSE	FALSE
CRAMS63	chr17|16101249|16101805|-|1|circRNA|NCOR1|NM_001190440|19	TRUE	5	FALSE	downregulated_PvN,unchanged_MvN,unchanged_MvP	-2.93853	0.00862071	0.106581	downregulated	-0.95962	0.205224	0.362736	unchanged	1.97891	0.0579753	0.576184	unchanged	-3.47685	0.0240751	0.419752	downregulated	-1.14107	0.332978	0.491017	unchanged	2.47724	0.0970415	0.537202	unchanged	0.014971	0.547315	DE	NA	NA	unchanged	NA	NA	unchanged	TRUE	TRUE	TRUE	FALSE	FALSE	FALSE	FALSE	FALSE	FALSE
CRAMS138	chr17|19958013|19958571|-|1|circRNA|AKAP10|ENST00000225737.10|4	TRUE	4	FALSE	unchanged_PvN,downregulated_MvN,unchanged_MvP	-1.78464	0.0280007	0.204838	unchanged	-2.31835	0.000674152	0.00443048	downregulated	-0.533708	0.544236	0.998103	unchanged	-1.59196	0.207159	0.419752	unchanged	-2.28368	0.0301997	0.461039	downregulated	-0.661869	0.627603	0.716849	unchanged	0.0400817	0.577538	DE	0.00367834	0.120402	DE	NA	NA	unchanged	FALSE	FALSE	FALSE	TRUE	TRUE	TRUE	FALSE	FALSE	FALSE
CRAMS32	chr17|20204332|20205912|+|1|circRNA|SPECC1|NM_001243439|4	TRUE	5	FALSE	unchanged_PvN,downregulated_MvN,unchanged_MvP	-0.462727	0.28151	0.652784	unchanged	-1.40727	0.000105375	0.000917975	downregulated	-0.944545	0.0184237	0.287462	unchanged	-0.445117	0.561122	0.670195	unchanged	-1.47909	0.0246988	0.461039	downregulated	-0.995062	0.20112	0.537202	unchanged	NA	NA	unchanged	NA	NA	unchanged	NA	NA	unchanged	FALSE	FALSE	FALSE	TRUE	FALSE	FALSE	FALSE	FALSE	FALSE
CRAMS101	chr17|30484213|30492753|+|4|circRNA|GOSR1|ENST00000225724.9|3,4,5,6	TRUE	3	FALSE	unchanged_PvN,downregulated_MvN,unchanged_MvP	0.626724	0.541711	0.837641	unchanged	-1.68352	0.0416523	0.114931	downregulated	-2.31025	0.00925029	0.175534	unchanged	1.54019	0.294129	0.419752	unchanged	-2.0733	0.0460969	0.461039	downregulated	-3.67326	0.0048211	0.537202	downregulated	NA	NA	unchanged	0.0499906	0.320096	DE	NA	NA	unchanged	FALSE	FALSE	FALSE	TRUE	TRUE	TRUE	FALSE	FALSE	FALSE
CRAMS321	chr17|32030655|32031458|+|2|circRNA|LRRC37B|ENST00000543378.6|7,8	FALSE	NA	FALSE	unchanged_PvN,downregulated_MvN,unchanged_MvP	-1.25208	0.239591	0.612919	unchanged	-1.76418	0.0444022	0.119984	downregulated	-0.512091	0.59311	0.998103	unchanged	-1.15304	0.463798	0.569381	unchanged	-1.71375	0.180653	0.461039	unchanged	-0.503742	0.706325	0.769043	unchanged	NA	NA	unchanged	0.0198627	0.244284	DE	NA	NA	unchanged	FALSE	FALSE	FALSE	FALSE	TRUE	FALSE	FALSE	FALSE	FALSE
CRAMS283	chr17|4066446|4072756|-|4|circRNA|ZZEF1|NM_015113|28,27,26,25	TRUE	4	FALSE	unchanged_PvN,downregulated_MvN,unchanged_MvP	-0.840309	0.307522	0.679768	unchanged	-1.98763	0.00807725	0.0329524	downregulated	-1.14732	0.184191	0.909202	unchanged	-0.738769	0.572804	0.681165	unchanged	-2.61257	0.0275833	0.461039	downregulated	-1.83345	0.193087	0.537202	unchanged	NA	NA	unchanged	NA	NA	unchanged	0.0455763	0.836895	DE	FALSE	FALSE	FALSE	TRUE	FALSE	FALSE	FALSE	FALSE	FALSE
CRAMS310	chr17|42727634|42730918|-|3|circRNA|EZH1|ENST00000428826.6|4,3,2	TRUE	3	FALSE	unchanged_PvN,downregulated_MvN,unchanged_MvP	-1.0441	0.234139	0.606986	unchanged	-1.5505	0.0377435	0.106864	downregulated	-0.506404	0.561677	0.998103	unchanged	-1.15204	0.394543	0.492589	unchanged	-1.58803	0.161307	0.461039	unchanged	-0.389781	0.776343	0.825613	unchanged	NA	NA	unchanged	0.0386771	0.299482	DE	NA	NA	unchanged	FALSE	FALSE	FALSE	FALSE	TRUE	FALSE	FALSE	FALSE	FALSE
CRAMS31	chr17|59731420|59738947|+|4|circRNA|VMP1|ENST00000262291.8|2,3,4,5	TRUE	5	FALSE	unchanged_PvN,downregulated_MvN,downregulated_MvP	0.500838	0.461473	0.791793	unchanged	-1.54311	0.0249341	0.078158	downregulated	-2.04395	0.00274331	0.0675264	downregulated	-0.418239	0.673322	0.770631	unchanged	-1.82815	0.0419444	0.461039	downregulated	-1.3988	0.189321	0.537202	unchanged	NA	NA	unchanged	0.0197158	0.244284	DE	NA	NA	unchanged	FALSE	FALSE	FALSE	TRUE	TRUE	TRUE	FALSE	FALSE	FALSE
CRAMS332	chr17|60623520|60633977|+|2|circRNA|PPM1D|ENST00000629650.2|2,3	TRUE	2	FALSE	unchanged_PvN,downregulated_MvN,unchanged_MvP	-0.182729	0.850089	0.964239	unchanged	-1.77981	0.0430026	0.117462	downregulated	-1.59708	0.0835699	0.684333	unchanged	-0.2369	0.884053	0.940321	unchanged	-1.34263	0.310318	0.491017	unchanged	-1.07959	0.449578	0.537623	unchanged	NA	NA	unchanged	NA	NA	unchanged	NA	NA	unchanged	FALSE	FALSE	FALSE	FALSE	FALSE	FALSE	FALSE	FALSE	FALSE
CRAMS109	chr17|62029540|62035608|-|5|circRNA|MED13|ENST00000397786.6|8,7,6,5,4	TRUE	5	FALSE	downregulated_PvN,downregulated_MvN,unchanged_MvP	-2.40279	0.0133271	0.136657	downregulated	-2.92576	0.000234159	0.00181423	downregulated	-0.522965	0.589641	0.998103	unchanged	-2.24915	0.122698	0.419752	unchanged	-3.38194	0.00512932	0.461039	downregulated	-1.08447	0.403971	0.537202	unchanged	0.0312567	0.577538	DE	0.00148301	0.0894154	DE	NA	NA	unchanged	FALSE	TRUE	FALSE	TRUE	TRUE	TRUE	FALSE	FALSE	FALSE
CRAMS315	chr17|63764015|63764847|-|2|circRNA|CCDC47|NM_020198|4,3	FALSE	NA	FALSE	unchanged_PvN,downregulated_MvN,unchanged_MvP	-0.884474	0.364074	0.727111	unchanged	-2.02869	0.0184198	0.0618821	downregulated	-1.14422	0.226152	0.93566	unchanged	-1.93826	0.149877	0.419752	unchanged	-0.780229	0.535757	0.620309	unchanged	1.27055	0.278093	0.537202	unchanged	NA	NA	unchanged	0.0433496	0.312542	DE	NA	NA	unchanged	FALSE	FALSE	FALSE	FALSE	TRUE	FALSE	FALSE	FALSE	FALSE
CRAMS170	chr17|67945408|67975958|+|7|circRNA|BPTF|ENST00000321892.8|23,24,25,26,27,28,29	TRUE	5	FALSE	unchanged_PvN,downregulated_MvN,unchanged_MvP	-0.302166	0.59541	0.860832	unchanged	-1.50769	0.00284232	0.0143108	downregulated	-1.20552	0.0313015	0.406791	unchanged	-0.4077	0.644524	0.746553	unchanged	-1.30677	0.0911653	0.461039	unchanged	-0.870656	0.34938	0.537202	unchanged	NA	NA	unchanged	0.0285934	0.277446	DE	NA	NA	unchanged	FALSE	FALSE	FALSE	FALSE	TRUE	FALSE	FALSE	FALSE	FALSE
CRAMS123	chr17|7945727|7945986|+|1|circRNA|CNTROB|NM_001037144|13	TRUE	5	FALSE	unchanged_PvN,downregulated_MvN,unchanged_MvP	-0.26495	0.753605	0.933894	unchanged	-2.48347	0.00305967	0.015217	downregulated	-2.21852	0.0125237	0.217504	unchanged	-0.161478	0.906158	0.955666	unchanged	-2.91697	0.0181041	0.461039	downregulated	-2.76595	0.0471602	0.537202	downregulated	NA	NA	unchanged	0.00627035	0.145525	DE	NA	NA	unchanged	FALSE	FALSE	FALSE	TRUE	TRUE	TRUE	FALSE	FALSE	FALSE
CRAMS305	chr17|82905935|82911789|+|4|circRNA|TBCD|NM_005993|20,21,22,23	FALSE	NA	FALSE	unchanged_PvN,upregulated_MvN,unchanged_MvP	1.18484	0.218918	0.58822	unchanged	1.98209	0.0429872	0.117452	upregulated	0.797249	0.425744	0.998103	unchanged	2.88013	0.0473747	0.419752	upregulated	2.53027	0.0584984	0.461039	unchanged	-0.451929	0.736357	0.789194	unchanged	NA	NA	unchanged	NA	NA	unchanged	NA	NA	unchanged	FALSE	FALSE	FALSE	FALSE	FALSE	FALSE	FALSE	FALSE	FALSE
CRAMS171	chr18|12356693|12371691|-|8|circRNA|AFG3L2|NM_006796|9,8,7,6,5,4,3,2	TRUE	5	FALSE	unchanged_PvN,downregulated_MvN,unchanged_MvP	-0.604525	0.543763	0.837971	unchanged	-2.42666	0.00448523	0.0205673	downregulated	-1.82213	0.0340495	0.424549	unchanged	-1.1115	0.481165	0.587444	unchanged	-2.88009	0.0132092	0.461039	downregulated	-1.76481	0.0863887	0.537202	unchanged	NA	NA	unchanged	0.0212254	0.251048	DE	NA	NA	unchanged	FALSE	FALSE	FALSE	TRUE	TRUE	TRUE	FALSE	FALSE	FALSE
CRAMS185	chr18|21765771|21804014|+|9|circRNA|MIB1|ENST00000578646.5|2,3,4,5,6,7,8,9,10	TRUE	5	FALSE	unchanged_PvN,downregulated_MvN,unchanged_MvP	-2.44921	0.030009	0.213698	unchanged	-1.78312	0.0430348	0.117515	downregulated	0.666091	0.389343	0.998103	unchanged	-2.52746	0.0945847	0.419752	unchanged	-1.88996	0.147015	0.461039	unchanged	0.731348	0.422991	0.537202	unchanged	NA	NA	unchanged	NA	NA	unchanged	NA	NA	unchanged	FALSE	FALSE	FALSE	FALSE	FALSE	FALSE	FALSE	FALSE	FALSE
CRAMS239	chr18|21765771|21819646|+|11|circRNA|MIB1|ENST00000578646.5|2,3,4,5,6,7,8,9,10,11,12	TRUE	5	FALSE	unchanged_PvN,downregulated_MvN,unchanged_MvP	-1.30226	0.123806	0.447326	unchanged	-1.8536	0.0098714	0.0383973	downregulated	-0.551341	0.534504	0.998103	unchanged	-1.27104	0.357207	0.449673	unchanged	-1.94003	0.0969647	0.461039	unchanged	-0.631741	0.664707	0.744033	unchanged	NA	NA	unchanged	0.0164482	0.223325	DE	NA	NA	unchanged	FALSE	FALSE	FALSE	FALSE	TRUE	FALSE	FALSE	FALSE	FALSE
CRAMS176	chr18|24196124|24239382|-|3|circRNA|OSBPL1A|ENST00000319481.7|18,17,16	FALSE	NA	FALSE	unchanged_PvN,downregulated_MvN,unchanged_MvP	-1.51835	0.146143	0.485008	unchanged	-2.70344	0.00153904	0.00875014	downregulated	-1.18509	0.130662	0.815915	unchanged	-2.08552	0.186598	0.419752	unchanged	-3.26245	0.00569853	0.461039	downregulated	-1.16031	0.182735	0.537202	unchanged	0.022797	0.556619	DE	0.0147014	0.212229	DE	NA	NA	unchanged	FALSE	FALSE	FALSE	TRUE	TRUE	TRUE	FALSE	FALSE	FALSE
CRAMS79	chr18|36026899|36033837|-|5|circRNA|RPRD1A|ENST00000590898.5|7,6,5,4,3	TRUE	5	FALSE	downregulated_PvN,unchanged_MvN,unchanged_MvP	-2.61384	0.00743887	0.0986735	downregulated	-1.08429	0.0964605	0.211407	unchanged	1.52955	0.113602	0.768526	unchanged	-3.34793	0.0226372	0.419752	downregulated	-1.0607	0.285042	0.491017	unchanged	2.34913	0.119908	0.537202	unchanged	0.0374176	0.577538	DE	NA	NA	unchanged	NA	NA	unchanged	TRUE	TRUE	TRUE	FALSE	FALSE	FALSE	FALSE	FALSE	FALSE
CRAMS197	chr18|56758864|56781656|+|3|circRNA|WDR7|ENST00000357574.7|16,17,18	TRUE	2	FALSE	unchanged_PvN,downregulated_MvN,unchanged_MvP	-1.63829	0.0716734	0.337583	unchanged	-1.98827	0.00810099	0.033021	downregulated	-0.349979	0.704382	0.998103	unchanged	-2.0447	0.126396	0.419752	unchanged	-2.63404	0.0166073	0.461039	downregulated	-0.517094	0.719814	0.778469	unchanged	NA	NA	unchanged	NA	NA	unchanged	NA	NA	unchanged	FALSE	FALSE	FALSE	TRUE	FALSE	FALSE	FALSE	FALSE	FALSE
CRAMS254	chr18|57731413|57732023|+|1|circRNA|RP11-35G9.5|ENST00000588925.5|3	FALSE	NA	FALSE	unchanged_PvN,downregulated_MvN,unchanged_MvP	-1.54044	0.142952	0.480836	unchanged	-2.05034	0.0178261	0.0604097	downregulated	-0.509896	0.594518	0.998103	unchanged	-2.47708	0.109506	0.419752	unchanged	-2.94704	0.0160863	0.461039	downregulated	-0.401111	0.722858	0.779658	unchanged	NA	NA	unchanged	NA	NA	unchanged	NA	NA	unchanged	FALSE	FALSE	FALSE	TRUE	FALSE	FALSE	FALSE	FALSE	FALSE
CRAMS83	chr18|8718423|8720496|+|2|circRNA|MTCL1|ENST00000306329.15|2,3	TRUE	5	FALSE	downregulated_PvN,downregulated_MvN,unchanged_MvP	-2.14931	0.00613073	0.088353	downregulated	-2.7984	1.61713e-05	0.000184268	downregulated	-0.64909	0.448898	0.998103	unchanged	-2.38366	0.0298594	0.419752	downregulated	-3.45965	0.000234297	0.183371	downregulated	-1.01858	0.436151	0.537202	unchanged	0.0012164	0.515311	DE	5.72797e-05	0.0322921	DE	NA	NA	unchanged	TRUE	TRUE	TRUE	TRUE	TRUE	TRUE	FALSE	FALSE	FALSE
CRAMS114	chr18|9182381|9221999|+|6|circRNA|ANKRD12|NM_001083625|2,3,4,5,6,7	TRUE	5	FALSE	downregulated_PvN,downregulated_MvN,unchanged_MvP	-1.37727	0.0117562	0.126828	downregulated	-1.1932	0.00513842	0.0230292	downregulated	0.184069	0.719756	0.998103	unchanged	-1.02055	0.216902	0.419752	unchanged	-1.24797	0.0696111	0.461039	unchanged	-0.204326	0.811896	0.856242	unchanged	NA	NA	unchanged	NA	NA	unchanged	NA	NA	unchanged	FALSE	FALSE	FALSE	FALSE	FALSE	FALSE	FALSE	FALSE	FALSE
CRAMS9	chr18|9775277|9815222|+|4|circRNA|RAB31|ENST00000578921.5|2,3,4,5	TRUE	1	FALSE	unchanged_PvN,downregulated_MvN,unchanged_MvP	-1.89334	0.0335618	0.224673	unchanged	-3.71037	5.4437e-06	7.07458e-05	downregulated	-1.81703	0.0343799	0.426992	unchanged	-1.93757	0.166978	0.419752	unchanged	-4.14196	0.000380417	0.238184	downregulated	-2.19687	0.0495706	0.537202	downregulated	0.00177169	0.515311	DE	1.60946e-05	0.0322921	DE	NA	NA	unchanged	FALSE	FALSE	FALSE	TRUE	TRUE	TRUE	FALSE	FALSE	FALSE
CRAMS49	chr19|10072923|10073435|+|3|circRNA|C3P1|ENST00000497718.5|34,35,36	FALSE	NA	FALSE	unchanged_PvN,upregulated_MvN,upregulated_MvP	0	1	1	unchanged	4.42242	4.97013e-06	6.54847e-05	upregulated	4.42242	2.76832e-05	0.00118788	upregulated	NA	NA	NA	NA	5.3426	3.00199e-05	0.0493074	upregulated	5.42867	0.000254879	0.537202	upregulated	NA	NA	unchanged	NA	NA	unchanged	NA	NA	unchanged	FALSE	FALSE	FALSE	TRUE	FALSE	FALSE	TRUE	FALSE	FALSE
CRAMS21	chr19|10795371|10798572|+|3|circRNA|DNM2|NM_001005360|9,10,11	TRUE	3	FALSE	unchanged_PvN,unchanged_MvN,downregulated_MvP	1.80259	0.0263144	0.198459	unchanged	-0.661703	0.447965	0.618586	unchanged	-2.46429	0.000840877	0.0244586	downregulated	1.30799	0.314433	0.419752	unchanged	-1.09418	0.38328	0.491017	unchanged	-2.37872	0.0584651	0.537202	unchanged	0.00318249	0.533911	DE	NA	NA	unchanged	NA	NA	unchanged	FALSE	FALSE	FALSE	FALSE	FALSE	FALSE	FALSE	FALSE	FALSE
CRAMS20	chr19|11113277|11113762|+|2|circRNA|LDLR|ENST00000558518.5|9,10	TRUE	4	FALSE	upregulated_PvN,unchanged_MvN,unchanged_MvP	2.90905	0.00717405	0.0963742	upregulated	0.670731	0.358153	0.53171	unchanged	-2.23832	0.011371	0.203037	unchanged	2.91842	0.0472769	0.419752	upregulated	0.732612	0.382362	0.491017	unchanged	-2.27713	0.105956	0.537202	unchanged	NA	NA	unchanged	NA	NA	unchanged	NA	NA	unchanged	TRUE	FALSE	FALSE	FALSE	FALSE	FALSE	FALSE	FALSE	FALSE
CRAMS323	chr19|11335446|11335783|-|2|circRNA|RAB3D|ENST00000222120.7|4,3	FALSE	NA	FALSE	unchanged_PvN,downregulated_MvN,unchanged_MvP	-0.858574	0.376119	0.735559	unchanged	-2.03302	0.0182584	0.0615135	downregulated	-1.17444	0.219313	0.93566	unchanged	-1.24921	0.390578	0.48797	unchanged	-2.51098	0.0416488	0.461039	downregulated	-1.23681	0.393922	0.537202	unchanged	NA	NA	unchanged	0.0127048	0.195431	DE	NA	NA	unchanged	FALSE	FALSE	FALSE	TRUE	TRUE	TRUE	FALSE	FALSE	FALSE
CRAMS356	chr19|11513055|11514221|-|2|circRNA|ECSIT|NM_001243204|4,3	TRUE	5	FALSE	unchanged_PvN,downregulated_MvN,unchanged_MvP	-0.610867	0.540418	0.837257	unchanged	-1.76964	0.0441974	0.119639	downregulated	-1.15878	0.222686	0.93566	unchanged	-0.23324	0.885783	0.941538	unchanged	-1.69776	0.182503	0.461039	unchanged	-1.45216	0.282165	0.537202	unchanged	NA	NA	unchanged	NA	NA	unchanged	NA	NA	unchanged	FALSE	FALSE	FALSE	FALSE	FALSE	FALSE	FALSE	FALSE	FALSE
CRAMS112	chr19|18175039|18175697|+|3|circRNA|PIK3R2|ENST00000593731.1|20,21,22	TRUE	4	FALSE	upregulated_PvN,upregulated_MvN,unchanged_MvP	2.85454	0.00836019	0.105305	upregulated	2.53125	0.0113035	0.0426784	upregulated	-0.323287	0.67115	0.998103	unchanged	2.8878	0.0469314	0.419752	upregulated	3.17201	0.0194431	0.461039	upregulated	0.197007	0.886557	0.918472	unchanged	NA	NA	unchanged	NA	NA	unchanged	NA	NA	unchanged	TRUE	FALSE	FALSE	TRUE	FALSE	FALSE	FALSE	FALSE	FALSE
CRAMS276	chr19|18537600|18538436|-|2|circRNA|FKBP8|ENST00000597960.7|6,5	TRUE	5	FALSE	unchanged_PvN,downregulated_MvN,unchanged_MvP	-0.571256	0.416414	0.760445	unchanged	-1.6824	0.00873899	0.0349193	downregulated	-1.11115	0.123394	0.798266	unchanged	-0.0794458	0.93776	0.972315	unchanged	-2.02093	0.0347823	0.461039	downregulated	-1.91489	0.0807581	0.537202	unchanged	NA	NA	unchanged	NA	NA	unchanged	NA	NA	unchanged	FALSE	FALSE	FALSE	TRUE	FALSE	FALSE	FALSE	FALSE	FALSE
CRAMS194	chr19|18539370|18539720|-|2|circRNA|FKBP8|ENST00000597960.7|4,3	TRUE	5	FALSE	unchanged_PvN,downregulated_MvN,unchanged_MvP	-1.09597	0.0788609	0.354604	unchanged	-1.6928	0.001314	0.0076769	downregulated	-0.596826	0.327578	0.998103	unchanged	-1.38386	0.121399	0.419752	unchanged	-1.68154	0.0248458	0.461039	downregulated	-0.268911	0.780363	0.82899	unchanged	NA	NA	unchanged	0.00985495	0.176644	DE	NA	NA	unchanged	FALSE	FALSE	FALSE	TRUE	TRUE	TRUE	FALSE	FALSE	FALSE
CRAMS40	chr19|21974728|21988909|-|3|circRNA|ZNF208|ENST00000599916.5|4,3,2	FALSE	NA	FALSE	unchanged_PvN,downregulated_MvN,unchanged_MvP	-1.64465	0.039918	0.248373	unchanged	-3.10374	2.39745e-05	0.000256752	downregulated	-1.45909	0.101436	0.731479	unchanged	-2.35063	0.00918839	0.419752	downregulated	-4.98528	3.25498e-09	2.37766e-05	downregulated	-2.5629	0.0247644	0.537202	downregulated	NA	NA	unchanged	0.00535014	0.135681	DE	NA	NA	unchanged	FALSE	FALSE	FALSE	TRUE	TRUE	TRUE	FALSE	FALSE	FALSE
CRAMS156	chr19|29971192|29986417|+|3|circRNA|URI1|ENST00000360605.8|2,3,4	TRUE	3	FALSE	upregulated_PvN,upregulated_MvN,unchanged_MvP	2.63438	0.015635	0.149013	upregulated	1.98595	0.0427381	0.117081	upregulated	-0.648427	0.438311	0.998103	unchanged	3.41536	0.0212478	0.419752	upregulated	2.51464	0.0596413	0.461039	unchanged	-0.954736	0.467775	0.556549	unchanged	0.0145305	0.547315	DE	0.0465065	0.317757	DE	NA	NA	unchanged	TRUE	TRUE	TRUE	FALSE	TRUE	FALSE	FALSE	FALSE	FALSE
CRAMS350	chr19|34431860|34438766|+|4|circRNA|UBA2|NM_005499|3,4,5,6	TRUE	3	FALSE	unchanged_PvN,downregulated_MvN,unchanged_MvP	-0.506915	0.559631	0.843988	unchanged	-1.65561	0.0359347	0.103046	downregulated	-1.1487	0.189354	0.911285	unchanged	-1.89783	0.176542	0.419752	unchanged	-2.25696	0.0507799	0.461039	unchanged	-0.279684	0.83715	0.876853	unchanged	NA	NA	unchanged	NA	NA	unchanged	NA	NA	unchanged	FALSE	FALSE	FALSE	FALSE	FALSE	FALSE	FALSE	FALSE	FALSE
CRAMS125	chr19|38917723|38918813|-|5|circRNA|SARS2|NM_001145901|13,12,11,10,9	TRUE	3	FALSE	unchanged_PvN,downregulated_MvN,unchanged_MvP	-0.187217	0.847775	0.963501	unchanged	-2.4482	0.00432435	0.0200164	downregulated	-2.26098	0.0100425	0.18637	unchanged	0.379652	0.796587	0.869206	unchanged	-2.45267	0.0270534	0.461039	downregulated	-2.85568	0.0202896	0.537202	downregulated	NA	NA	unchanged	0.00409251	0.121518	DE	NA	NA	unchanged	FALSE	FALSE	FALSE	TRUE	TRUE	TRUE	FALSE	FALSE	FALSE
CRAMS184	chr19|39913689|39914257|-|1|circRNA|FCGBP|ENST00000616721.4|6	FALSE	NA	FALSE	unchanged_PvN,downregulated_MvN,unchanged_MvP	-2.45273	0.0298669	0.213118	unchanged	-1.78702	0.0427409	0.117081	downregulated	0.66571	0.389402	0.998103	unchanged	-3.76715	0.0145745	0.419752	downregulated	-3.21499	0.00849192	0.461039	downregulated	0.682837	0.431601	0.537202	unchanged	NA	NA	unchanged	NA	NA	unchanged	NA	NA	unchanged	FALSE	FALSE	FALSE	TRUE	FALSE	FALSE	FALSE	FALSE	FALSE
CRAMS271	chr19|45263112|45263367|+|2|circRNA|MARK4|ENST00000587566.5|3,4	TRUE	5	FALSE	unchanged_PvN,downregulated_MvN,unchanged_MvP	-0.768979	0.313401	0.685288	unchanged	-1.86768	0.00691746	0.029287	downregulated	-1.0987	0.161913	0.870004	unchanged	-0.452936	0.705802	0.79875	unchanged	-1.6703	0.115342	0.461039	unchanged	-1.17936	0.336958	0.537202	unchanged	NA	NA	unchanged	0.00270303	0.10072	DE	NA	NA	unchanged	FALSE	FALSE	FALSE	FALSE	TRUE	FALSE	FALSE	FALSE	FALSE
CRAMS245	chr19|50398850|50399484|+|2|circRNA|POLD1|ENST00000600859.5|2,3	TRUE	5	FALSE	unchanged_PvN,downregulated_MvN,unchanged_MvP	-1.18115	0.133258	0.465939	unchanged	-1.64305	0.0133282	0.0483399	downregulated	-0.461892	0.574585	0.998103	unchanged	-0.597073	0.639717	0.742672	unchanged	-1.70144	0.127042	0.461039	unchanged	-1.0868	0.40842	0.537202	unchanged	0.0111722	0.533911	DE	0.00222121	0.0961954	DE	NA	NA	unchanged	FALSE	FALSE	FALSE	FALSE	TRUE	FALSE	FALSE	FALSE	FALSE
CRAMS144	chr19|5047475|5082504|+|4|circRNA|KDM4B|ENST00000611640.4|6,7,8,9	TRUE	5	FALSE	unchanged_PvN,downregulated_MvN,unchanged_MvP	0.156244	0.827833	0.957374	unchanged	-1.75776	0.0169808	0.0581868	downregulated	-1.914	0.0110185	0.198625	unchanged	0.443098	0.688591	0.784199	unchanged	-1.88548	0.0834447	0.461039	unchanged	-2.30136	0.0469846	0.537202	downregulated	NA	NA	unchanged	0.0109086	0.18351	DE	NA	NA	unchanged	FALSE	FALSE	FALSE	FALSE	TRUE	FALSE	FALSE	FALSE	FALSE
CRAMS5	chr19|58392975|58393487|+|2|circRNA|RPS5|ENST00000601521.5|4,5	TRUE	3	FALSE	unchanged_PvN,unchanged_MvN,downregulated_MvP	2.01354	0.043049	0.258159	unchanged	-1.08485	0.146591	0.283453	unchanged	-3.0984	0.00035355	0.0113398	downregulated	2.68013	0.0701171	0.419752	unchanged	-1.15918	0.173652	0.461039	unchanged	-3.89632	0.00238719	0.537202	downregulated	NA	NA	unchanged	NA	NA	unchanged	NA	NA	unchanged	FALSE	FALSE	FALSE	FALSE	FALSE	FALSE	TRUE	FALSE	FALSE
CRAMS150	chr19|8455404|8463686|+|4|circRNA|HNRNPM|ENST00000348943.7|2,3,4,5	TRUE	4	FALSE	unchanged_PvN,downregulated_MvN,unchanged_MvP	-1.4529	0.0252528	0.193867	unchanged	-1.21608	0.0165315	0.0569751	downregulated	0.236826	0.713935	0.998103	unchanged	-0.19448	0.845469	0.910913	unchanged	-0.491051	0.562333	0.648304	unchanged	-0.283121	0.775293	0.824586	unchanged	NA	NA	unchanged	NA	NA	unchanged	NA	NA	unchanged	FALSE	FALSE	FALSE	FALSE	FALSE	FALSE	FALSE	FALSE	FALSE
CRAMS237	chr2|10419733|10420135|+|1|circRNA|HPCAL1|NM_002149|3	TRUE	5	FALSE	unchanged_PvN,upregulated_MvN,unchanged_MvP	1.84529	0.0832299	0.364548	unchanged	1.97931	0.0431215	0.117684	upregulated	0.134016	0.884812	0.998103	unchanged	2.5841	0.0676123	0.419752	unchanged	3.15899	0.019658	0.461039	upregulated	0.540091	0.694534	0.763436	unchanged	NA	NA	unchanged	0.0478614	0.318735	DE	NA	NA	unchanged	FALSE	FALSE	FALSE	TRUE	TRUE	TRUE	FALSE	FALSE	FALSE
CRAMS157	chr2|106158057|106166083|-|4|circRNA|UXS1|ENST00000283148.11|5,4,3,2	TRUE	5	FALSE	unchanged_PvN,upregulated_MvN,unchanged_MvP	2.26544	0.0367381	0.236231	unchanged	2.66448	0.00752271	0.0312932	upregulated	0.399042	0.638748	0.998103	unchanged	4.07619	0.00509874	0.419752	upregulated	4.35775	0.00115738	0.452906	upregulated	0.201912	0.858015	0.894466	unchanged	0.0479763	0.608086	DE	0.0226005	0.252462	DE	NA	NA	unchanged	FALSE	FALSE	FALSE	TRUE	TRUE	TRUE	FALSE	FALSE	FALSE
CRAMS98	chr2|109825875|109826438|+|2|circRNA|RGPD5|ENST00000393283.5|14,15	TRUE	5	FALSE	downregulated_PvN,downregulated_MvN,unchanged_MvP	-2.95943	0.00849167	0.105936	downregulated	-1.83239	0.0256977	0.0798925	downregulated	1.12705	0.224701	0.93566	unchanged	-5.2932	0.000292175	0.419752	downregulated	-2.77611	0.00458225	0.461039	downregulated	2.69233	0.078063	0.537202	unchanged	0.00899252	0.533911	DE	0.0222029	0.252462	DE	NA	NA	unchanged	TRUE	TRUE	TRUE	TRUE	TRUE	TRUE	FALSE	FALSE	FALSE
CRAMS208	chr2|119926597|119945240|+|4|circRNA|PTPN4|ENST00000263708.6|13,14,15,16	TRUE	2	FALSE	unchanged_PvN,downregulated_MvN,unchanged_MvP	-0.285515	0.782561	0.942989	unchanged	-2.12123	0.0128636	0.0471122	downregulated	-1.83572	0.0334983	0.42311	unchanged	-0.263063	0.867024	0.927447	unchanged	-2.78134	0.0162459	0.461039	downregulated	-2.53531	0.0316085	0.537202	downregulated	NA	NA	unchanged	0.0114695	0.185555	DE	NA	NA	unchanged	FALSE	FALSE	FALSE	TRUE	TRUE	TRUE	FALSE	FALSE	FALSE
CRAMS342	chr2|120127687|120146289|+|4|circRNA|EPB41L5|ENST00000263713.9|17,18,19,20	TRUE	2	FALSE	unchanged_PvN,downregulated_MvN,unchanged_MvP	-0.66091	0.465717	0.794701	unchanged	-1.80839	0.0273137	0.0833277	downregulated	-1.14748	0.208708	0.932503	unchanged	-0.43213	0.764154	0.843332	unchanged	-1.45608	0.234933	0.491017	unchanged	-1.00226	0.484361	0.574004	unchanged	NA	NA	unchanged	NA	NA	unchanged	NA	NA	unchanged	FALSE	FALSE	FALSE	FALSE	FALSE	FALSE	FALSE	FALSE	FALSE
CRAMS353	chr2|121605700|121606180|-|1|circRNA|CLASP1|ENST00000263710.8|2	TRUE	5	FALSE	unchanged_PvN,downregulated_MvN,unchanged_MvP	-0.5676	0.476847	0.802606	unchanged	-1.47514	0.0390018	0.109354	downregulated	-0.907543	0.259481	0.969492	unchanged	0.154592	0.892027	0.945768	unchanged	-1.64379	0.125472	0.461039	unchanged	-1.76898	0.134107	0.537202	unchanged	NA	NA	unchanged	0.0407866	0.302014	DE	NA	NA	unchanged	FALSE	FALSE	FALSE	FALSE	TRUE	FALSE	FALSE	FALSE	FALSE
CRAMS243	chr2|147896300|147899898|+|3|circRNA|ACVR2A|ENST00000241416.11|2,3,4	TRUE	5	FALSE	unchanged_PvN,downregulated_MvN,unchanged_MvP	-0.939641	0.142544	0.480375	unchanged	-1.59787	0.00327668	0.0160482	downregulated	-0.658233	0.297771	0.998103	unchanged	-1.0064	0.272531	0.419752	unchanged	-1.45941	0.0606345	0.461039	unchanged	-0.436482	0.655658	0.738588	unchanged	NA	NA	unchanged	NA	NA	unchanged	NA	NA	unchanged	FALSE	FALSE	FALSE	FALSE	FALSE	FALSE	FALSE	FALSE	FALSE
CRAMS302	chr2|161179613|161204793|+|3|circRNA|TANK|ENST00000259075.6|2,3,4	TRUE	5	FALSE	unchanged_PvN,downregulated_MvN,unchanged_MvP	-1.09462	0.249568	0.62247	unchanged	-1.81963	0.0262576	0.0810662	downregulated	-0.725018	0.448107	0.998103	unchanged	-1.24238	0.395849	0.494052	unchanged	-2.45706	0.0462031	0.461039	downregulated	-1.16947	0.41787	0.537202	unchanged	NA	NA	unchanged	0.0219829	0.252462	DE	NA	NA	unchanged	FALSE	FALSE	FALSE	TRUE	TRUE	TRUE	FALSE	FALSE	FALSE
CRAMS66	chr2|168161786|168167407|-|3|circRNA|STK39|NM_013233|5,4,3	TRUE	4	FALSE	upregulated_PvN,upregulated_MvN,unchanged_MvP	3.10833	0.00401126	0.070306	upregulated	1.99546	0.0429	0.117331	upregulated	-1.11287	0.159905	0.864994	unchanged	3.42226	0.0210031	0.419752	upregulated	2.99583	0.0261092	0.461039	upregulated	-0.505223	0.69389	0.762856	unchanged	0.0427435	0.586664	DE	0.0300571	0.278978	DE	NA	NA	unchanged	TRUE	TRUE	TRUE	TRUE	TRUE	TRUE	FALSE	FALSE	FALSE
CRAMS27	chr2|171325840|171330698|-|3|circRNA|METTL8|NM_024770|9,8,7	TRUE	3	FALSE	unchanged_PvN,downregulated_MvN,downregulated_MvP	-0.539977	0.530104	0.833433	unchanged	-3.1506	0.000197187	0.00157189	downregulated	-2.61063	0.00310745	0.0742826	downregulated	-1.14469	0.40332	0.502489	unchanged	-3.94564	0.000753459	0.336965	downregulated	-2.80872	0.0214951	0.537202	downregulated	NA	NA	unchanged	0.0006909	0.0894154	DE	NA	NA	unchanged	FALSE	FALSE	FALSE	TRUE	TRUE	TRUE	TRUE	FALSE	FALSE
CRAMS257	chr2|171325840|171331867|-|4|circRNA|METTL8|NM_024770|9,8,7,6	TRUE	4	FALSE	unchanged_PvN,downregulated_MvN,unchanged_MvP	-1.51158	0.148065	0.487596	unchanged	-2.03032	0.0184028	0.0618452	downregulated	-0.518737	0.591258	0.998103	unchanged	-1.62978	0.255733	0.419752	unchanged	-3.13449	0.00992529	0.461039	downregulated	-1.46553	0.276216	0.537202	unchanged	NA	NA	unchanged	0.0234647	0.25802	DE	NA	NA	unchanged	FALSE	FALSE	FALSE	TRUE	TRUE	TRUE	FALSE	FALSE	FALSE
CRAMS273	chr2|189791789|189818180|+|4|circRNA|PMS1|ENST00000418224.7|2,3,4,5	TRUE	5	FALSE	unchanged_PvN,downregulated_MvN,unchanged_MvP	-0.595889	0.369355	0.731668	unchanged	-1.59658	0.00721513	0.0302898	downregulated	-1.00069	0.13807	0.828964	unchanged	-0.345636	0.755262	0.836433	unchanged	-1.03908	0.276325	0.491017	unchanged	-0.653996	0.56798	0.660761	unchanged	NA	NA	unchanged	0.000563951	0.0881957	DE	NA	NA	unchanged	FALSE	FALSE	FALSE	FALSE	TRUE	FALSE	FALSE	FALSE	FALSE
CRAMS89	chr2|190659157|190673152|+|3|circRNA|NAB1|ENST00000409581.5|2,3,4	TRUE	5	FALSE	downregulated_PvN,unchanged_MvN,unchanged_MvP	-1.71849	0.00779729	0.100783	downregulated	-0.620851	0.193808	0.348414	unchanged	1.09764	0.0725462	0.644627	unchanged	-1.36321	0.128674	0.419752	unchanged	-0.666985	0.355218	0.491017	unchanged	0.733799	0.431533	0.537202	unchanged	0.00182616	0.515311	DE	0.00481317	0.129994	DE	NA	NA	unchanged	FALSE	TRUE	FALSE	FALSE	FALSE	FALSE	FALSE	FALSE	FALSE
CRAMS97	chr2|199308759|199328910|-|3|circRNA|SATB2|ENST00000417098.5|10,9,8	TRUE	3	FALSE	downregulated_PvN,downregulated_MvN,unchanged_MvP	-2.02765	0.0100769	0.114893	downregulated	-1.96646	0.00142063	0.00819678	downregulated	0.0611923	0.941867	0.998103	unchanged	-2.27831	0.0661898	0.419752	unchanged	-2.82324	0.00551235	0.461039	downregulated	-0.501868	0.721982	0.779658	unchanged	NA	NA	unchanged	NA	NA	unchanged	NA	NA	unchanged	FALSE	FALSE	FALSE	TRUE	FALSE	FALSE	FALSE	FALSE	FALSE
CRAMS145	chr2|199308759|199381820|-|7|circRNA|SATB2|ENST00000417098.5|10,9,8,7,6,5,4	TRUE	2	FALSE	unchanged_PvN,downregulated_MvN,unchanged_MvP	-1.87368	0.03266	0.221595	unchanged	-2.60773	0.000492555	0.00340679	downregulated	-0.734052	0.443152	0.998103	unchanged	-1.78892	0.230138	0.419752	unchanged	-3.65211	0.0017324	0.461039	downregulated	-1.8612	0.0791968	0.537202	unchanged	NA	NA	unchanged	NA	NA	unchanged	NA	NA	unchanged	FALSE	FALSE	FALSE	TRUE	FALSE	FALSE	FALSE	FALSE	FALSE
CRAMS180	chr2|199348700|199433514|-|5|circRNA|SATB2|ENST00000417098.5|7,6,5,4,3	TRUE	3	FALSE	unchanged_PvN,downregulated_MvN,unchanged_MvP	-1.73796	0.0347228	0.229305	unchanged	-1.34934	0.0316123	0.0934633	downregulated	0.388625	0.645896	0.998103	unchanged	-1.09682	0.394374	0.492411	unchanged	-1.20867	0.247403	0.491017	unchanged	-0.0578576	0.96102	0.974914	unchanged	NA	NA	unchanged	NA	NA	unchanged	NA	NA	unchanged	FALSE	FALSE	FALSE	FALSE	FALSE	FALSE	FALSE	FALSE	FALSE
CRAMS81	chr2|199368604|199381820|-|3|circRNA|SATB2|ENST00000417098.5|6,5,4	TRUE	2	FALSE	downregulated_PvN,downregulated_MvN,unchanged_MvP	-2.38961	0.00535521	0.0814265	downregulated	-2.46844	0.000257042	0.00194951	downregulated	-0.0788219	0.928047	0.998103	unchanged	-2.22925	0.0906728	0.419752	unchanged	-3.29507	0.00294071	0.461039	downregulated	-0.984364	0.492413	0.582293	unchanged	NA	NA	unchanged	NA	NA	unchanged	NA	NA	unchanged	FALSE	FALSE	FALSE	TRUE	FALSE	FALSE	FALSE	FALSE	FALSE
CRAMS17	chr2|199368604|199433514|-|4|circRNA|SATB2|ENST00000417098.5|6,5,4,3	TRUE	4	FALSE	downregulated_PvN,downregulated_MvN,unchanged_MvP	-1.35333	0.00513297	0.0796397	downregulated	-2.17211	6.05172e-08	1.31768e-06	downregulated	-0.818775	0.0901919	0.699856	unchanged	-1.01163	0.244187	0.419752	unchanged	-2.09003	0.00565745	0.461039	downregulated	-1.05335	0.265786	0.537202	unchanged	NA	NA	unchanged	NA	NA	unchanged	NA	NA	unchanged	FALSE	FALSE	FALSE	TRUE	FALSE	FALSE	FALSE	FALSE	FALSE
CRAMS94	chr2|200419249|200419496|+|1|circRNA|SPATS2L|NM_001282735|6	TRUE	1	FALSE	downregulated_PvN,unchanged_MvN,unchanged_MvP	-2.93853	0.00914994	0.109158	downregulated	-0.424677	0.562006	0.711585	unchanged	2.51385	0.0184828	0.287691	unchanged	-4.21916	0.00582164	0.419752	downregulated	-1.01408	0.329775	0.491017	unchanged	3.34755	0.0294625	0.537202	upregulated	0.0367528	0.577538	DE	NA	NA	unchanged	NA	NA	unchanged	TRUE	TRUE	TRUE	FALSE	FALSE	FALSE	FALSE	FALSE	FALSE
CRAMS253	chr2|201129728|201149835|+|7|circRNA|CFLAR|ENST00000309955.7|2,3,4,5,6,7,8	TRUE	3	FALSE	unchanged_PvN,upregulated_MvN,unchanged_MvP	0	1	1	unchanged	2.20281	0.0264217	0.081454	upregulated	2.20281	0.037856	0.454749	unchanged	NA	NA	NA	NA	2.78879	0.0375705	0.461039	upregulated	2.86593	0.062446	0.537202	unchanged	NA	NA	unchanged	0.016653	0.223325	DE	NA	NA	unchanged	FALSE	FALSE	FALSE	TRUE	TRUE	TRUE	FALSE	FALSE	FALSE
CRAMS179	chr2|205440369|205440672|+|1|circRNA|PARD3B|ENST00000406610.6|20	TRUE	1	FALSE	unchanged_PvN,downregulated_MvN,unchanged_MvP	-1.6925	0.045154	0.265107	unchanged	-1.62975	0.0145037	0.051473	downregulated	0.0627519	0.941847	0.998103	unchanged	-1.60498	0.184263	0.419752	unchanged	-2.59747	0.0118421	0.461039	downregulated	-0.979307	0.46501	0.553719	unchanged	NA	NA	unchanged	0.0365021	0.292043	DE	NA	NA	unchanged	FALSE	FALSE	FALSE	TRUE	TRUE	TRUE	FALSE	FALSE	FALSE
CRAMS67	chr2|207976650|207977586|-|1|circRNA|PLEKHM3|NM_001080475|3	TRUE	4	FALSE	downregulated_PvN,downregulated_MvN,unchanged_MvP	-2.01452	0.00273177	0.0569427	downregulated	-1.89632	0.000291137	0.00217223	downregulated	0.118205	0.871767	0.998103	unchanged	-2.3229	0.0208653	0.419752	downregulated	-1.65923	0.0337625	0.461039	downregulated	0.720387	0.515299	0.606183	unchanged	0.00984853	0.533911	DE	0.00171519	0.0894154	DE	NA	NA	unchanged	TRUE	TRUE	TRUE	TRUE	TRUE	TRUE	FALSE	FALSE	FALSE
CRAMS7	chr2|214767481|214797117|-|5|circRNA|BARD1|ENST00000260947.8|6,5,4,3,2	TRUE	5	FALSE	downregulated_PvN,unchanged_MvN,unchanged_MvP	-3.59447	0.0011946	0.0337178	downregulated	-1.24578	0.0736178	0.172751	unchanged	2.34869	0.0280192	0.376774	unchanged	-3.79524	0.0136178	0.419752	downregulated	-0.238983	0.81865	0.853914	unchanged	3.68906	0.0169438	0.537202	upregulated	0.00814323	0.533911	DE	NA	NA	unchanged	0.00857345	0.836895	DE	TRUE	TRUE	TRUE	FALSE	FALSE	FALSE	FALSE	FALSE	FALSE
CRAMS166	chr2|215373321|215391814|-|13|circRNA|FN1|ENST00000421182.5|37,36,35,34,33,32,31,30,29,28,27,26,25	FALSE	NA	FALSE	unchanged_PvN,upregulated_MvN,unchanged_MvP	2.26414	0.0370942	0.237712	unchanged	2.53925	0.0112123	0.0424325	upregulated	0.275113	0.753977	0.998103	unchanged	3.09086	0.0354575	0.419752	upregulated	3.65309	0.00775326	0.461039	upregulated	0.448082	0.727548	0.783042	unchanged	NA	NA	unchanged	NA	NA	unchanged	NA	NA	unchanged	FALSE	FALSE	FALSE	TRUE	FALSE	FALSE	FALSE	FALSE	FALSE
CRAMS183	chr2|226864603|226867318|+|2|circRNA|RHBDD1|ENST00000341329.7|2,3	TRUE	5	FALSE	unchanged_PvN,downregulated_MvN,unchanged_MvP	0.224058	0.734322	0.924899	unchanged	-1.31654	0.0387072	0.108784	downregulated	-1.5406	0.0189506	0.293295	unchanged	0.339289	0.753802	0.835914	unchanged	-1.80154	0.0813465	0.461039	unchanged	-2.10837	0.0638759	0.537202	unchanged	NA	NA	unchanged	0.0370334	0.292043	DE	NA	NA	unchanged	FALSE	FALSE	FALSE	FALSE	TRUE	FALSE	FALSE	FALSE	FALSE
CRAMS229	chr2|226906792|226914351|+|3|circRNA|RHBDD1|ENST00000341329.7|4,5,6	TRUE	5	FALSE	unchanged_PvN,downregulated_MvN,unchanged_MvP	-1.60537	0.0778066	0.352191	unchanged	-1.44973	0.0424404	0.116467	downregulated	0.155637	0.87087	0.998103	unchanged	-0.945816	0.478984	0.585132	unchanged	-0.99788	0.361871	0.491017	unchanged	0.00628168	0.999747	0.999844	unchanged	NA	NA	unchanged	NA	NA	unchanged	NA	NA	unchanged	FALSE	FALSE	FALSE	FALSE	FALSE	FALSE	FALSE	FALSE	FALSE
CRAMS57	chr2|233388256|233390483|+|2|circRNA|DGKD|NM_152879|2,3	TRUE	5	FALSE	downregulated_PvN,unchanged_MvN,unchanged_MvP	-2.10674	0.00492373	0.077719	downregulated	-0.943086	0.0745561	0.174266	unchanged	1.16365	0.117264	0.778435	unchanged	-1.62617	0.103137	0.419752	unchanged	-1.33048	0.0967002	0.461039	unchanged	0.349846	0.744437	0.796422	unchanged	NA	NA	unchanged	NA	NA	unchanged	NA	NA	unchanged	FALSE	FALSE	FALSE	FALSE	FALSE	FALSE	FALSE	FALSE	FALSE
CRAMS240	chr2|23958300|23984831|+|6|circRNA|UBXN2A|ENST00000446425.2|2,3,4,5,6,7	TRUE	4	FALSE	unchanged_PvN,downregulated_MvN,unchanged_MvP	-1.45914	0.11301	0.429374	unchanged	-1.82413	0.0168212	0.057702	downregulated	-0.364991	0.696129	0.998103	unchanged	-3.52476	0.0155267	0.419752	downregulated	-3.17776	0.00404112	0.461039	downregulated	0.438592	0.787327	0.83499	unchanged	NA	NA	unchanged	0.0310609	0.278978	DE	NA	NA	unchanged	FALSE	FALSE	FALSE	TRUE	TRUE	TRUE	FALSE	FALSE	FALSE
CRAMS277	chr2|26364301|26375148|+|5|circRNA|EPT1|ENST00000613142.4|2,3,4,5,6	TRUE	5	FALSE	unchanged_PvN,downregulated_MvN,unchanged_MvP	-1.32019	0.161894	0.507219	unchanged	-1.70531	0.0300809	0.0898136	downregulated	-0.385117	0.686158	0.998103	unchanged	-0.0810925	0.956913	0.977862	unchanged	-1.33659	0.271218	0.491017	unchanged	-1.24077	0.355408	0.537202	unchanged	NA	NA	unchanged	NA	NA	unchanged	NA	NA	unchanged	FALSE	FALSE	FALSE	FALSE	FALSE	FALSE	FALSE	FALSE	FALSE
CRAMS120	chr2|27599582|27601442|+|4|circRNA|ZNF512|ENST00000413371.6|5,6,7,8	TRUE	5	FALSE	unchanged_PvN,unchanged_MvN,downregulated_MvP	2.01115	0.0442474	0.262097	unchanged	-0.406027	0.661126	0.788024	unchanged	-2.41717	0.00519722	0.112138	downregulated	1.57256	0.299667	0.419752	unchanged	-0.948415	0.421485	0.499752	unchanged	-2.57093	0.0636602	0.537202	unchanged	NA	NA	unchanged	NA	NA	unchanged	NA	NA	unchanged	FALSE	FALSE	FALSE	FALSE	FALSE	FALSE	FALSE	FALSE	FALSE
CRAMS311	chr2|36396613|36442735|+|3|circRNA|CRIM1|ENST00000280527.6|2,3,4	TRUE	4	FALSE	unchanged_PvN,downregulated_MvN,unchanged_MvP	-0.886873	0.287011	0.657621	unchanged	-1.71889	0.0179587	0.060794	downregulated	-0.832013	0.312976	0.998103	unchanged	-1.113	0.353009	0.444745	unchanged	-1.24185	0.204805	0.489338	unchanged	-0.0999153	0.930897	0.953701	unchanged	NA	NA	unchanged	NA	NA	unchanged	NA	NA	unchanged	FALSE	FALSE	FALSE	FALSE	FALSE	FALSE	FALSE	FALSE	FALSE
CRAMS111	chr2|40428472|40430304|-|1|circRNA|SLC8A1|ENST00000406785.6|2	FALSE	NA	FALSE	unchanged_PvN,downregulated_MvN,unchanged_MvP	-1.62861	0.0178578	0.158762	unchanged	-2.29876	2.56688e-05	0.000271841	downregulated	-0.67015	0.279787	0.983455	unchanged	-1.5478	0.0510596	0.419752	unchanged	-2.04906	0.00174489	0.461039	downregulated	-0.469493	0.568322	0.661081	unchanged	0.00415125	0.533911	DE	0.000462145	0.0765258	DE	NA	NA	unchanged	FALSE	FALSE	FALSE	TRUE	TRUE	TRUE	FALSE	FALSE	FALSE
CRAMS190	chr2|47378952|47379969|+|2|circRNA|EPCAM|ENST00000405271.5|7,8	TRUE	2	FALSE	unchanged_PvN,downregulated_MvN,unchanged_MvP	-0.393781	0.526015	0.830705	unchanged	-1.69061	0.00334798	0.0163101	downregulated	-1.29683	0.0438786	0.495227	unchanged	-0.288246	0.778749	0.85441	unchanged	-2.69505	0.00622717	0.461039	downregulated	-2.37475	0.0385567	0.537202	downregulated	NA	NA	unchanged	NA	NA	unchanged	0.0138696	0.836895	DE	FALSE	FALSE	FALSE	TRUE	FALSE	FALSE	FALSE	FALSE	FALSE
CRAMS155	chr2|47838858|47839769|-|3|circRNA|FBXO11|ENST00000402508.5|4,3,2	TRUE	2	FALSE	upregulated_PvN,upregulated_MvN,unchanged_MvP	2.64366	0.0154282	0.148027	upregulated	1.99098	0.0424826	0.116537	upregulated	-0.65268	0.436144	0.998103	unchanged	2.41859	0.0843254	0.419752	unchanged	2.07775	0.10155	0.461039	unchanged	-0.395888	0.796807	0.842723	unchanged	0.0128417	0.539708	DE	0.0457256	0.314449	DE	NA	NA	unchanged	FALSE	TRUE	FALSE	FALSE	TRUE	FALSE	FALSE	FALSE	FALSE
CRAMS312	chr2|58198593|58232112|-|6|circRNA|FANCL|ENST00000403295.7|7,6,5,4,3,2	TRUE	5	FALSE	unchanged_PvN,downregulated_MvN,unchanged_MvP	-0.871391	0.26948	0.64078	unchanged	-1.53863	0.0247272	0.0777012	downregulated	-0.667243	0.398406	0.998103	unchanged	-2.58306	0.0406412	0.419752	downregulated	-1.39351	0.132625	0.461039	unchanged	1.23071	0.359403	0.537202	unchanged	NA	NA	unchanged	0.0172958	0.229658	DE	NA	NA	unchanged	FALSE	FALSE	FALSE	FALSE	TRUE	FALSE	FALSE	FALSE	FALSE
CRAMS16	chr2|63484603|63492940|-|5|circRNA|WDPCP|ENST00000272321.11|6,5,4,3,2	TRUE	4	FALSE	unchanged_PvN,downregulated_MvN,unchanged_MvP	-1.62283	0.0764212	0.348487	unchanged	-3.46257	3.19313e-05	0.000327954	downregulated	-1.83975	0.0336357	0.42311	unchanged	-1.40846	0.353027	0.444745	unchanged	-3.30992	0.00496069	0.461039	downregulated	-1.90196	0.076298	0.537202	unchanged	NA	NA	unchanged	4.02929e-05	0.0322921	DE	NA	NA	unchanged	FALSE	FALSE	FALSE	TRUE	TRUE	TRUE	FALSE	FALSE	FALSE
CRAMS287	chr2|72465159|72480750|-|2|circRNA|EXOC6B|ENST00000272427.10|18,17	TRUE	4	FALSE	unchanged_PvN,downregulated_MvN,unchanged_MvP	-0.429089	0.642977	0.886024	unchanged	-2.02229	0.0187843	0.0627859	downregulated	-1.5932	0.0849647	0.688829	unchanged	0.0937996	0.943933	0.973008	unchanged	-2.36443	0.0629693	0.461039	unchanged	-2.45574	0.0754036	0.537202	unchanged	NA	NA	unchanged	NA	NA	unchanged	NA	NA	unchanged	FALSE	FALSE	FALSE	FALSE	FALSE	FALSE	FALSE	FALSE	FALSE
CRAMS149	chr2|72718102|72733118|-|4|circRNA|EXOC6B|ENST00000272427.10|6,5,4,3	TRUE	5	FALSE	unchanged_PvN,downregulated_MvN,unchanged_MvP	-1.3517	0.0379468	0.240187	unchanged	-1.71741	0.00113998	0.00682126	downregulated	-0.365714	0.558573	0.998103	unchanged	-0.998437	0.232718	0.419752	unchanged	-1.56952	0.0269754	0.461039	downregulated	-0.546577	0.533373	0.624418	unchanged	0.0491376	0.608086	DE	0.0126286	0.195431	DE	NA	NA	unchanged	FALSE	FALSE	FALSE	TRUE	TRUE	TRUE	FALSE	FALSE	FALSE
CRAMS167	chr2|85368685|85371562|+|4|circRNA|ELMOD3|ENST00000409013.7|7,8,9,10	TRUE	5	FALSE	unchanged_PvN,downregulated_MvN,unchanged_MvP	-1.87067	0.034971	0.230476	unchanged	-1.69875	0.0138901	0.0498368	downregulated	0.171916	0.860103	0.998103	unchanged	-1.20537	0.375436	0.470684	unchanged	-1.27285	0.252554	0.491017	unchanged	-0.0130901	0.985791	0.991085	unchanged	NA	NA	unchanged	NA	NA	unchanged	NA	NA	unchanged	FALSE	FALSE	FALSE	FALSE	FALSE	FALSE	FALSE	FALSE	FALSE
CRAMS36	chr2|8770669|8776892|-|2|circRNA|KIDINS220|ENST00000496383.5|15,14	TRUE	2	FALSE	unchanged_PvN,downregulated_MvN,downregulated_MvP	-0.282002	0.702356	0.908118	unchanged	-2.93403	0.000208692	0.00164843	downregulated	-2.65202	0.00169052	0.044486	downregulated	-0.747578	0.557788	0.666683	unchanged	-2.49861	0.0299231	0.461039	downregulated	-1.71828	0.207611	0.537202	unchanged	NA	NA	unchanged	0.000380722	0.0714489	DE	NA	NA	unchanged	FALSE	FALSE	FALSE	TRUE	TRUE	TRUE	FALSE	FALSE	FALSE
CRAMS43	chr2|88782733|88792494|+|9|circRNA|ANKRD36BP2|ENST00000622311.4|4,5,6,7,8,9,10,11,12	FALSE	NA	FALSE	unchanged_PvN,downregulated_MvN,downregulated_MvP	-0.0274283	0.961316	0.987843	unchanged	-2.66476	3.50096e-06	4.84191e-05	downregulated	-2.63734	1.6272e-05	0.000748828	downregulated	-1.03852	0.205376	0.419752	unchanged	-3.54691	2.59948e-06	0.0056965	downregulated	-2.45926	0.00781518	0.537202	downregulated	0.0378199	0.577538	DE	NA	NA	unchanged	NA	NA	unchanged	FALSE	FALSE	FALSE	TRUE	FALSE	FALSE	TRUE	FALSE	FALSE
CRAMS23	chr2|88801098|88804880|+|1|circRNA|ANKRD36BP2|ENST00000622311.4|13	FALSE	NA	FALSE	unchanged_PvN,downregulated_MvN,downregulated_MvP	-0.540338	0.508792	0.819677	unchanged	-3.44287	3.94721e-05	0.000392906	downregulated	-2.90254	0.0010558	0.029913	downregulated	-0.67792	0.496455	0.603146	unchanged	-5.64605	1.70149e-07	0.000532665	downregulated	-4.9726	5.28925e-05	0.537202	downregulated	NA	NA	unchanged	NA	NA	unchanged	NA	NA	unchanged	FALSE	FALSE	FALSE	TRUE	FALSE	FALSE	TRUE	FALSE	FALSE
CRAMS261	chr2|8908620|8958642|-|3|circRNA|MBOAT2|ENST00000305997.7|4,3,2	TRUE	5	FALSE	unchanged_PvN,downregulated_MvN,unchanged_MvP	-0.929832	0.143828	0.481697	unchanged	-1.14764	0.0273451	0.0834099	downregulated	-0.217811	0.716702	0.998103	unchanged	-0.282029	0.772141	0.848884	unchanged	-0.540586	0.512377	0.59531	unchanged	-0.23053	0.814289	0.858305	unchanged	NA	NA	unchanged	NA	NA	unchanged	NA	NA	unchanged	FALSE	FALSE	FALSE	FALSE	FALSE	FALSE	FALSE	FALSE	FALSE
CRAMS327	chr2|8943186|8958642|-|2|circRNA|MBOAT2|ENST00000305997.7|3,2	TRUE	4	FALSE	unchanged_PvN,downregulated_MvN,unchanged_MvP	-0.719011	0.359292	0.72326	unchanged	-1.63424	0.0198629	0.0654736	downregulated	-0.91523	0.254786	0.966275	unchanged	-0.301887	0.766568	0.844829	unchanged	-1.91958	0.0391877	0.461039	downregulated	-1.58773	0.144755	0.537202	unchanged	NA	NA	unchanged	NA	NA	unchanged	NA	NA	unchanged	FALSE	FALSE	FALSE	TRUE	FALSE	FALSE	FALSE	FALSE	FALSE
CRAMS227	chr20|18297984|18306393|+|4|circRNA|ZNF133|ENST00000396026.7|2,3,4,5	TRUE	5	FALSE	unchanged_PvN,downregulated_MvN,unchanged_MvP	-0.655578	0.385367	0.743444	unchanged	-2.0045	0.00460927	0.0210237	downregulated	-1.34892	0.0889249	0.699856	unchanged	-0.453066	0.709918	0.802445	unchanged	-2.12069	0.0546379	0.461039	unchanged	-1.63121	0.199328	0.537202	unchanged	NA	NA	unchanged	0.000132078	0.0464748	DE	NA	NA	unchanged	FALSE	FALSE	FALSE	FALSE	TRUE	FALSE	FALSE	FALSE	FALSE
CRAMS242	chr20|2947981|2965202|+|3|circRNA|PTPRA|ENST00000380393.7|7,8,9	TRUE	3	FALSE	unchanged_PvN,downregulated_MvN,unchanged_MvP	-0.381875	0.642457	0.886024	unchanged	-1.97776	0.0105278	0.0404386	downregulated	-1.59589	0.0557309	0.561764	unchanged	0.21314	0.857601	0.920798	unchanged	-2.19733	0.0588675	0.461039	unchanged	-2.37256	0.05762	0.537202	unchanged	NA	NA	unchanged	NA	NA	unchanged	0.0338207	0.836895	DE	FALSE	FALSE	FALSE	FALSE	FALSE	FALSE	FALSE	FALSE	FALSE
CRAMS15	chr20|35716739|35725155|-|4|circRNA|RBM39|ENST00000463004.5|9,8,7,6	TRUE	5	FALSE	downregulated_PvN,unchanged_MvN,upregulated_MvP	-3.44721	0.00168567	0.0421461	downregulated	-0.534822	0.411507	0.583596	unchanged	2.91239	0.00597408	0.123979	upregulated	-4.55219	0.00273692	0.419752	downregulated	-0.699655	0.465256	0.545338	unchanged	4.00829	0.00935219	0.537202	upregulated	0.000937718	0.515311	DE	NA	NA	unchanged	NA	NA	unchanged	TRUE	TRUE	TRUE	FALSE	FALSE	FALSE	TRUE	FALSE	FALSE
CRAMS199	chr20|35858301|35871829|+|5|circRNA|PHF20|ENST00000374012.7|5,6,7,8,9	TRUE	5	FALSE	unchanged_PvN,downregulated_MvN,unchanged_MvP	-0.840739	0.301222	0.672708	unchanged	-2.34523	0.00232357	0.0121986	downregulated	-1.50449	0.0875685	0.697142	unchanged	-1.03773	0.420369	0.521995	unchanged	-2.98668	0.0101688	0.461039	downregulated	-1.9372	0.171877	0.537202	unchanged	NA	NA	unchanged	5.73571e-05	0.0322921	DE	NA	NA	unchanged	FALSE	FALSE	FALSE	TRUE	TRUE	TRUE	FALSE	FALSE	FALSE
CRAMS215	chr20|51725818|51729978|-|2|circRNA|ATP9A|ENST00000311637.9|3,2	TRUE	4	FALSE	unchanged_PvN,upregulated_MvN,unchanged_MvP	0	1	1	unchanged	2.33552	0.0181156	0.0611948	upregulated	2.33552	0.0271587	0.367753	unchanged	NA	NA	NA	NA	2.89177	0.0307639	0.461039	upregulated	2.96486	0.0537686	0.537202	unchanged	NA	NA	unchanged	NA	NA	unchanged	NA	NA	unchanged	FALSE	FALSE	FALSE	TRUE	FALSE	FALSE	FALSE	FALSE	FALSE
CRAMS142	chr20|63202286|63203807|-|1|circRNA|YTHDF1|ENST00000370339.7|4	TRUE	4	FALSE	unchanged_PvN,upregulated_MvN,unchanged_MvP	2.6145	0.0163487	0.151651	unchanged	2.34588	0.0180924	0.0611597	upregulated	-0.268619	0.741449	0.998103	unchanged	3.18177	0.0309433	0.419752	upregulated	2.71306	0.0428812	0.461039	upregulated	-0.538102	0.682356	0.758105	unchanged	0.0275013	0.577538	DE	NA	NA	unchanged	NA	NA	unchanged	FALSE	FALSE	FALSE	TRUE	FALSE	FALSE	FALSE	FALSE	FALSE
CRAMS178	chr21|34834409|34859578|-|2|circRNA|RUNX1|ENST00000344691.8|4,3	TRUE	1	FALSE	unchanged_PvN,upregulated_MvN,unchanged_MvP	2.27177	0.036004	0.233873	unchanged	2.19021	0.0268504	0.082336	upregulated	-0.0815648	0.919245	0.998103	unchanged	2.9545	0.0432333	0.419752	upregulated	2.83059	0.0346838	0.461039	upregulated	-0.182843	0.887011	0.918749	unchanged	NA	NA	unchanged	NA	NA	unchanged	NA	NA	unchanged	FALSE	FALSE	FALSE	TRUE	FALSE	FALSE	FALSE	FALSE	FALSE
CRAMS355	chr21|36247516|36248568|+|2|circRNA|DOPEY2|ENST00000399151.3|20,21	TRUE	5	FALSE	unchanged_PvN,downregulated_MvN,unchanged_MvP	-0.408823	0.500822	0.81447	unchanged	-1.04882	0.0396897	0.110859	downregulated	-0.640002	0.254641	0.966227	unchanged	-0.862995	0.335619	0.424094	unchanged	-1.08425	0.150582	0.461039	unchanged	-0.182173	0.846084	0.884608	unchanged	NA	NA	unchanged	NA	NA	unchanged	NA	NA	unchanged	FALSE	FALSE	FALSE	FALSE	FALSE	FALSE	FALSE	FALSE	FALSE
CRAMS103	chr22|38494629|38501280|-|7|circRNA|DDX17|NM_001098504|8,7,6,5,4,3,2	TRUE	5	FALSE	downregulated_PvN,unchanged_MvN,unchanged_MvP	-2.96683	0.0088891	0.107916	downregulated	-0.306061	0.677309	0.799906	unchanged	2.66077	0.0130173	0.223227	unchanged	-3.20685	0.0378177	0.419752	downregulated	0.0102098	0.99103	0.994058	unchanged	3.35296	0.0292404	0.537202	upregulated	NA	NA	unchanged	NA	NA	unchanged	NA	NA	unchanged	TRUE	FALSE	FALSE	FALSE	FALSE	FALSE	FALSE	FALSE	FALSE
CRAMS341	chr22|40881769|40882177|+|1|circRNA|XPNPEP3|NM_022098|3	TRUE	4	FALSE	unchanged_PvN,downregulated_MvN,unchanged_MvP	-0.664222	0.462684	0.792833	unchanged	-1.83652	0.0252778	0.0789627	downregulated	-1.1723	0.201428	0.927541	unchanged	1.07117	0.461448	0.566838	unchanged	-0.926588	0.504704	0.587334	unchanged	-1.96845	0.164224	0.537202	unchanged	NA	NA	unchanged	0.017638	0.232014	DE	NA	NA	unchanged	FALSE	FALSE	FALSE	FALSE	TRUE	FALSE	FALSE	FALSE	FALSE
CRAMS351	chr22|41125863|41140257|+|7|circRNA|EP300|ENST00000263253.7|3,4,5,6,7,8,9	TRUE	5	FALSE	unchanged_PvN,downregulated_MvN,unchanged_MvP	-0.654729	0.436766	0.775982	unchanged	-1.55335	0.0382068	0.107729	downregulated	-0.89862	0.295118	0.99693	unchanged	-1.06772	0.424917	0.527144	unchanged	-1.59644	0.154022	0.461039	unchanged	-0.467335	0.73515	0.788159	unchanged	NA	NA	unchanged	NA	NA	unchanged	NA	NA	unchanged	FALSE	FALSE	FALSE	FALSE	FALSE	FALSE	FALSE	FALSE	FALSE
CRAMS217	chr22|45689711|45740538|+|8|circRNA|ATXN10|NM_013236|2,3,4,5,6,7,8,9	TRUE	5	FALSE	unchanged_PvN,upregulated_MvN,unchanged_MvP	1.85303	0.0829393	0.36426	unchanged	2.19088	0.0270308	0.0828101	upregulated	0.337851	0.712807	0.998103	unchanged	3.34877	0.0238318	0.419752	upregulated	2.49091	0.0624407	0.461039	unchanged	-0.914279	0.488393	0.57834	unchanged	NA	NA	unchanged	0.0450153	0.313659	DE	NA	NA	unchanged	FALSE	FALSE	FALSE	FALSE	TRUE	FALSE	FALSE	FALSE	FALSE
CRAMS209	chr22|45700281|45740538|+|6|circRNA|ATXN10|ENST00000381061.8|3,4,5,6,7,8	TRUE	5	FALSE	unchanged_PvN,downregulated_MvN,unchanged_MvP	-1.62852	0.0748713	0.345304	unchanged	-1.68129	0.0217828	0.0705551	downregulated	-0.05277	0.944232	0.998103	unchanged	-1.8815	0.147368	0.419752	unchanged	-2.79236	0.010816	0.461039	downregulated	-0.825935	0.55785	0.650225	unchanged	NA	NA	unchanged	0.0291705	0.27879	DE	NA	NA	unchanged	FALSE	FALSE	FALSE	TRUE	TRUE	TRUE	FALSE	FALSE	FALSE
CRAMS270	chr3|107710451|107716849|+|2|circRNA|BBX|ENST00000415149.6|4,5	TRUE	3	FALSE	unchanged_PvN,downregulated_MvN,unchanged_MvP	-1.18489	0.171752	0.521468	unchanged	-1.71876	0.0195576	0.0647009	downregulated	-0.533871	0.546528	0.998103	unchanged	-1.08827	0.42832	0.530689	unchanged	-1.90122	0.106342	0.461039	unchanged	-0.77188	0.587593	0.680396	unchanged	NA	NA	unchanged	0.033161	0.281178	DE	NA	NA	unchanged	FALSE	FALSE	FALSE	FALSE	TRUE	FALSE	FALSE	FALSE	FALSE
CRAMS80	chr3|111112029|111126335|+|4|circRNA|PVRL3|ENST00000485303.5|2,3,4,5	TRUE	4	FALSE	downregulated_PvN,unchanged_MvN,unchanged_MvP	-2.92878	0.00972312	0.112414	downregulated	-1.17778	0.135108	0.267021	unchanged	1.751	0.0901393	0.699856	unchanged	-3.50913	0.0228275	0.419752	downregulated	-1.86569	0.122156	0.461039	unchanged	1.80131	0.179931	0.537202	unchanged	NA	NA	unchanged	NA	NA	unchanged	NA	NA	unchanged	TRUE	FALSE	FALSE	FALSE	FALSE	FALSE	FALSE	FALSE	FALSE
CRAMS165	chr3|11809516|11829864|-|3|circRNA|TAMM41|ENST00000455809.5|6,5,4	TRUE	3	FALSE	unchanged_PvN,downregulated_MvN,unchanged_MvP	-0.622383	0.534074	0.83456	unchanged	-2.45168	0.00426514	0.0197856	downregulated	-1.8293	0.0337614	0.42311	unchanged	-1.45817	0.338516	0.427491	unchanged	-3.28886	0.00529384	0.461039	downregulated	-1.83886	0.0808623	0.537202	unchanged	NA	NA	unchanged	0.00174965	0.0894154	DE	NA	NA	unchanged	FALSE	FALSE	FALSE	TRUE	TRUE	TRUE	FALSE	FALSE	FALSE
CRAMS69	chr3|121844452|121872788|+|3|circRNA|EAF2|ENST00000490434.5|2,3,4	TRUE	3	FALSE	downregulated_PvN,downregulated_MvN,unchanged_MvP	-3.30822	0.0027757	0.0575275	downregulated	-3.30822	7.54541e-05	0.000689474	downregulated	0	0.999634	0.999687	unchanged	-4.10028	0.0075155	0.419752	downregulated	-4.18523	0.000340205	0.238184	downregulated	NA	NA	NA	NA	0.0051044	0.533911	DE	0.00145155	0.0894154	DE	NA	NA	unchanged	TRUE	TRUE	TRUE	TRUE	TRUE	TRUE	FALSE	FALSE	FALSE
CRAMS173	chr3|123223558|123259589|+|4|circRNA|SEC22A|NM_012430|3,4,5,6	TRUE	4	FALSE	unchanged_PvN,downregulated_MvN,unchanged_MvP	-2.25703	0.0225832	0.182084	unchanged	-1.48993	0.0385144	0.108323	downregulated	0.767103	0.439899	0.998103	unchanged	-2.77882	0.0642219	0.419752	unchanged	-1.98513	0.0823818	0.461039	unchanged	0.863698	0.576455	0.669471	unchanged	0.0440833	0.588126	DE	NA	NA	unchanged	NA	NA	unchanged	FALSE	FALSE	FALSE	FALSE	FALSE	FALSE	FALSE	FALSE	FALSE
CRAMS306	chr3|125118768|125120686|-|2|circRNA|SLC12A8|NM_001195483|7,6	TRUE	2	FALSE	unchanged_PvN,upregulated_MvN,unchanged_MvP	1.19668	0.217512	0.58755	unchanged	1.97039	0.0436401	0.118606	upregulated	0.773704	0.435638	0.998103	unchanged	1.18302	0.262388	0.419752	unchanged	2.10298	0.0967842	0.461039	unchanged	0.914606	0.557865	0.650225	unchanged	NA	NA	unchanged	NA	NA	unchanged	NA	NA	unchanged	FALSE	FALSE	FALSE	FALSE	FALSE	FALSE	FALSE	FALSE	FALSE
CRAMS164	chr3|133947255|133948971|-|3|circRNA|SLCO2A1|ENST00000310926.8|9,8,7	FALSE	NA	FALSE	unchanged_PvN,downregulated_MvN,unchanged_MvP	-0.58138	0.556994	0.84295	unchanged	-2.46214	0.00420936	0.0196128	downregulated	-1.88076	0.0319959	0.413476	unchanged	-0.401037	0.790831	0.864532	unchanged	-2.59514	0.0227572	0.461039	downregulated	-2.23855	0.0576864	0.537202	unchanged	NA	NA	unchanged	NA	NA	unchanged	NA	NA	unchanged	FALSE	FALSE	FALSE	TRUE	FALSE	FALSE	FALSE	FALSE	FALSE
CRAMS172	chr3|138570317|138571356|-|3|circRNA|CEP70|NM_001288964|6,5,4	TRUE	5	FALSE	unchanged_PvN,downregulated_MvN,unchanged_MvP	-1.35706	0.0226918	0.182311	unchanged	-0.957933	0.0372173	0.105767	downregulated	0.399122	0.491652	0.998103	unchanged	-1.18493	0.231143	0.419752	unchanged	-0.704062	0.373718	0.491017	unchanged	0.524183	0.608897	0.701223	unchanged	NA	NA	unchanged	NA	NA	unchanged	NA	NA	unchanged	FALSE	FALSE	FALSE	FALSE	FALSE	FALSE	FALSE	FALSE	FALSE
CRAMS28	chr3|138570317|138572932|-|4|circRNA|CEP70|NM_024491|6,5,4,3	TRUE	5	FALSE	unchanged_PvN,downregulated_MvN,unchanged_MvP	-0.921108	0.137187	0.472473	unchanged	-2.32679	4.96973e-05	0.000476994	downregulated	-1.40569	0.0366065	0.445926	unchanged	-1.41372	0.122436	0.419752	unchanged	-2.35478	0.00278688	0.461039	downregulated	-0.889853	0.384159	0.537202	unchanged	NA	NA	unchanged	0.00405166	0.121518	DE	NA	NA	unchanged	FALSE	FALSE	FALSE	TRUE	TRUE	TRUE	FALSE	FALSE	FALSE
CRAMS205	chr3|138570317|138572984|-|4|circRNA|CEP70|ENST00000484888.5|6,5,4,3	TRUE	5	FALSE	unchanged_PvN,downregulated_MvN,unchanged_MvP	-1.06592	0.173926	0.524642	unchanged	-2.22908	0.00159864	0.00902975	downregulated	-1.16316	0.163558	0.871264	unchanged	-2.42803	0.0425514	0.419752	downregulated	-2.11565	0.023541	0.461039	downregulated	0.346071	0.796349	0.842472	unchanged	NA	NA	unchanged	NA	NA	unchanged	NA	NA	unchanged	FALSE	FALSE	FALSE	TRUE	FALSE	FALSE	FALSE	FALSE	FALSE
CRAMS121	chr3|138694785|138699095|-|2|circRNA|PIK3CB|NM_001256045|3,2	TRUE	1	FALSE	upregulated_PvN,unchanged_MvN,unchanged_MvP	2.85938	0.00823417	0.104307	upregulated	1.74708	0.06986	0.16658	unchanged	-1.1123	0.176189	0.894207	unchanged	2.99053	0.0413186	0.419752	upregulated	1.87848	0.120554	0.461039	unchanged	-1.15297	0.415185	0.537202	unchanged	0.0368211	0.577538	DE	NA	NA	unchanged	NA	NA	unchanged	TRUE	TRUE	TRUE	FALSE	FALSE	FALSE	FALSE	FALSE	FALSE
CRAMS113	chr3|142397328|142405076|-|5|circRNA|XRN1|ENST00000264951.8|20,19,18,17,16	TRUE	3	FALSE	upregulated_PvN,unchanged_MvN,unchanged_MvP	2.86816	0.00789668	0.101343	upregulated	1.73295	0.0706007	0.167737	unchanged	-1.13522	0.166557	0.878285	unchanged	2.7129	0.0576318	0.419752	unchanged	1.8672	0.121664	0.461039	unchanged	-0.905149	0.531109	0.622065	unchanged	0.00560686	0.533911	DE	NA	NA	unchanged	NA	NA	unchanged	FALSE	TRUE	FALSE	FALSE	FALSE	FALSE	FALSE	FALSE	FALSE
CRAMS223	chr3|142736378|142748460|+|3|circRNA|TRPC1|ENST00000476941.5|2,3,4	TRUE	3	FALSE	unchanged_PvN,downregulated_MvN,unchanged_MvP	-1.30047	0.161937	0.507273	unchanged	-2.4647	0.00291983	0.0146391	downregulated	-1.16423	0.220573	0.93566	unchanged	-1.65646	0.244143	0.419752	unchanged	-3.20991	0.00803848	0.461039	downregulated	-1.51678	0.264246	0.537202	unchanged	NA	NA	unchanged	0.00799871	0.160324	DE	NA	NA	unchanged	FALSE	FALSE	FALSE	TRUE	TRUE	TRUE	FALSE	FALSE	FALSE
CRAMS55	chr3|149846010|149895560|+|4|circRNA|RNF13|NM_007282|3,4,5,6	TRUE	5	FALSE	downregulated_PvN,downregulated_MvN,unchanged_MvP	-3.32123	0.00279064	0.0576652	downregulated	-2.19388	0.00560595	0.0246776	downregulated	1.12735	0.224869	0.93566	unchanged	-3.06508	0.046829	0.419752	downregulated	-1.08042	0.379059	0.491017	unchanged	2.13078	0.138166	0.537202	unchanged	0.013931	0.547315	DE	0.0182251	0.236423	DE	NA	NA	unchanged	TRUE	TRUE	TRUE	FALSE	TRUE	FALSE	FALSE	FALSE	FALSE
CRAMS345	chr3|152414940|152432920|+|2|circRNA|MBNL1|ENST00000282486.10|3,4	TRUE	3	FALSE	unchanged_PvN,downregulated_MvN,unchanged_MvP	-0.639148	0.390303	0.746771	unchanged	-1.40197	0.0315479	0.0933019	downregulated	-0.76282	0.301592	0.998103	unchanged	-0.731363	0.530498	0.639096	unchanged	-1.17839	0.228156	0.491017	unchanged	-0.402377	0.733461	0.786821	unchanged	NA	NA	unchanged	NA	NA	unchanged	NA	NA	unchanged	FALSE	FALSE	FALSE	FALSE	FALSE	FALSE	FALSE	FALSE	FALSE
CRAMS102	chr3|15411244|15415942|-|3|circRNA|METTL6|ENST00000443029.5|6,5,4	TRUE	2	FALSE	downregulated_PvN,downregulated_MvN,unchanged_MvP	-2.92802	0.00902667	0.108502	downregulated	-1.79659	0.0280031	0.0849817	downregulated	1.13143	0.224096	0.93566	unchanged	-3.30563	0.0317973	0.419752	downregulated	-1.60258	0.187355	0.461039	unchanged	1.84038	0.17532	0.537202	unchanged	0.00662935	0.533911	DE	0.0193331	0.242958	DE	0.0401561	0.836895	DE	TRUE	TRUE	TRUE	FALSE	TRUE	FALSE	FALSE	FALSE	FALSE
CRAMS250	chr3|169976945|169988359|+|5|circRNA|SEC62|ENST00000337002.8|3,4,5,6,7	TRUE	5	FALSE	unchanged_PvN,downregulated_MvN,unchanged_MvP	-1.14348	0.136942	0.472473	unchanged	-1.51527	0.0181123	0.0611945	downregulated	-0.371789	0.633226	0.998103	unchanged	-1.07357	0.351861	0.443458	unchanged	-1.53148	0.111967	0.461039	unchanged	-0.430262	0.722075	0.779658	unchanged	NA	NA	unchanged	NA	NA	unchanged	NA	NA	unchanged	FALSE	FALSE	FALSE	FALSE	FALSE	FALSE	FALSE	FALSE	FALSE
CRAMS258	chr3|170136418|170149244|-|3|circRNA|PHC3|NM_001308116|7,6,5	TRUE	5	FALSE	unchanged_PvN,downregulated_MvN,unchanged_MvP	-0.870372	0.142053	0.479543	unchanged	-1.11932	0.0224142	0.0720614	downregulated	-0.248945	0.657595	0.998103	unchanged	-0.553863	0.545307	0.654147	unchanged	-0.710159	0.358859	0.491017	unchanged	-0.114687	0.902549	0.931798	unchanged	NA	NA	unchanged	NA	NA	unchanged	NA	NA	unchanged	FALSE	FALSE	FALSE	FALSE	FALSE	FALSE	FALSE	FALSE	FALSE
CRAMS344	chr3|170136418|170178938|-|6|circRNA|PHC3|NM_001308116|7,6,5,4,3,2	TRUE	5	FALSE	unchanged_PvN,downregulated_MvN,unchanged_MvP	-0.525571	0.553448	0.841669	unchanged	-1.81434	0.0279508	0.0848636	downregulated	-1.28877	0.175866	0.893972	unchanged	-0.743838	0.590126	0.697664	unchanged	-2.48221	0.042104	0.461039	downregulated	-1.80623	0.232589	0.537202	unchanged	NA	NA	unchanged	0.0252749	0.267477	DE	NA	NA	unchanged	FALSE	FALSE	FALSE	TRUE	TRUE	TRUE	FALSE	FALSE	FALSE
CRAMS282	chr3|170145422|170149244|-|2|circRNA|PHC3|NM_001308116|6,5	TRUE	5	FALSE	unchanged_PvN,downregulated_MvN,unchanged_MvP	-0.209527	0.720648	0.917817	unchanged	-1.2509	0.0177654	0.0602859	downregulated	-1.04137	0.071682	0.641279	unchanged	-0.401457	0.640014	0.742922	unchanged	-1.51636	0.045416	0.461039	downregulated	-1.07778	0.235918	0.537202	unchanged	NA	NA	unchanged	NA	NA	unchanged	NA	NA	unchanged	FALSE	FALSE	FALSE	TRUE	FALSE	FALSE	FALSE	FALSE	FALSE
CRAMS335	chr3|172645622|172648114|-|2|circRNA|NCEH1|ENST00000475381.5|3,2	TRUE	5	FALSE	unchanged_PvN,downregulated_MvN,unchanged_MvP	-0.152917	0.870992	0.968957	unchanged	-1.76449	0.0444357	0.120033	downregulated	-1.61157	0.0821571	0.682031	unchanged	0.431051	0.773067	0.849343	unchanged	-0.68906	0.604414	0.69129	unchanged	-1.08644	0.450762	0.538908	unchanged	NA	NA	unchanged	NA	NA	unchanged	NA	NA	unchanged	FALSE	FALSE	FALSE	FALSE	FALSE	FALSE	FALSE	FALSE	FALSE
CRAMS139	chr3|179203543|179204588|+|2|circRNA|PIK3CA|NM_006218|5,6	TRUE	4	FALSE	unchanged_PvN,downregulated_MvN,unchanged_MvP	-2.71159	0.0160898	0.15071	unchanged	-2.05355	0.0173505	0.0592723	downregulated	0.658039	0.390507	0.998103	unchanged	-3.62405	0.0187517	0.419752	downregulated	-3.11947	0.0107511	0.461039	downregulated	0.592393	0.44919	0.537202	unchanged	0.0141716	0.547315	DE	0.0200864	0.24584	DE	NA	NA	unchanged	FALSE	FALSE	FALSE	TRUE	TRUE	TRUE	FALSE	FALSE	FALSE
CRAMS182	chr3|183643479|183651276|+|2|circRNA|KLHL24|ENST00000242810.10|2,3	TRUE	4	FALSE	unchanged_PvN,downregulated_MvN,unchanged_MvP	-1.64215	0.0589398	0.303563	unchanged	-1.95309	0.00577532	0.0252715	downregulated	-0.310948	0.728628	0.998103	unchanged	-1.70734	0.209057	0.419752	unchanged	-1.8505	0.0937285	0.461039	unchanged	-0.100217	0.937778	0.958552	unchanged	NA	NA	unchanged	NA	NA	unchanged	NA	NA	unchanged	FALSE	FALSE	FALSE	FALSE	FALSE	FALSE	FALSE	FALSE	FALSE
CRAMS87	chr3|183643479|183672484|+|6|circRNA|KLHL24|ENST00000242810.10|2,3,4,5,6,7	TRUE	4	FALSE	downregulated_PvN,downregulated_MvN,unchanged_MvP	-2.76079	0.00444025	0.0738735	downregulated	-1.63168	0.014994	0.0527545	downregulated	1.12911	0.252643	0.964302	unchanged	-3.27487	0.0153772	0.419752	downregulated	-2.28682	0.0207347	0.461039	downregulated	1.0253	0.498028	0.588296	unchanged	0.0160344	0.556514	DE	0.0337944	0.283129	DE	0.0183953	0.836895	DE	TRUE	TRUE	TRUE	TRUE	TRUE	TRUE	FALSE	FALSE	FALSE
CRAMS196	chr3|188406111|188524787|+|3|circRNA|LPP|ENST00000448637.5|3,4,5	TRUE	1	FALSE	unchanged_PvN,downregulated_MvN,unchanged_MvP	-1.63271	0.0714852	0.336863	unchanged	-1.98644	0.00795615	0.0325633	downregulated	-0.35373	0.701844	0.998103	unchanged	-1.49683	0.328333	0.419752	unchanged	-0.799902	0.503581	0.586182	unchanged	0.742603	0.636701	0.724457	unchanged	NA	NA	unchanged	NA	NA	unchanged	NA	NA	unchanged	FALSE	FALSE	FALSE	FALSE	FALSE	FALSE	FALSE	FALSE	FALSE
CRAMS252	chr3|188609160|188609844|+|1|circRNA|LPP|ENST00000448637.5|6	TRUE	5	FALSE	unchanged_PvN,downregulated_MvN,unchanged_MvP	-1.44917	0.114883	0.433072	unchanged	-1.55623	0.0362994	0.103887	downregulated	-0.107067	0.910072	0.998103	unchanged	-0.732635	0.586023	0.693526	unchanged	-1.44301	0.212213	0.491017	unchanged	-0.697918	0.608141	0.700394	unchanged	NA	NA	unchanged	NA	NA	unchanged	NA	NA	unchanged	FALSE	FALSE	FALSE	FALSE	FALSE	FALSE	FALSE	FALSE	FALSE
CRAMS349	chr3|195688532|195689438|+|2|circRNA|LINC00969|ENST00000600527.5|5,6	FALSE	NA	FALSE	unchanged_PvN,downregulated_MvN,unchanged_MvP	-0.701935	0.407609	0.754722	unchanged	-1.57008	0.0365522	0.104448	downregulated	-0.868142	0.308324	0.998103	unchanged	0.948146	0.282866	0.419752	unchanged	-0.571662	0.488157	0.56956	unchanged	-1.47873	0.0939893	0.537202	unchanged	NA	NA	unchanged	NA	NA	unchanged	NA	NA	unchanged	FALSE	FALSE	FALSE	FALSE	FALSE	FALSE	FALSE	FALSE	FALSE
CRAMS192	chr3|197865422|197875775|+|5|circRNA|LRCH3|ENST00000438796.6|16,17,18,19,20	TRUE	5	FALSE	unchanged_PvN,downregulated_MvN,unchanged_MvP	-0.0114046	0.984979	0.996055	unchanged	-1.64732	0.0129523	0.0474007	downregulated	-1.63591	0.0200127	0.303569	unchanged	-0.0479476	0.959777	0.979611	unchanged	-1.80995	0.0412783	0.461039	downregulated	-1.71185	0.0943874	0.537202	unchanged	NA	NA	unchanged	0.0366283	0.292043	DE	NA	NA	unchanged	FALSE	FALSE	FALSE	TRUE	TRUE	TRUE	FALSE	FALSE	FALSE
CRAMS143	chr3|27448650|27452498|-|2|circRNA|SLC4A7|NM_001258380|3,2	TRUE	5	FALSE	unchanged_PvN,downregulated_MvN,unchanged_MvP	-2.70262	0.0164213	0.151947	unchanged	-2.0325	0.0182836	0.0615548	downregulated	0.67012	0.388845	0.998103	unchanged	-3.02972	0.0489879	0.419752	downregulated	-2.00604	0.112286	0.461039	unchanged	1.16304	0.294651	0.537202	unchanged	0.0131322	0.543634	DE	0.0232621	0.257734	DE	NA	NA	unchanged	FALSE	FALSE	FALSE	FALSE	TRUE	FALSE	FALSE	FALSE	FALSE
CRAMS134	chr3|30644746|30674246|+|4|circRNA|TGFBR2|ENST00000295754.9|2,3,4,5	TRUE	1	FALSE	upregulated_PvN,unchanged_MvN,unchanged_MvP	2.63247	0.0156128	0.148951	upregulated	1.12846	0.195077	0.349831	unchanged	-1.50401	0.0894242	0.699856	unchanged	2.63725	0.0644431	0.419752	unchanged	1.17566	0.245589	0.491017	unchanged	-1.51837	0.290885	0.537202	unchanged	NA	NA	unchanged	NA	NA	unchanged	NA	NA	unchanged	FALSE	FALSE	FALSE	FALSE	FALSE	FALSE	FALSE	FALSE	FALSE
CRAMS186	chr3|33684358|33689932|-|4|circRNA|CLASP2|ENST00000468888.6|6,5,4,3	TRUE	2	FALSE	unchanged_PvN,downregulated_MvN,unchanged_MvP	-2.4415	0.0303099	0.213977	unchanged	-1.78335	0.0429674	0.117452	downregulated	0.658149	0.390462	0.998103	unchanged	-2.34577	0.107851	0.419752	unchanged	-1.85258	0.147155	0.461039	unchanged	0.592393	0.44919	0.537202	unchanged	NA	NA	unchanged	NA	NA	unchanged	NA	NA	unchanged	FALSE	FALSE	FALSE	FALSE	FALSE	FALSE	FALSE	FALSE	FALSE
CRAMS158	chr3|4410864|4420146|-|4|circRNA|SUMF1|ENST00000448413.5|7,6,5,4	TRUE	3	FALSE	unchanged_PvN,downregulated_MvN,unchanged_MvP	-0.55346	0.522649	0.828703	unchanged	-2.47576	0.00308557	0.0153009	downregulated	-1.92231	0.0334331	0.422798	unchanged	-0.189756	0.891541	0.945308	unchanged	-2.8998	0.018553	0.461039	downregulated	-2.70119	0.0508993	0.537202	unchanged	NA	NA	unchanged	0.0230252	0.25619	DE	NA	NA	unchanged	FALSE	FALSE	FALSE	TRUE	TRUE	TRUE	FALSE	FALSE	FALSE
CRAMS78	chr3|47037665|47046621|-|3|circRNA|SETD2|NM_014159|18,17,16	TRUE	5	FALSE	unchanged_PvN,downregulated_MvN,unchanged_MvP	-0.445686	0.63024	0.879764	unchanged	-2.71425	0.00148231	0.0084961	downregulated	-2.26856	0.00981769	0.1832	unchanged	-0.681062	0.630954	0.735846	unchanged	-3.47603	0.00291823	0.461039	downregulated	-2.80872	0.0214951	0.537202	downregulated	NA	NA	unchanged	0.00203297	0.093636	DE	NA	NA	unchanged	FALSE	FALSE	FALSE	TRUE	TRUE	TRUE	FALSE	FALSE	FALSE
CRAMS93	chr3|47097954|47106120|-|4|circRNA|SETD2|NM_014159|9,8,7,6	TRUE	5	FALSE	downregulated_PvN,downregulated_MvN,unchanged_MvP	-2.31859	0.00702408	0.0952932	downregulated	-2.14933	0.00117756	0.00701527	downregulated	0.169261	0.861983	0.998103	unchanged	-2.09811	0.0743251	0.419752	unchanged	-1.91892	0.0396448	0.461039	downregulated	0.250508	0.849299	0.887544	unchanged	0.0202148	0.556619	DE	0.00872692	0.164239	DE	NA	NA	unchanged	FALSE	TRUE	FALSE	TRUE	TRUE	TRUE	FALSE	FALSE	FALSE
CRAMS45	chr3|47425484|47428670|-|5|circRNA|SCAP|ENST00000428413.5|8,7,6,5,4	TRUE	5	FALSE	unchanged_PvN,unchanged_MvN,downregulated_MvP	0.852825	0.264076	0.635902	unchanged	-1.19399	0.12123	0.247849	unchanged	-2.04681	0.00521708	0.112188	downregulated	1.21483	0.311822	0.419752	unchanged	-1.29202	0.282019	0.491017	unchanged	-2.47594	0.035998	0.537202	downregulated	NA	NA	unchanged	NA	NA	unchanged	NA	NA	unchanged	FALSE	FALSE	FALSE	FALSE	FALSE	FALSE	TRUE	FALSE	FALSE
CRAMS106	chr3|50105076|50105709|+|2|circRNA|RBM5|NM_005778|9,10	TRUE	3	FALSE	downregulated_PvN,downregulated_MvN,unchanged_MvP	-2.95333	0.00866858	0.107051	downregulated	-2.29065	0.0070238	0.0296515	downregulated	0.662684	0.38997	0.998103	unchanged	-3.20298	0.0380774	0.419752	downregulated	-2.69055	0.0333663	0.461039	downregulated	0.623437	0.442911	0.537202	unchanged	NA	NA	unchanged	NA	NA	unchanged	NA	NA	unchanged	TRUE	FALSE	FALSE	TRUE	FALSE	FALSE	FALSE	FALSE	FALSE
CRAMS307	chr3|51416786|51418876|-|3|circRNA|VPRBP|ENST00000423656.5|17,16,15	TRUE	3	FALSE	unchanged_PvN,upregulated_MvN,unchanged_MvP	1.18473	0.218962	0.58822	unchanged	1.97746	0.0432896	0.117974	upregulated	0.792729	0.427779	0.998103	unchanged	1.08542	0.277062	0.419752	unchanged	1.97077	0.111635	0.461039	unchanged	0.866763	0.585136	0.67819	unchanged	NA	NA	unchanged	0.0489152	0.320096	DE	NA	NA	unchanged	FALSE	FALSE	FALSE	FALSE	TRUE	FALSE	FALSE	FALSE	FALSE
CRAMS202	chr3|56592969|56594028|+|3|circRNA|CCDC66|NM_001012506|8,9,10	TRUE	5	FALSE	unchanged_PvN,downregulated_MvN,unchanged_MvP	-1.02791	0.0805086	0.358963	unchanged	-1.24364	0.0100186	0.0388492	downregulated	-0.215721	0.708292	0.998103	unchanged	-1.36608	0.139856	0.419752	unchanged	-1.2658	0.0939294	0.461039	unchanged	0.13669	0.889911	0.921246	unchanged	NA	NA	unchanged	0.00808739	0.160324	DE	NA	NA	unchanged	FALSE	FALSE	FALSE	FALSE	TRUE	FALSE	FALSE	FALSE	FALSE
CRAMS266	chr3|57242855|57248351|+|4|circRNA|APPL1|ENST00000288266.7|7,8,9,10	TRUE	5	FALSE	unchanged_PvN,downregulated_MvN,unchanged_MvP	0.00709076	0.990906	0.997764	unchanged	-1.57163	0.0341151	0.0991852	downregulated	-1.57872	0.0418594	0.48215	unchanged	-0.839487	0.439177	0.542929	unchanged	-2.79493	0.00540985	0.461039	downregulated	-1.96621	0.107422	0.537202	unchanged	NA	NA	unchanged	NA	NA	unchanged	NA	NA	unchanged	FALSE	FALSE	FALSE	TRUE	FALSE	FALSE	FALSE	FALSE	FALSE
CRAMS317	chr3|66236543|66263379|+|4|circRNA|SLC25A26|ENST00000354883.10|3,4,5,6	TRUE	5	FALSE	unchanged_PvN,downregulated_MvN,unchanged_MvP	-1.26673	0.236386	0.61014	unchanged	-1.78595	0.0430094	0.117462	downregulated	-0.519216	0.591054	0.998103	unchanged	-2.44227	0.073112	0.419752	unchanged	-4.00641	0.000541241	0.282808	downregulated	-1.51404	0.26202	0.537202	unchanged	NA	NA	unchanged	NA	NA	unchanged	NA	NA	unchanged	FALSE	FALSE	FALSE	TRUE	FALSE	FALSE	FALSE	FALSE	FALSE
CRAMS221	chr3|67495797|67498295|-|2|circRNA|SUCLG2|ENST00000493112.5|9,8	TRUE	3	FALSE	unchanged_PvN,downregulated_MvN,unchanged_MvP	-1.76692	0.0865307	0.371386	unchanged	-1.82859	0.0260867	0.0807334	downregulated	-0.0616725	0.945395	0.998103	unchanged	-1.66375	0.275119	0.419752	unchanged	-2.29914	0.0635051	0.461039	unchanged	-0.568977	0.675601	0.752856	unchanged	NA	NA	unchanged	NA	NA	unchanged	NA	NA	unchanged	FALSE	FALSE	FALSE	FALSE	FALSE	FALSE	FALSE	FALSE	FALSE
CRAMS361	chr3|67495797|67508903|-|3|circRNA|SUCLG2|ENST00000493112.5|9,8,7	TRUE	5	FALSE	unchanged_PvN,downregulated_MvN,unchanged_MvP	-0.351762	0.579308	0.852737	unchanged	-1.12002	0.0437744	0.118895	downregulated	-0.768263	0.214645	0.93566	unchanged	-0.412389	0.699032	0.792895	unchanged	-1.39759	0.136743	0.461039	unchanged	-0.948457	0.396835	0.537202	unchanged	NA	NA	unchanged	NA	NA	unchanged	NA	NA	unchanged	FALSE	FALSE	FALSE	FALSE	FALSE	FALSE	FALSE	FALSE	FALSE
CRAMS301	chr3|70987993|71053773|-|7|circRNA|FOXP1|ENST00000318789.8|14,13,12,11,10,9,8	TRUE	1	FALSE	unchanged_PvN,downregulated_MvN,unchanged_MvP	-1.10119	0.245542	0.619292	unchanged	-1.81127	0.0264366	0.0814795	downregulated	-0.710084	0.453413	0.998103	unchanged	-0.59254	0.713577	0.805365	unchanged	-1.84706	0.148298	0.461039	unchanged	-1.24647	0.351184	0.537202	unchanged	NA	NA	unchanged	NA	NA	unchanged	NA	NA	unchanged	FALSE	FALSE	FALSE	FALSE	FALSE	FALSE	FALSE	FALSE	FALSE
CRAMS8	chr3|71041327|71053773|-|4|circRNA|FOXP1|ENST00000318789.8|11,10,9,8	TRUE	2	FALSE	unchanged_PvN,downregulated_MvN,downregulated_MvP	-0.8094	0.168345	0.516641	unchanged	-2.71791	1.16833e-06	1.86894e-05	downregulated	-1.90851	0.00324349	0.0767906	downregulated	-0.843388	0.346935	0.437611	unchanged	-3.40009	6.20088e-05	0.071519	downregulated	-2.5285	0.0154861	0.537202	downregulated	NA	NA	unchanged	0.000839098	0.0894154	DE	0.0234486	0.836895	DE	FALSE	FALSE	FALSE	TRUE	TRUE	TRUE	TRUE	TRUE	TRUE
CRAMS313	chr3|97912166|97915736|+|2|circRNA|CRYBG3|ENST00000389622.6|16,17	FALSE	NA	FALSE	unchanged_PvN,downregulated_MvN,unchanged_MvP	-1.27369	0.233594	0.606162	unchanged	-1.78559	0.0427839	0.117137	downregulated	-0.511899	0.593233	0.998103	unchanged	-1.43573	0.35259	0.444316	unchanged	-2.48781	0.0481851	0.461039	downregulated	-1.0151	0.430022	0.537202	unchanged	NA	NA	unchanged	NA	NA	unchanged	NA	NA	unchanged	FALSE	FALSE	FALSE	TRUE	FALSE	FALSE	FALSE	FALSE	FALSE
CRAMS108	chr4|102304316|102315830|-|4|circRNA|SLC39A8|ENST00000424970.6|6,5,4,3	TRUE	5	FALSE	downregulated_PvN,downregulated_MvN,unchanged_MvP	-1.6716	0.0134669	0.137351	downregulated	-2.13268	0.000112341	0.000971544	downregulated	-0.461081	0.497307	0.998103	unchanged	-1.66488	0.084532	0.419752	unchanged	-2.49423	0.00250284	0.461039	downregulated	-0.775354	0.479358	0.568771	unchanged	NA	NA	unchanged	NA	NA	unchanged	NA	NA	unchanged	FALSE	FALSE	FALSE	TRUE	FALSE	FALSE	FALSE	FALSE	FALSE
CRAMS259	chr4|105233896|105237351|+|1|circRNA|TET2|ENST00000513237.5|3	TRUE	5	FALSE	unchanged_PvN,downregulated_MvN,unchanged_MvP	-0.866638	0.15546	0.49745	unchanged	-1.20929	0.0172158	0.0588968	downregulated	-0.342657	0.580527	0.998103	unchanged	-0.0852963	0.933714	0.972049	unchanged	-1.05069	0.25006	0.491017	unchanged	-0.931376	0.381673	0.537202	unchanged	NA	NA	unchanged	NA	NA	unchanged	NA	NA	unchanged	FALSE	FALSE	FALSE	FALSE	FALSE	FALSE	FALSE	FALSE	FALSE
CRAMS256	chr4|109462900|109463644|+|1|circRNA|SEC24B|ENST00000504968.6|3	TRUE	5	FALSE	unchanged_PvN,downregulated_MvN,unchanged_MvP	-1.5047	0.148912	0.488636	unchanged	-2.04832	0.0175475	0.059763	downregulated	-0.543624	0.582779	0.998103	unchanged	-2.14497	0.166988	0.419752	unchanged	-2.39141	0.0521766	0.461039	unchanged	-0.234228	0.883584	0.915874	unchanged	NA	NA	unchanged	0.0274835	0.277297	DE	NA	NA	unchanged	FALSE	FALSE	FALSE	FALSE	TRUE	FALSE	FALSE	FALSE	FALSE
CRAMS51	chr4|128992166|129003876|-|4|circRNA|SCLT1|ENST00000281142.9|9,8,7,6	TRUE	5	FALSE	unchanged_PvN,downregulated_MvN,unchanged_MvP	-0.531266	0.29826	0.669615	unchanged	-1.63397	0.000205852	0.00163005	downregulated	-1.1027	0.0228769	0.332965	unchanged	-0.174338	0.82816	0.895784	unchanged	-1.27914	0.0699993	0.461039	unchanged	-1.07618	0.192442	0.537202	unchanged	NA	NA	unchanged	0.00771883	0.159092	DE	NA	NA	unchanged	FALSE	FALSE	FALSE	FALSE	TRUE	FALSE	FALSE	FALSE	FALSE
CRAMS70	chr4|139125163|139139497|-|3|circRNA|ELF2|ENST00000394235.6|4,3,2	TRUE	4	FALSE	downregulated_PvN,downregulated_MvN,unchanged_MvP	-2.35207	0.00268702	0.0563802	downregulated	-2.05691	0.000564006	0.00381477	downregulated	0.29516	0.736533	0.998103	unchanged	-2.00592	0.0817619	0.419752	unchanged	-2.38609	0.0122718	0.461039	downregulated	-0.303266	0.809077	0.853544	unchanged	0.00281845	0.533911	DE	0.00202512	0.093636	DE	NA	NA	unchanged	FALSE	TRUE	FALSE	TRUE	TRUE	TRUE	FALSE	FALSE	FALSE
CRAMS343	chr4|139137629|139139497|-|2|circRNA|ELF2|ENST00000394235.6|3,2	TRUE	2	FALSE	unchanged_PvN,downregulated_MvN,unchanged_MvP	-0.770014	0.374152	0.734125	unchanged	-1.64348	0.029224	0.0879584	downregulated	-0.87347	0.302097	0.998103	unchanged	-0.968612	0.433164	0.535963	unchanged	-2.60048	0.0187971	0.461039	downregulated	-1.60798	0.22978	0.537202	unchanged	NA	NA	unchanged	NA	NA	unchanged	NA	NA	unchanged	FALSE	FALSE	FALSE	TRUE	FALSE	FALSE	FALSE	FALSE	FALSE
CRAMS285	chr4|139695196|139704196|+|3|circRNA|MGST2|ENST00000616265.4|3,4,5	TRUE	1	FALSE	unchanged_PvN,downregulated_MvN,unchanged_MvP	-0.431328	0.64275	0.886024	unchanged	-2.05217	0.0177964	0.0603521	downregulated	-1.62084	0.0821126	0.682031	unchanged	-0.220479	0.878179	0.935187	unchanged	-2.52881	0.048411	0.461039	downregulated	-2.30816	0.101591	0.537202	unchanged	NA	NA	unchanged	NA	NA	unchanged	NA	NA	unchanged	FALSE	FALSE	FALSE	TRUE	FALSE	FALSE	FALSE	FALSE	FALSE
CRAMS148	chr4|143543508|143543972|+|2|circRNA|SMARCA5|ENST00000283131.3|15,16	TRUE	5	FALSE	unchanged_PvN,downregulated_MvN,unchanged_MvP	-1.0294	0.0343234	0.228168	unchanged	-1.26114	0.00123346	0.00730036	downregulated	-0.231731	0.597786	0.998103	unchanged	-0.497668	0.501385	0.608451	unchanged	-0.909971	0.145383	0.461039	unchanged	-0.381302	0.603536	0.696109	unchanged	0.0259018	0.575529	DE	0.00130724	0.0894154	DE	NA	NA	unchanged	FALSE	FALSE	FALSE	FALSE	TRUE	FALSE	FALSE	FALSE	FALSE
CRAMS163	chr4|145845955|145849561|-|2|circRNA|ZNF827|ENST00000508784.5|7,6	TRUE	5	FALSE	unchanged_PvN,downregulated_MvN,unchanged_MvP	-2.01819	0.0300208	0.213698	unchanged	-1.6594	0.018986	0.0633154	downregulated	0.358784	0.706721	0.998103	unchanged	-1.50448	0.255562	0.419752	unchanged	-2.17165	0.0497335	0.461039	downregulated	-0.603387	0.667722	0.745979	unchanged	NA	NA	unchanged	NA	NA	unchanged	NA	NA	unchanged	FALSE	FALSE	FALSE	TRUE	FALSE	FALSE	FALSE	FALSE	FALSE
CRAMS152	chr4|147857552|147881932|+|6|circRNA|ARHGAP10|ENST00000336498.7|5,6,7,8,9,10	TRUE	5	FALSE	unchanged_PvN,downregulated_MvN,unchanged_MvP	-1.80201	0.0250444	0.193089	unchanged	-1.44889	0.0186984	0.0625643	downregulated	0.353126	0.659735	0.998103	unchanged	-2.13983	0.0581566	0.419752	unchanged	-1.70482	0.0539607	0.461039	unchanged	0.458433	0.711621	0.772278	unchanged	NA	NA	unchanged	NA	NA	unchanged	NA	NA	unchanged	FALSE	FALSE	FALSE	FALSE	FALSE	FALSE	FALSE	FALSE	FALSE
CRAMS39	chr4|147939824|147955374|+|3|circRNA|ARHGAP10|ENST00000336498.7|14,15,16	FALSE	NA	FALSE	downregulated_PvN,downregulated_MvN,unchanged_MvP	-3.58651	0.000980204	0.0300871	downregulated	-2.45468	0.00127841	0.00751506	downregulated	1.13183	0.223895	0.93566	unchanged	-5.08215	0.000605795	0.419752	downregulated	-3.05921	0.00294083	0.461039	downregulated	2.22133	0.127229	0.537202	unchanged	0.00564309	0.533911	DE	0.00775363	0.159092	DE	NA	NA	unchanged	TRUE	TRUE	TRUE	TRUE	TRUE	TRUE	FALSE	FALSE	FALSE
CRAMS104	chr4|147939824|147966839|+|5|circRNA|ARHGAP10|ENST00000336498.7|14,15,16,17,18	TRUE	4	FALSE	downregulated_PvN,unchanged_MvN,unchanged_MvP	-2.9424	0.0108341	0.120146	downregulated	-0.587916	0.449869	0.620052	unchanged	2.35448	0.0298333	0.392802	unchanged	-3.32688	0.0308046	0.419752	downregulated	-0.761731	0.517447	0.600824	unchanged	2.67868	0.0791174	0.537202	unchanged	NA	NA	unchanged	NA	NA	unchanged	NA	NA	unchanged	TRUE	FALSE	FALSE	FALSE	FALSE	FALSE	FALSE	FALSE	FALSE
CRAMS105	chr4|147946616|147966839|+|4|circRNA|ARHGAP10|ENST00000336498.7|15,16,17,18	TRUE	4	FALSE	downregulated_PvN,downregulated_MvN,unchanged_MvP	-2.52602	0.00921701	0.109478	downregulated	-1.96756	0.00587477	0.02563	downregulated	0.558453	0.581089	0.998103	unchanged	-1.76823	0.239176	0.419752	unchanged	-1.07806	0.358814	0.491017	unchanged	0.733089	0.641213	0.728326	unchanged	NA	NA	unchanged	NA	NA	unchanged	NA	NA	unchanged	FALSE	FALSE	FALSE	FALSE	FALSE	FALSE	FALSE	FALSE	FALSE
CRAMS269	chr4|150102477|150102812|+|1|circRNA|DCLK2|NM_001040260|2	TRUE	1	FALSE	unchanged_PvN,downregulated_MvN,unchanged_MvP	-0.515437	0.546172	0.839099	unchanged	-2.01695	0.0121886	0.0452138	downregulated	-1.50152	0.0903055	0.699856	unchanged	-1.49747	0.259376	0.419752	unchanged	-2.04731	0.0644521	0.461039	unchanged	-0.528536	0.702877	0.766732	unchanged	NA	NA	unchanged	0.0112127	0.18351	DE	0.0200027	0.836895	DE	FALSE	FALSE	FALSE	FALSE	TRUE	FALSE	FALSE	FALSE	FALSE
CRAMS52	chr4|150415437|150491035|-|7|circRNA|LRBA|ENST00000510413.5|47,46,45,44,43,42,41	TRUE	2	FALSE	downregulated_PvN,downregulated_MvN,unchanged_MvP	-3.73111	0.000118871	0.0074498	downregulated	-4.43969	6.05399e-09	1.64069e-07	downregulated	-0.708586	0.475835	0.998103	unchanged	-2.8788	0.0258276	0.419752	downregulated	-4.00953	0.000213518	0.173297	downregulated	-1.05987	0.457799	0.546124	unchanged	NA	NA	unchanged	0.00761647	0.159092	DE	0.0485298	0.836895	DE	TRUE	FALSE	FALSE	TRUE	TRUE	TRUE	FALSE	FALSE	FALSE
CRAMS2	chr4|150467672|150491035|-|4|circRNA|LRBA|ENST00000510413.5|44,43,42,41	TRUE	3	FALSE	downregulated_PvN,downregulated_MvN,unchanged_MvP	-3.61901	0.000222662	0.0112524	downregulated	-5.91426	8.81056e-13	4.89384e-11	downregulated	-2.29525	0.0102382	0.189193	unchanged	-3.91954	2.22511e-05	0.230428	downregulated	-6.0458	8.90977e-14	9.76244e-10	downregulated	-2.08456	0.0844886	0.537202	unchanged	NA	NA	unchanged	0.00163933	0.0894154	DE	NA	NA	unchanged	TRUE	FALSE	FALSE	TRUE	TRUE	TRUE	FALSE	FALSE	FALSE
CRAMS24	chr4|152411302|152412529|-|2|circRNA|FBXW7|ENST00000603548.5|3,2	TRUE	5	FALSE	unchanged_PvN,downregulated_MvN,unchanged_MvP	-0.786167	0.0759295	0.347422	unchanged	-1.61297	1.10113e-05	0.000132494	downregulated	-0.826807	0.0463437	0.509781	unchanged	-0.5583	0.456086	0.561204	unchanged	-1.35706	0.0326205	0.461039	downregulated	-0.755557	0.312514	0.537202	unchanged	NA	NA	unchanged	7.38616e-05	0.0346534	DE	NA	NA	unchanged	FALSE	FALSE	FALSE	TRUE	TRUE	TRUE	FALSE	FALSE	FALSE
CRAMS320	chr4|153292981|153296036|+|3|circRNA|TRIM2|ENST00000437508.6|4,5,6	TRUE	2	FALSE	unchanged_PvN,downregulated_MvN,unchanged_MvP	-1.25573	0.238628	0.612179	unchanged	-1.77564	0.0435207	0.118406	downregulated	-0.519903	0.590522	0.998103	unchanged	-1.65057	0.312692	0.419752	unchanged	-2.15864	0.0976725	0.461039	unchanged	-0.452928	0.701584	0.765857	unchanged	NA	NA	unchanged	0.0245827	0.263118	DE	NA	NA	unchanged	FALSE	FALSE	FALSE	FALSE	TRUE	FALSE	FALSE	FALSE	FALSE
CRAMS75	chr4|155696755|155722192|+|7|circRNA|GUCY1A3|NM_000856|4,5,6,7,8,9,10	FALSE	NA	FALSE	downregulated_PvN,downregulated_MvN,unchanged_MvP	-3.12492	0.00508144	0.079062	downregulated	-1.99778	0.0128353	0.0470538	downregulated	1.12714	0.224752	0.93566	unchanged	-4.20642	0.00597113	0.419752	downregulated	-3.14361	0.00747126	0.461039	downregulated	1.207	0.287973	0.537202	unchanged	0.00676432	0.533911	DE	NA	NA	unchanged	NA	NA	unchanged	TRUE	TRUE	TRUE	TRUE	FALSE	FALSE	FALSE	FALSE	FALSE
CRAMS255	chr4|16016165|16023415|-|3|circRNA|PROM1|ENST00000447510.6|9,8,7	FALSE	NA	FALSE	unchanged_PvN,upregulated_MvN,unchanged_MvP	0	1	1	unchanged	2.18551	0.0270456	0.0828414	upregulated	2.18551	0.0386433	0.45957	unchanged	NA	NA	NA	NA	2.24511	0.0846247	0.461039	unchanged	2.28683	0.117642	0.537202	unchanged	NA	NA	unchanged	NA	NA	unchanged	NA	NA	unchanged	FALSE	FALSE	FALSE	FALSE	FALSE	FALSE	FALSE	FALSE	FALSE
CRAMS146	chr4|169155479|169156679|-|2|circRNA|SH3RF1|NM_020870|4,3	TRUE	5	FALSE	unchanged_PvN,downregulated_MvN,unchanged_MvP	0.187089	0.827357	0.957309	unchanged	-2.04561	0.0176587	0.060013	downregulated	-2.2327	0.01159	0.205802	unchanged	0.535978	0.721403	0.81234	unchanged	-1.75189	0.171473	0.461039	unchanged	-2.29836	0.102761	0.537202	unchanged	NA	NA	unchanged	NA	NA	unchanged	NA	NA	unchanged	FALSE	FALSE	FALSE	FALSE	FALSE	FALSE	FALSE	FALSE	FALSE
CRAMS331	chr4|177353307|177353728|+|1|circRNA|NEIL3|ENST00000264596.3|8	TRUE	5	FALSE	unchanged_PvN,downregulated_MvN,unchanged_MvP	-0.179796	0.852519	0.964695	unchanged	-1.79404	0.0421661	0.115957	downregulated	-1.61424	0.0818863	0.682031	unchanged	0.189477	0.885512	0.941305	unchanged	-2.68187	0.0343902	0.461039	downregulated	-2.8698	0.0386107	0.537202	downregulated	NA	NA	unchanged	0.0131884	0.197279	DE	NA	NA	unchanged	FALSE	FALSE	FALSE	TRUE	TRUE	TRUE	FALSE	FALSE	FALSE
CRAMS175	chr4|184659339|184678394|+|5|circRNA|PRIMPOL|ENST00000314970.10|4,5,6,7,8	TRUE	4	FALSE	unchanged_PvN,downregulated_MvN,unchanged_MvP	-1.53848	0.141834	0.479261	unchanged	-2.72359	0.00146635	0.00842743	downregulated	-1.18512	0.130655	0.815915	unchanged	-1.48581	0.306902	0.419752	unchanged	-3.68818	0.00158311	0.461039	downregulated	-2.19687	0.0495706	0.537202	downregulated	NA	NA	unchanged	0.00326843	0.114116	DE	NA	NA	unchanged	FALSE	FALSE	FALSE	TRUE	TRUE	TRUE	FALSE	FALSE	FALSE
CRAMS235	chr4|25151959|25159107|-|5|circRNA|SEPSECS|NM_016955|6,5,4,3,2	TRUE	5	FALSE	unchanged_PvN,upregulated_MvN,unchanged_MvP	1.8453	0.0832568	0.364548	unchanged	1.99369	0.0422999	0.116191	upregulated	0.148395	0.875492	0.998103	unchanged	1.26952	0.250337	0.419752	unchanged	2.45434	0.0656705	0.461039	unchanged	1.18032	0.456665	0.545003	unchanged	NA	NA	unchanged	0.0296975	0.278978	DE	NA	NA	unchanged	FALSE	FALSE	FALSE	FALSE	TRUE	FALSE	FALSE	FALSE	FALSE
CRAMS115	chr4|25847293|25847864|-|1|circRNA|SEL1L3|ENST00000399878.7|2	TRUE	5	FALSE	unchanged_PvN,downregulated_MvN,unchanged_MvP	0.231811	0.775722	0.940854	unchanged	-1.98478	0.0144068	0.051247	downregulated	-2.21659	0.00799972	0.158431	unchanged	0.00148182	0.999123	0.999484	unchanged	-2.73008	0.0237903	0.461039	downregulated	-2.71131	0.0431587	0.537202	downregulated	NA	NA	unchanged	0.0308547	0.278978	DE	NA	NA	unchanged	FALSE	FALSE	FALSE	TRUE	TRUE	TRUE	FALSE	FALSE	FALSE
CRAMS56	chr4|30920152|30950215|+|2|circRNA|PCDH7|ENST00000509759.2|2,3	TRUE	1	FALSE	downregulated_PvN,downregulated_MvN,unchanged_MvP	-3.29236	0.00307688	0.0611908	downregulated	-2.16828	0.0062482	0.0269995	downregulated	1.12408	0.22555	0.93566	unchanged	-4.56531	0.00266566	0.419752	downregulated	-3.14541	0.00484395	0.461039	downregulated	1.56802	0.21698	0.537202	unchanged	0.00626492	0.533911	DE	NA	NA	unchanged	NA	NA	unchanged	TRUE	TRUE	TRUE	TRUE	FALSE	FALSE	FALSE	FALSE	FALSE
CRAMS216	chr4|37631384|37638504|-|3|circRNA|RELL1|ENST00000314117.8|6,5,4	TRUE	5	FALSE	unchanged_PvN,downregulated_MvN,unchanged_MvP	-1.03455	0.0994946	0.400861	unchanged	-1.34907	0.00891	0.0354465	downregulated	-0.314516	0.595962	0.998103	unchanged	-0.702255	0.399393	0.498204	unchanged	-1.43867	0.0450055	0.461039	downregulated	-0.684972	0.431014	0.537202	unchanged	NA	NA	unchanged	NA	NA	unchanged	NA	NA	unchanged	FALSE	FALSE	FALSE	TRUE	FALSE	FALSE	FALSE	FALSE	FALSE
CRAMS228	chr4|38089931|38103157|+|3|circRNA|TBC1D1|NM_001253912|15,16,17	TRUE	5	FALSE	unchanged_PvN,downregulated_MvN,unchanged_MvP	0.119566	0.856713	0.965454	unchanged	-1.29888	0.0389353	0.109216	downregulated	-1.41845	0.0295924	0.390439	unchanged	-0.295209	0.746638	0.831745	unchanged	-1.2417	0.123656	0.461039	unchanged	-0.912236	0.340606	0.537202	unchanged	NA	NA	unchanged	NA	NA	unchanged	NA	NA	unchanged	FALSE	FALSE	FALSE	FALSE	FALSE	FALSE	FALSE	FALSE	FALSE
CRAMS211	chr4|39075964|39086727|+|4|circRNA|KLHL5|NM_001007075|3,4,5,6	TRUE	3	FALSE	unchanged_PvN,downregulated_MvN,unchanged_MvP	-0.277669	0.78716	0.944467	unchanged	-2.10701	0.0131559	0.047888	downregulated	-1.82934	0.0337535	0.42311	unchanged	0.492802	0.74123	0.827356	unchanged	-2.40567	0.0284572	0.461039	downregulated	-2.92557	0.0185082	0.537202	downregulated	NA	NA	unchanged	NA	NA	unchanged	NA	NA	unchanged	FALSE	FALSE	FALSE	TRUE	FALSE	FALSE	FALSE	FALSE	FALSE
CRAMS278	chr4|39326562|39327756|-|2|circRNA|RFC1|NM_001204747|6,5	TRUE	5	FALSE	unchanged_PvN,downregulated_MvN,unchanged_MvP	-1.30668	0.163517	0.509875	unchanged	-1.64305	0.0346256	0.100271	downregulated	-0.336374	0.711928	0.998103	unchanged	-2.14333	0.143518	0.419752	unchanged	-1.59767	0.163633	0.461039	unchanged	0.648321	0.685293	0.75909	unchanged	NA	NA	unchanged	0.0174102	0.230093	DE	NA	NA	unchanged	FALSE	FALSE	FALSE	FALSE	TRUE	FALSE	FALSE	FALSE	FALSE
CRAMS286	chr4|39737419|39777810|+|3|circRNA|UBE2K|NM_001312646|2,3,4	TRUE	5	FALSE	unchanged_PvN,downregulated_MvN,unchanged_MvP	-0.403207	0.659416	0.889848	unchanged	-2.0325	0.0182099	0.0614235	downregulated	-1.62929	0.0802847	0.677456	unchanged	-1.20516	0.383468	0.479675	unchanged	-3.88529	0.000866692	0.372406	downregulated	-2.70079	0.0263686	0.537202	downregulated	NA	NA	unchanged	0.0439186	0.312585	DE	NA	NA	unchanged	FALSE	FALSE	FALSE	TRUE	TRUE	TRUE	FALSE	FALSE	FALSE
CRAMS338	chr4|42503449|42543986|-|5|circRNA|ATP8A1|ENST00000381668.9|24,23,22,21,20	TRUE	2	FALSE	unchanged_PvN,downregulated_MvN,unchanged_MvP	-0.178096	0.853905	0.965209	unchanged	-1.75889	0.0451522	0.121331	downregulated	-1.5808	0.0862885	0.693365	unchanged	-0.1705	0.911056	0.959393	unchanged	-2.19318	0.0878117	0.461039	unchanged	-2.02109	0.145457	0.537202	unchanged	NA	NA	unchanged	NA	NA	unchanged	NA	NA	unchanged	FALSE	FALSE	FALSE	FALSE	FALSE	FALSE	FALSE	FALSE	FALSE
CRAMS203	chr4|48684672|48710698|-|2|circRNA|FRYL|ENST00000358350.8|3,2	FALSE	NA	FALSE	unchanged_PvN,downregulated_MvN,unchanged_MvP	-0.353613	0.605144	0.865491	unchanged	-1.76093	0.00600609	0.0261013	downregulated	-1.40731	0.0454125	0.504784	unchanged	-0.373138	0.73857	0.825561	unchanged	-2.16259	0.0357173	0.461039	downregulated	-1.7525	0.14633	0.537202	unchanged	NA	NA	unchanged	NA	NA	unchanged	NA	NA	unchanged	FALSE	FALSE	FALSE	TRUE	FALSE	FALSE	FALSE	FALSE	FALSE
CRAMS298	chr4|53414614|53428183|+|3|circRNA|FIP1L1|ENST00000337488.10|11,12,13	TRUE	5	FALSE	unchanged_PvN,downregulated_MvN,unchanged_MvP	-0.247751	0.679229	0.897255	unchanged	-1.23025	0.0228455	0.073164	downregulated	-0.9825	0.0988259	0.72308	unchanged	-0.439358	0.667451	0.765103	unchanged	-1.2112	0.17288	0.461039	unchanged	-0.73305	0.489815	0.579674	unchanged	NA	NA	unchanged	NA	NA	unchanged	NA	NA	unchanged	FALSE	FALSE	FALSE	FALSE	FALSE	FALSE	FALSE	FALSE	FALSE
CRAMS357	chr4|61934839|61998265|+|8|circRNA|ADGRL3|ENST00000512091.6|13,14,15,16,17,18,19,20	FALSE	NA	FALSE	unchanged_PvN,downregulated_MvN,unchanged_MvP	-0.613066	0.540323	0.837257	unchanged	-1.76758	0.0446934	0.120506	downregulated	-1.15452	0.224188	0.93566	unchanged	0.0174936	0.983921	0.991965	unchanged	-1.81052	0.161653	0.461039	unchanged	-1.80481	0.191129	0.537202	unchanged	NA	NA	unchanged	NA	NA	unchanged	NA	NA	unchanged	FALSE	FALSE	FALSE	FALSE	FALSE	FALSE	FALSE	FALSE	FALSE
CRAMS53	chr4|6923372|6924111|+|1|circRNA|TBC1D14|ENST00000448507.5|2	TRUE	5	FALSE	unchanged_PvN,unchanged_MvN,downregulated_MvP	1.84788	0.0409971	0.25167	unchanged	-0.576942	0.533325	0.69059	unchanged	-2.42483	0.0027492	0.0675842	downregulated	1.69723	0.211126	0.419752	unchanged	-1.16633	0.38865	0.491017	unchanged	-2.83119	0.0291922	0.537202	downregulated	0.0233325	0.556619	DE	NA	NA	unchanged	NA	NA	unchanged	FALSE	FALSE	FALSE	FALSE	FALSE	FALSE	TRUE	FALSE	FALSE
CRAMS212	chr4|71236575|71255399|+|2|circRNA|SLC4A4|ENST00000264485.9|2,3	TRUE	2	FALSE	unchanged_PvN,downregulated_MvN,unchanged_MvP	-1.73085	0.0938847	0.38616	unchanged	-2.26332	0.00776284	0.0319986	downregulated	-0.532466	0.587347	0.998103	unchanged	-2.2654	0.143632	0.419752	unchanged	-2.4101	0.0486845	0.461039	downregulated	-0.0768477	0.95226	0.968648	unchanged	NA	NA	unchanged	NA	NA	unchanged	NA	NA	unchanged	FALSE	FALSE	FALSE	TRUE	FALSE	FALSE	FALSE	FALSE	FALSE
CRAMS110	chr4|73090666|73092300|-|1|circRNA|ANKRD17|ENST00000358602.8|29	TRUE	5	FALSE	unchanged_PvN,downregulated_MvN,unchanged_MvP	-0.628294	0.231297	0.604116	unchanged	-1.65941	0.000346865	0.00252135	downregulated	-1.03111	0.0510095	0.535445	unchanged	-0.514243	0.572883	0.681165	unchanged	-1.72651	0.0329252	0.461039	downregulated	-1.16934	0.232786	0.537202	unchanged	NA	NA	unchanged	0.000181846	0.0568774	DE	NA	NA	unchanged	FALSE	FALSE	FALSE	TRUE	TRUE	TRUE	FALSE	FALSE	FALSE
CRAMS82	chr4|87046165|87047594|+|2|circRNA|AFF1|ENST00000395146.8|3,4	TRUE	5	FALSE	downregulated_PvN,downregulated_MvN,unchanged_MvP	-1.84348	0.00388933	0.0697833	downregulated	-1.45895	0.00274068	0.0138871	downregulated	0.384526	0.559006	0.998103	unchanged	-1.85436	0.065342	0.419752	unchanged	-1.23684	0.117966	0.461039	unchanged	0.672812	0.53347	0.624494	unchanged	0.0252954	0.575529	DE	0.0360641	0.291726	DE	NA	NA	unchanged	FALSE	TRUE	FALSE	FALSE	TRUE	FALSE	FALSE	FALSE	FALSE
CRAMS264	chr4|90308243|90313047|+|2|circRNA|CCSER1|NM_001145065|2,3	TRUE	4	FALSE	unchanged_PvN,downregulated_MvN,unchanged_MvP	-1.0311	0.167316	0.515502	unchanged	-1.48553	0.0182772	0.0615442	downregulated	-0.454422	0.543963	0.998103	unchanged	-0.391135	0.742012	0.827442	unchanged	-0.993304	0.32419	0.491017	unchanged	-0.560527	0.634239	0.721948	unchanged	NA	NA	unchanged	0.0148502	0.212983	DE	NA	NA	unchanged	FALSE	FALSE	FALSE	FALSE	TRUE	FALSE	FALSE	FALSE	FALSE
CRAMS132	chr4|911672|913668|-|3|circRNA|GAK|NM_005255|4,3,2	TRUE	2	FALSE	unchanged_PvN,downregulated_MvN,unchanged_MvP	-1.75083	0.0884785	0.375265	unchanged	-2.93572	0.000549429	0.00374516	downregulated	-1.18489	0.130721	0.815915	unchanged	-2.71265	0.0748524	0.419752	unchanged	-3.89217	0.000850465	0.372406	downregulated	-1.16031	0.182735	0.537202	unchanged	NA	NA	unchanged	0.00519339	0.132904	DE	NA	NA	unchanged	FALSE	FALSE	FALSE	TRUE	TRUE	TRUE	FALSE	FALSE	FALSE
CRAMS200	chr4|94573350|94586444|+|6|circRNA|PDLIM5|ENST00000318007.9|4,5,6,7,8,9	TRUE	4	FALSE	unchanged_PvN,downregulated_MvN,unchanged_MvP	-0.884993	0.178937	0.533382	unchanged	-1.87312	0.00142244	0.00820479	downregulated	-0.988123	0.15116	0.846642	unchanged	-1.01217	0.29228	0.419752	unchanged	-2.27639	0.00760391	0.461039	downregulated	-1.22376	0.253336	0.537202	unchanged	NA	NA	unchanged	0.0209245	0.249872	DE	NA	NA	unchanged	FALSE	FALSE	FALSE	TRUE	TRUE	TRUE	FALSE	FALSE	FALSE
CRAMS360	chr5|108768092|108798389|+|2|circRNA|FER|NM_005246|2,3	FALSE	NA	FALSE	unchanged_PvN,downregulated_MvN,unchanged_MvP	-0.557702	0.56922	0.847359	unchanged	-1.76449	0.0446151	0.120369	downregulated	-1.20679	0.212337	0.933795	unchanged	-0.49896	0.73761	0.825135	unchanged	-1.19492	0.362897	0.491017	unchanged	-0.678926	0.674183	0.751489	unchanged	NA	NA	unchanged	NA	NA	unchanged	NA	NA	unchanged	FALSE	FALSE	FALSE	FALSE	FALSE	FALSE	FALSE	FALSE	FALSE
CRAMS249	chr5|112985834|113001674|+|6|circRNA|DCP2|ENST00000515408.5|2,3,4,5,6,7	TRUE	5	FALSE	unchanged_PvN,upregulated_MvN,unchanged_MvP	1.19652	0.217796	0.588005	unchanged	2.51924	0.0114109	0.0429814	upregulated	1.32272	0.175029	0.892852	unchanged	1.18302	0.262388	0.419752	unchanged	2.56092	0.056052	0.461039	unchanged	1.36119	0.391873	0.537202	unchanged	NA	NA	unchanged	0.0288383	0.277446	DE	NA	NA	unchanged	FALSE	FALSE	FALSE	FALSE	TRUE	FALSE	FALSE	FALSE	FALSE
CRAMS4	chr5|114404437|114404856|+|1|circRNA|KCNN2|ENST00000512097.7|4	TRUE	2	FALSE	downregulated_PvN,downregulated_MvN,unchanged_MvP	-4.32456	0.000371479	0.0158687	downregulated	-1.78196	0.0193883	0.0642856	downregulated	2.54259	0.0255165	0.354847	unchanged	-4.84669	0.00126731	0.419752	downregulated	-2.05865	0.0401125	0.461039	downregulated	2.95053	0.0551887	0.537202	unchanged	0.0190364	0.556619	DE	0.00854279	0.164239	DE	NA	NA	unchanged	TRUE	TRUE	TRUE	TRUE	TRUE	TRUE	FALSE	FALSE	FALSE
CRAMS244	chr5|123545416|123557564|+|3|circRNA|CSNK1G3|ENST00000345990.8|2,3,4	TRUE	5	FALSE	unchanged_PvN,downregulated_MvN,unchanged_MvP	-0.546799	0.283811	0.655126	unchanged	-1.23467	0.00344451	0.0167112	downregulated	-0.687867	0.138068	0.828964	unchanged	-0.414508	0.579312	0.687622	unchanged	-1.2036	0.0590562	0.461039	unchanged	-0.761646	0.307267	0.537202	unchanged	NA	NA	unchanged	0.00542213	0.136279	DE	NA	NA	unchanged	FALSE	FALSE	FALSE	FALSE	TRUE	FALSE	FALSE	FALSE	FALSE
CRAMS33	chr5|128131066|128161800|+|13|circRNA|SLC12A2|ENST00000262461.6|5,6,7,8,9,10,11,12,13,14,15,16,17	TRUE	3	FALSE	upregulated_PvN,unchanged_MvN,unchanged_MvP	3.09323	0.00400898	0.070306	upregulated	1.75433	0.0692348	0.165607	unchanged	-1.3389	0.0944143	0.708461	unchanged	2.94214	0.0439138	0.419752	upregulated	2.4418	0.0668001	0.461039	unchanged	-0.58023	0.667856	0.746053	unchanged	NA	NA	unchanged	NA	NA	unchanged	NA	NA	unchanged	TRUE	FALSE	FALSE	FALSE	FALSE	FALSE	FALSE	FALSE	FALSE
CRAMS247	chr5|131677702|131709272|-|6|circRNA|FNIP1|ENST00000307968.11|12,11,10,9,8,7	TRUE	3	FALSE	unchanged_PvN,downregulated_MvN,unchanged_MvP	-1.29387	0.124683	0.449161	unchanged	-1.59765	0.0221931	0.0715072	downregulated	-0.303775	0.725313	0.998103	unchanged	-1.37767	0.338317	0.427298	unchanged	-1.28314	0.271969	0.491017	unchanged	0.155911	0.921208	0.945846	unchanged	NA	NA	unchanged	0.0040347	0.121518	DE	NA	NA	unchanged	FALSE	FALSE	FALSE	FALSE	TRUE	FALSE	FALSE	FALSE	FALSE
CRAMS279	chr5|132892163|132893118|-|2|circRNA|AFF4|ENST00000265343.9|13,12	TRUE	5	FALSE	unchanged_PvN,downregulated_MvN,unchanged_MvP	-0.200487	0.777611	0.941532	unchanged	-1.47742	0.0217139	0.070392	downregulated	-1.27693	0.062187	0.596329	unchanged	-0.792913	0.45276	0.557834	unchanged	-1.44456	0.111371	0.461039	unchanged	-0.614563	0.57998	0.672928	unchanged	NA	NA	unchanged	0.0193223	0.242958	DE	NA	NA	unchanged	FALSE	FALSE	FALSE	FALSE	TRUE	FALSE	FALSE	FALSE	FALSE
CRAMS358	chr5|132892163|132897240|-|3|circRNA|AFF4|ENST00000265343.9|13,12,11	TRUE	4	FALSE	unchanged_PvN,downregulated_MvN,unchanged_MvP	-0.610002	0.540659	0.837257	unchanged	-1.75863	0.0450281	0.121134	downregulated	-1.14862	0.224921	0.93566	unchanged	-0.648309	0.690232	0.78563	unchanged	-1.68598	0.18372	0.461039	unchanged	-1.0151	0.430022	0.537202	unchanged	NA	NA	unchanged	NA	NA	unchanged	NA	NA	unchanged	FALSE	FALSE	FALSE	FALSE	FALSE	FALSE	FALSE	FALSE	FALSE
CRAMS107	chr5|134666822|134671886|+|2|circRNA|SEC24A|NM_001252231|3,4	TRUE	1	FALSE	downregulated_PvN,downregulated_MvN,unchanged_MvP	-2.93574	0.00886259	0.107916	downregulated	-2.27786	0.00715847	0.0301133	downregulated	0.657885	0.39057	0.998103	unchanged	-3.58231	0.0200823	0.419752	downregulated	-3.07917	0.0117699	0.461039	downregulated	0.592393	0.44919	0.537202	unchanged	0.0194084	0.556619	DE	0.0214083	0.251102	DE	NA	NA	unchanged	TRUE	TRUE	TRUE	TRUE	TRUE	TRUE	FALSE	FALSE	FALSE
CRAMS116	chr5|137985256|137988315|-|3|circRNA|FAM13B|NM_001101800|10,9,8	TRUE	5	FALSE	unchanged_PvN,downregulated_MvN,unchanged_MvP	0.131306	0.796418	0.94783	unchanged	-1.10346	0.011948	0.044599	downregulated	-1.23477	0.0082124	0.161136	unchanged	-0.0451452	0.952371	0.976031	unchanged	-1.06749	0.103008	0.461039	unchanged	-0.991233	0.190355	0.537202	unchanged	NA	NA	unchanged	0.031981	0.280056	DE	NA	NA	unchanged	FALSE	FALSE	FALSE	FALSE	TRUE	FALSE	FALSE	FALSE	FALSE
CRAMS59	chr5|141580743|141583615|-|4|circRNA|DIAPH1|ENST00000389054.7|8,7,6,5	TRUE	3	FALSE	upregulated_PvN,unchanged_MvN,unchanged_MvP	2.88456	0.00754934	0.0995363	upregulated	1.47093	0.114098	0.238523	unchanged	-1.41363	0.0909246	0.699918	unchanged	3.33911	0.0237241	0.419752	upregulated	1.74548	0.139468	0.461039	unchanged	-1.66381	0.22357	0.537202	unchanged	0.0102524	0.533911	DE	NA	NA	unchanged	NA	NA	unchanged	TRUE	TRUE	TRUE	FALSE	FALSE	FALSE	FALSE	FALSE	FALSE
CRAMS124	chr5|14304460|14336727|+|4|circRNA|TRIO|ENST00000344204.8|8,9,10,11	TRUE	3	FALSE	unchanged_PvN,downregulated_MvN,unchanged_MvP	-0.267931	0.749279	0.932078	unchanged	-2.46525	0.00312324	0.0154355	downregulated	-2.19732	0.0128499	0.221352	unchanged	-0.956768	0.487822	0.594151	unchanged	-3.16631	0.00961056	0.461039	downregulated	-2.18026	0.119927	0.537202	unchanged	NA	NA	unchanged	0.00177878	0.0894154	DE	NA	NA	unchanged	FALSE	FALSE	FALSE	TRUE	TRUE	TRUE	FALSE	FALSE	FALSE
CRAMS100	chr5|145817893|145826200|-|4|circRNA|PRELID2|NM_138492|5,4,3,2	TRUE	5	FALSE	unchanged_PvN,downregulated_MvN,unchanged_MvP	-0.388961	0.495059	0.811288	unchanged	-1.74563	0.000982529	0.00602095	downregulated	-1.35667	0.0204184	0.308005	unchanged	-0.599851	0.507092	0.614524	unchanged	-1.68533	0.0342875	0.461039	downregulated	-1.04762	0.280769	0.537202	unchanged	NA	NA	unchanged	0.0387252	0.299482	DE	NA	NA	unchanged	FALSE	FALSE	FALSE	TRUE	TRUE	TRUE	FALSE	FALSE	FALSE
CRAMS72	chr5|148548667|148550262|-|2|circRNA|HTR4|ENST00000521530.5|3,2	FALSE	NA	FALSE	downregulated_PvN,downregulated_MvN,unchanged_MvP	-2.55123	0.00306328	0.0611117	downregulated	-3.26828	5.38596e-06	7.0139e-05	downregulated	-0.717054	0.454696	0.998103	unchanged	-2.71262	0.0300248	0.419752	downregulated	-4.22896	8.67344e-05	0.0905094	downregulated	-1.5127	0.291252	0.537202	unchanged	NA	NA	unchanged	NA	NA	unchanged	NA	NA	unchanged	TRUE	FALSE	FALSE	TRUE	FALSE	FALSE	FALSE	FALSE	FALSE
CRAMS195	chr5|154029488|154034967|-|4|circRNA|FAM114A2|ENST00000351797.8|5,4,3,2	TRUE	1	FALSE	unchanged_PvN,downregulated_MvN,unchanged_MvP	-1.46982	0.0791397	0.355438	unchanged	-2.2623	0.00187999	0.0103051	downregulated	-0.792482	0.373595	0.998103	unchanged	-2.23567	0.104681	0.419752	unchanged	-2.05963	0.0580048	0.461039	unchanged	0.235991	0.88107	0.913992	unchanged	NA	NA	unchanged	0.00399901	0.121518	DE	NA	NA	unchanged	FALSE	FALSE	FALSE	FALSE	TRUE	FALSE	FALSE	FALSE	FALSE
CRAMS236	chr5|159194715|159203656|-|2|circRNA|RNF145|NM_001199382|3,2	TRUE	5	FALSE	unchanged_PvN,upregulated_MvN,unchanged_MvP	1.84666	0.0831506	0.364548	unchanged	1.98555	0.042786	0.117137	upregulated	0.138886	0.881753	0.998103	unchanged	2.21555	0.097186	0.419752	unchanged	2.61304	0.0519869	0.461039	unchanged	0.334418	0.823951	0.866584	unchanged	NA	NA	unchanged	0.0430657	0.311645	DE	NA	NA	unchanged	FALSE	FALSE	FALSE	FALSE	TRUE	FALSE	FALSE	FALSE	FALSE
CRAMS13	chr5|171183194|171205612|+|4|circRNA|RANBP17|ENST00000616486.1|4,5,6,7	TRUE	3	FALSE	unchanged_PvN,downregulated_MvN,unchanged_MvP	-1.09095	0.159852	0.503804	unchanged	-3.27771	2.48934e-05	0.000265251	downregulated	-2.18676	0.0134983	0.229207	unchanged	-0.652972	0.533243	0.642137	unchanged	-3.72047	0.000398046	0.242299	downregulated	-3.02391	0.0139459	0.537202	downregulated	NA	NA	unchanged	0.00116456	0.0894154	DE	NA	NA	unchanged	FALSE	FALSE	FALSE	TRUE	TRUE	TRUE	FALSE	FALSE	FALSE
CRAMS119	chr5|176943334|176958154|-|4|circRNA|UIMC1|ENST00000377227.8|10,9,8,7	TRUE	5	FALSE	unchanged_PvN,downregulated_MvN,unchanged_MvP	-1.57259	0.018566	0.16248	unchanged	-2.06032	0.00018378	0.00148175	downregulated	-0.487729	0.484545	0.998103	unchanged	-1.28495	0.178089	0.419752	unchanged	-1.42396	0.0702461	0.461039	unchanged	-0.0984173	0.923488	0.947561	unchanged	0.0395706	0.577538	DE	0.000778202	0.0894154	DE	NA	NA	unchanged	FALSE	FALSE	FALSE	FALSE	TRUE	FALSE	FALSE	FALSE	FALSE
CRAMS26	chr5|180238331|180241155|-|3|circRNA|MAPK9|ENST00000452135.6|11,10,9	TRUE	5	FALSE	unchanged_PvN,downregulated_MvN,downregulated_MvP	0.937672	0.340294	0.708401	unchanged	-1.68828	0.0414538	0.114593	downregulated	-2.62595	0.00295884	0.0717198	downregulated	1.00943	0.50066	0.607772	unchanged	-2.06319	0.0466255	0.461039	downregulated	-3.13358	0.0132256	0.537202	downregulated	NA	NA	unchanged	NA	NA	unchanged	NA	NA	unchanged	FALSE	FALSE	FALSE	TRUE	FALSE	FALSE	TRUE	FALSE	FALSE
CRAMS265	chr5|43675510|43677806|+|2|circRNA|NNT|NM_012343|18,19	TRUE	4	FALSE	unchanged_PvN,downregulated_MvN,unchanged_MvP	-1.25298	0.178728	0.532953	unchanged	-2.00592	0.0123915	0.0457525	downregulated	-0.752936	0.437511	0.998103	unchanged	-1.56528	0.284448	0.419752	unchanged	-1.28468	0.270653	0.491017	unchanged	0.306891	0.830481	0.871493	unchanged	NA	NA	unchanged	0.0418204	0.304904	DE	NA	NA	unchanged	FALSE	FALSE	FALSE	FALSE	TRUE	FALSE	FALSE	FALSE	FALSE
CRAMS262	chr5|56864733|56865977|+|3|circRNA|MAP3K1|NM_005921|4,5,6	TRUE	5	FALSE	unchanged_PvN,downregulated_MvN,unchanged_MvP	-0.492485	0.494253	0.811288	unchanged	-1.68968	0.0102492	0.0395902	downregulated	-1.1972	0.0963334	0.715145	unchanged	-0.455041	0.661933	0.761104	unchanged	-0.909335	0.306937	0.491017	unchanged	-0.41558	0.693179	0.762288	unchanged	NA	NA	unchanged	0.000765424	0.0894154	DE	NA	NA	unchanged	FALSE	FALSE	FALSE	FALSE	TRUE	FALSE	FALSE	FALSE	FALSE
CRAMS160	chr5|57246299|57247215|+|2|circRNA|GPBP1|ENST00000424459.7|8,9	TRUE	4	FALSE	unchanged_PvN,downregulated_MvN,unchanged_MvP	-0.547871	0.525699	0.830583	unchanged	-2.46868	0.00312485	0.0154355	downregulated	-1.92081	0.0334225	0.422798	unchanged	-1.5981	0.201044	0.419752	unchanged	-0.942937	0.426135	0.504528	unchanged	0.731348	0.422991	0.537202	unchanged	NA	NA	unchanged	0.0121744	0.193622	DE	NA	NA	unchanged	FALSE	FALSE	FALSE	FALSE	TRUE	FALSE	FALSE	FALSE	FALSE
CRAMS248	chr5|57246299|57251141|+|4|circRNA|GPBP1|ENST00000424459.7|8,9,10,11	TRUE	5	FALSE	unchanged_PvN,downregulated_MvN,unchanged_MvP	-0.348561	0.594301	0.859924	unchanged	-1.5588	0.00997183	0.0387247	downregulated	-1.21023	0.0669836	0.623739	unchanged	-1.0456	0.302788	0.419752	unchanged	-1.64073	0.0579752	0.461039	unchanged	-0.554962	0.609948	0.702022	unchanged	NA	NA	unchanged	0.0211591	0.251048	DE	NA	NA	unchanged	FALSE	FALSE	FALSE	FALSE	TRUE	FALSE	FALSE	FALSE	FALSE
CRAMS169	chr5|58988492|58993465|-|5|circRNA|PDE4D|ENST00000340635.10|11,10,9,8,7	TRUE	3	FALSE	unchanged_PvN,downregulated_MvN,unchanged_MvP	-0.61361	0.538157	0.836499	unchanged	-2.4364	0.00437301	0.0201584	downregulated	-1.82279	0.0339451	0.423944	unchanged	-0.691029	0.653129	0.753954	unchanged	-2.86117	0.0136362	0.461039	downregulated	-2.18943	0.0499539	0.537202	downregulated	NA	NA	unchanged	NA	NA	unchanged	NA	NA	unchanged	FALSE	FALSE	FALSE	TRUE	FALSE	FALSE	FALSE	FALSE	FALSE
CRAMS130	chr5|65567512|65572286|+|4|circRNA|PPWD1|NM_015342|2,3,4,5	TRUE	4	FALSE	unchanged_PvN,downregulated_MvN,unchanged_MvP	-0.226196	0.787267	0.944467	unchanged	-2.42872	0.00371834	0.0177371	downregulated	-2.20253	0.0132881	0.22685	unchanged	0.672623	0.586645	0.694173	unchanged	-1.69983	0.15435	0.461039	unchanged	-2.38502	0.0561418	0.537202	unchanged	NA	NA	unchanged	NA	NA	unchanged	0.0373167	0.836895	DE	FALSE	FALSE	FALSE	FALSE	FALSE	FALSE	FALSE	FALSE	FALSE
CRAMS238	chr5|71502598|71512428|+|4|circRNA|BDP1|ENST00000358731.8|15,16,17,18	TRUE	5	FALSE	unchanged_PvN,upregulated_MvN,unchanged_MvP	1.82902	0.0844603	0.366702	unchanged	1.98897	0.0425435	0.116641	upregulated	0.15995	0.8679	0.998103	unchanged	1.74996	0.151828	0.419752	unchanged	2.27806	0.0816768	0.461039	unchanged	0.481048	0.761097	0.811815	unchanged	NA	NA	unchanged	0.0449247	0.313659	DE	NA	NA	unchanged	FALSE	FALSE	FALSE	FALSE	TRUE	FALSE	FALSE	FALSE	FALSE
CRAMS334	chr5|72861807|72865729|+|2|circRNA|TNPO1|ENST00000337273.9|5,6	TRUE	3	FALSE	unchanged_PvN,downregulated_MvN,unchanged_MvP	-0.166282	0.835302	0.960127	unchanged	-1.54767	0.0397774	0.111042	downregulated	-1.38139	0.0876723	0.697142	unchanged	-0.710635	0.582025	0.689817	unchanged	-2.17778	0.058365	0.461039	unchanged	-1.41895	0.295884	0.537202	unchanged	NA	NA	unchanged	NA	NA	unchanged	NA	NA	unchanged	FALSE	FALSE	FALSE	FALSE	FALSE	FALSE	FALSE	FALSE	FALSE
CRAMS291	chr5|80725452|80744615|+|4|circRNA|MSH3|ENST00000265081.6|9,10,11,12	TRUE	2	FALSE	unchanged_PvN,upregulated_MvN,unchanged_MvP	1.18467	0.218983	0.58822	unchanged	2.16823	0.0278625	0.0846492	upregulated	0.983552	0.319551	0.998103	unchanged	1.67705	0.159841	0.419752	unchanged	1.93806	0.115051	0.461039	unchanged	0.216828	0.894265	0.924898	unchanged	NA	NA	unchanged	0.0261482	0.272284	DE	NA	NA	unchanged	FALSE	FALSE	FALSE	FALSE	TRUE	FALSE	FALSE	FALSE	FALSE
CRAMS189	chr5|84060299|84066606|-|3|circRNA|EDIL3|ENST00000296591.9|9,8,7	FALSE	NA	FALSE	unchanged_PvN,downregulated_MvN,unchanged_MvP	-1.02709	0.250431	0.623526	unchanged	-2.61079	0.00162806	0.00915248	downregulated	-1.58371	0.0886506	0.699856	unchanged	-0.796263	0.542053	0.650881	unchanged	-3.35513	0.00526931	0.461039	downregulated	-2.52556	0.0682862	0.537202	unchanged	NA	NA	unchanged	NA	NA	unchanged	NA	NA	unchanged	FALSE	FALSE	FALSE	TRUE	FALSE	FALSE	FALSE	FALSE	FALSE
CRAMS136	chr5|95755395|95763620|+|2|circRNA|RHOBTB3|NM_014899|6,7	TRUE	5	FALSE	unchanged_PvN,downregulated_MvN,unchanged_MvP	-1.41945	0.0282054	0.205652	unchanged	-1.9854	0.000177968	0.00144038	downregulated	-0.565951	0.360155	0.998103	unchanged	-1.28521	0.12182	0.419752	unchanged	-1.37898	0.0446781	0.461039	downregulated	-0.0660334	0.939023	0.959626	unchanged	0.0115236	0.533911	DE	0.00238177	0.0998584	DE	NA	NA	unchanged	FALSE	FALSE	FALSE	TRUE	TRUE	TRUE	FALSE	FALSE	FALSE
CRAMS151	chr6|107921796|107929514|-|3|circRNA|SEC63|ENST00000369002.8|4,3,2	TRUE	5	FALSE	unchanged_PvN,downregulated_MvN,unchanged_MvP	-2.10952	0.0346137	0.229169	unchanged	-2.17121	0.00592842	0.025805	downregulated	-0.0616943	0.945383	0.998103	unchanged	-1.80768	0.228608	0.419752	unchanged	-2.06329	0.089519	0.461039	unchanged	-0.173851	0.890891	0.921941	unchanged	0.0391943	0.577538	DE	0.00627254	0.145525	DE	NA	NA	unchanged	FALSE	FALSE	FALSE	FALSE	TRUE	FALSE	FALSE	FALSE	FALSE
CRAMS214	chr6|110746125|110773937|-|2|circRNA|CDK19|NM_001300963|3,2	FALSE	NA	FALSE	unchanged_PvN,upregulated_MvN,unchanged_MvP	1.81617	0.0858261	0.369444	unchanged	2.3601	0.0175939	0.059889	upregulated	0.543934	0.552813	0.998103	unchanged	2.08811	0.107654	0.419752	unchanged	2.98701	0.0264532	0.461039	upregulated	0.821499	0.57061	0.663468	unchanged	NA	NA	unchanged	0.027861	0.277446	DE	NA	NA	unchanged	FALSE	FALSE	FALSE	TRUE	TRUE	TRUE	FALSE	FALSE	FALSE
CRAMS300	chr6|118511297|118566316|-|3|circRNA|CEP85L|NM_001042475|5,4,3	TRUE	1	FALSE	unchanged_PvN,downregulated_MvN,unchanged_MvP	-0.866841	0.342339	0.71002	unchanged	-1.99153	0.0146238	0.0517772	downregulated	-1.12469	0.220617	0.93566	unchanged	-0.728292	0.617077	0.722598	unchanged	-2.14166	0.0836005	0.461039	unchanged	-1.3584	0.34258	0.537202	unchanged	NA	NA	unchanged	NA	NA	unchanged	NA	NA	unchanged	FALSE	FALSE	FALSE	FALSE	FALSE	FALSE	FALSE	FALSE	FALSE
CRAMS95	chr6|130926604|130956499|-|3|circRNA|EPB41L2|ENST00000528282.5|4,3,2	TRUE	4	FALSE	downregulated_PvN,downregulated_MvN,unchanged_MvP	-2.2911	0.00463585	0.0754891	downregulated	-1.51663	0.00996369	0.0387039	downregulated	0.774468	0.352692	0.998103	unchanged	-2.06125	0.0402649	0.419752	downregulated	-1.74719	0.0293908	0.461039	downregulated	0.354678	0.750681	0.802316	unchanged	0.000889974	0.515311	DE	0.00271925	0.10072	DE	NA	NA	unchanged	TRUE	TRUE	TRUE	TRUE	TRUE	TRUE	FALSE	FALSE	FALSE
CRAMS99	chr6|130955104|130956499|-|2|circRNA|EPB41L2|ENST00000528282.5|3,2	TRUE	4	FALSE	downregulated_PvN,downregulated_MvN,unchanged_MvP	-2.03472	0.0103175	0.116695	downregulated	-1.95541	0.00160559	0.00905626	downregulated	0.0793135	0.927888	0.998103	unchanged	-1.89341	0.091446	0.419752	unchanged	-1.36457	0.119009	0.461039	unchanged	0.577627	0.631878	0.720095	unchanged	0.00201879	0.515311	DE	0.000290793	0.0629678	DE	NA	NA	unchanged	FALSE	TRUE	FALSE	FALSE	TRUE	FALSE	FALSE	FALSE	FALSE
CRAMS280	chr6|136151159|136155758|+|3|circRNA|PDE7B|NM_018945|6,7,8	FALSE	NA	FALSE	unchanged_PvN,downregulated_MvN,unchanged_MvP	-1.29971	0.167851	0.516039	unchanged	-1.65882	0.0340233	0.0989802	downregulated	-0.359107	0.700207	0.998103	unchanged	-0.660629	0.646331	0.748081	unchanged	-1.57358	0.199157	0.477655	unchanged	-0.850652	0.558249	0.650595	unchanged	NA	NA	unchanged	NA	NA	unchanged	NA	NA	unchanged	FALSE	FALSE	FALSE	FALSE	FALSE	FALSE	FALSE	FALSE	FALSE
CRAMS19	chr6|144537581|144539443|+|2|circRNA|UTRN|NM_007124|43,44	FALSE	NA	FALSE	downregulated_PvN,unchanged_MvN,unchanged_MvP	-3.30299	0.00290395	0.0594526	downregulated	-1.31392	0.0717533	0.169735	unchanged	1.98906	0.0579419	0.576184	unchanged	-4.13968	0.00688804	0.419752	downregulated	-1.53837	0.158354	0.461039	unchanged	2.76783	0.0708451	0.537202	unchanged	0.00219671	0.515311	DE	NA	NA	unchanged	0.048122	0.836895	DE	TRUE	TRUE	TRUE	FALSE	FALSE	FALSE	FALSE	FALSE	FALSE
CRAMS188	chr6|149378017|149379518|+|1|circRNA|TAB2|NM_001292035|3	TRUE	4	FALSE	unchanged_PvN,downregulated_MvN,unchanged_MvP	-2.44093	0.0303784	0.21422	unchanged	-1.77129	0.0439858	0.119317	downregulated	0.66964	0.388852	0.998103	unchanged	-3.01826	0.0497658	0.419752	downregulated	-2.42626	0.0576533	0.461039	unchanged	0.694206	0.429535	0.537202	unchanged	0.0429317	0.586664	DE	NA	NA	unchanged	NA	NA	unchanged	FALSE	FALSE	FALSE	FALSE	FALSE	FALSE	FALSE	FALSE	FALSE
CRAMS41	chr6|151348710|151353752|+|1|circRNA|AKAP12|ENST00000402676.6|4	TRUE	1	FALSE	downregulated_PvN,downregulated_MvN,unchanged_MvP	-3.55327	0.00101555	0.0307113	downregulated	-4.75419	4.86753e-08	1.08084e-06	downregulated	-1.20092	0.240694	0.952577	unchanged	-2.87025	0.00596753	0.419752	downregulated	-5.76421	8.12114e-09	4.44916e-05	downregulated	-2.86459	0.0376359	0.537202	downregulated	0.0178353	0.556514	DE	0.00388166	0.121518	DE	NA	NA	unchanged	TRUE	TRUE	TRUE	TRUE	TRUE	TRUE	FALSE	FALSE	FALSE
CRAMS322	chr6|154441291|154442290|-|2|circRNA|CNKSR3|ENST00000616478.4|4,3	TRUE	1	FALSE	unchanged_PvN,downregulated_MvN,unchanged_MvP	-1.24951	0.240358	0.613578	unchanged	-1.76907	0.0440158	0.119338	downregulated	-0.51956	0.590619	0.998103	unchanged	-1.52824	0.349172	0.440191	unchanged	-2.01688	0.117683	0.461039	unchanged	-0.452128	0.701918	0.765857	unchanged	NA	NA	unchanged	NA	NA	unchanged	NA	NA	unchanged	FALSE	FALSE	FALSE	FALSE	FALSE	FALSE	FALSE	FALSE	FALSE
CRAMS226	chr6|163455278|163478896|+|2|circRNA|QKI|ENST00000361758.8|2,3	TRUE	1	FALSE	unchanged_PvN,downregulated_MvN,unchanged_MvP	-1.74643	0.0900943	0.379248	unchanged	-1.8277	0.026303	0.0811669	downregulated	-0.0812693	0.936567	0.998103	unchanged	-0.861104	0.523133	0.630884	unchanged	-2.86187	0.0179537	0.461039	downregulated	-2.00747	0.156153	0.537202	unchanged	NA	NA	unchanged	0.020281	0.24601	DE	NA	NA	unchanged	FALSE	FALSE	FALSE	TRUE	TRUE	TRUE	FALSE	FALSE	FALSE
CRAMS193	chr6|167870382|167889326|+|5|circRNA|MLLT4|ENST00000366806.6|3,4,5,6,7	TRUE	3	FALSE	unchanged_PvN,upregulated_MvN,unchanged_MvP	1.18241	0.219885	0.589237	unchanged	2.75074	0.00568181	0.0249619	upregulated	1.56832	0.104111	0.742614	unchanged	1.08542	0.277062	0.419752	unchanged	2.65623	0.0475076	0.461039	upregulated	1.56518	0.322927	0.537202	unchanged	NA	NA	unchanged	0.0327313	0.280056	DE	NA	NA	unchanged	FALSE	FALSE	FALSE	TRUE	TRUE	TRUE	FALSE	FALSE	FALSE
CRAMS218	chr6|170388286|170395579|+|3|circRNA|FAM120B|ENST00000630384.2|7,8,9	FALSE	NA	FALSE	unchanged_PvN,upregulated_MvN,unchanged_MvP	1.84667	0.0831688	0.364548	unchanged	2.1688	0.0278107	0.0845346	upregulated	0.322139	0.72218	0.998103	unchanged	1.7648	0.150167	0.419752	unchanged	1.97468	0.111025	0.461039	unchanged	0.171191	0.914241	0.940313	unchanged	NA	NA	unchanged	0.0287001	0.277446	DE	NA	NA	unchanged	FALSE	FALSE	FALSE	FALSE	TRUE	FALSE	FALSE	FALSE	FALSE
CRAMS219	chr6|18256360|18258405|-|3|circRNA|DEK|ENST00000397239.7|5,4,3	TRUE	3	FALSE	unchanged_PvN,upregulated_MvN,unchanged_MvP	1.841	0.0841323	0.366291	unchanged	2.18989	0.0272802	0.0832605	upregulated	0.348889	0.706608	0.998103	unchanged	1.26952	0.250337	0.419752	unchanged	2.39108	0.0710947	0.461039	unchanged	1.10497	0.483542	0.573368	unchanged	NA	NA	unchanged	NA	NA	unchanged	NA	NA	unchanged	FALSE	FALSE	FALSE	FALSE	FALSE	FALSE	FALSE	FALSE	FALSE
CRAMS220	chr6|20781144|20846178|+|2|circRNA|CDKAL1|NM_017774|8,9	TRUE	4	TRUE	unchanged_PvN,upregulated_MvN,unchanged_MvP	1.83374	0.0850992	0.367657	unchanged	2.19932	0.0271749	0.083077	upregulated	0.365575	0.697253	0.998103	unchanged	2.10023	0.106615	0.419752	unchanged	2.64671	0.048655	0.461039	upregulated	0.462822	0.757335	0.808372	unchanged	NA	NA	unchanged	NA	NA	unchanged	NA	NA	unchanged	FALSE	FALSE	FALSE	TRUE	FALSE	FALSE	FALSE	FALSE	FALSE
CRAMS168	chr6|4891712|4892379|+|1|circRNA|CDYL|NR_026590|4	TRUE	5	FALSE	unchanged_PvN,downregulated_MvN,unchanged_MvP	-0.938822	0.0272254	0.202064	unchanged	-0.753632	0.0255226	0.0795448	downregulated	0.18519	0.640781	0.998103	unchanged	-0.716262	0.3589	0.451587	unchanged	-0.772749	0.236866	0.491017	unchanged	-0.0216747	0.978194	0.986677	unchanged	0.00443591	0.533911	DE	0.0359282	0.291463	DE	NA	NA	unchanged	FALSE	FALSE	FALSE	FALSE	TRUE	FALSE	FALSE	FALSE	FALSE
CRAMS65	chr6|53071056|53076543|+|3|circRNA|FBXO9|ENST00000498744.5|3,4,5	TRUE	3	FALSE	downregulated_PvN,unchanged_MvN,unchanged_MvP	-2.54062	0.00780619	0.100829	downregulated	-0.508248	0.402346	0.575531	unchanged	2.03237	0.0279182	0.3759	unchanged	-0.729398	0.540675	0.649439	unchanged	0.0692687	0.940373	0.960125	unchanged	0.822499	0.4665	0.555225	unchanged	0.00815877	0.533911	DE	NA	NA	unchanged	NA	NA	unchanged	FALSE	TRUE	FALSE	FALSE	FALSE	FALSE	FALSE	FALSE	FALSE
CRAMS91	chr6|57193841|57210445|-|5|circRNA|RAB23|ENST00000468148.5|6,5,4,3,2	TRUE	5	FALSE	downregulated_PvN,downregulated_MvN,unchanged_MvP	-2.45565	0.00762273	0.0998001	downregulated	-2.88158	7.14297e-05	0.000658065	downregulated	-0.425923	0.63923	0.998103	unchanged	-2.57438	0.0137128	0.419752	downregulated	-3.30181	0.00015438	0.147091	downregulated	-0.723355	0.565226	0.658025	unchanged	0.00269479	0.533911	DE	0.00486244	0.129994	DE	NA	NA	unchanged	TRUE	TRUE	TRUE	TRUE	TRUE	TRUE	FALSE	FALSE	FALSE
CRAMS62	chr6|72295936|72333835|+|4|circRNA|RIMS1|ENST00000522211.5|7,8,9,10	FALSE	NA	FALSE	downregulated_PvN,downregulated_MvN,unchanged_MvP	-3.46396	0.00170453	0.0425618	downregulated	-2.78953	0.00058375	0.00392712	downregulated	0.674432	0.388434	0.998103	unchanged	-4.05459	0.00822892	0.419752	downregulated	-3.42002	0.004398	0.461039	downregulated	0.759198	0.418282	0.537202	unchanged	0.0352076	0.577538	DE	NA	NA	unchanged	0.0406104	0.836895	DE	TRUE	TRUE	TRUE	TRUE	FALSE	FALSE	FALSE	FALSE	FALSE
CRAMS319	chr6|73480674|73482244|+|3|circRNA|MTO1|ENST00000415954.6|7,8,9	TRUE	5	FALSE	unchanged_PvN,downregulated_MvN,unchanged_MvP	-1.26285	0.237469	0.611034	unchanged	-1.77766	0.0436499	0.118616	downregulated	-0.51481	0.59251	0.998103	unchanged	-1.03276	0.518822	0.626467	unchanged	-1.68627	0.200275	0.48002	unchanged	-0.611253	0.657808	0.738787	unchanged	NA	NA	unchanged	0.044932	0.313659	DE	NA	NA	unchanged	FALSE	FALSE	FALSE	FALSE	TRUE	FALSE	FALSE	FALSE	FALSE
CRAMS281	chr6|75621531|75634811|+|4|circRNA|SENP6|NM_001304792|2,3,4,5	TRUE	4	FALSE	unchanged_PvN,downregulated_MvN,unchanged_MvP	-0.84403	0.303769	0.676021	unchanged	-1.98579	0.00797245	0.0326087	downregulated	-1.14176	0.184982	0.90991	unchanged	-0.761312	0.561695	0.670727	unchanged	-1.6935	0.136303	0.461039	unchanged	-0.884384	0.510445	0.601157	unchanged	NA	NA	unchanged	0.00796882	0.160324	DE	NA	NA	unchanged	FALSE	FALSE	FALSE	FALSE	TRUE	FALSE	FALSE	FALSE	FALSE
CRAMS284	chr6|85618817|85619417|-|2|circRNA|SYNCRIP|NM_001159676|9,8	TRUE	4	FALSE	unchanged_PvN,downregulated_MvN,unchanged_MvP	-0.440716	0.634181	0.881738	unchanged	-2.03839	0.017931	0.0607183	downregulated	-1.59768	0.0839664	0.684815	unchanged	-0.716695	0.60898	0.715167	unchanged	-2.86335	0.0193108	0.461039	downregulated	-2.12059	0.128721	0.537202	unchanged	NA	NA	unchanged	0.00723879	0.157225	DE	NA	NA	unchanged	FALSE	FALSE	FALSE	TRUE	TRUE	TRUE	FALSE	FALSE	FALSE
CRAMS224	chr6|89862125|89871388|+|3|circRNA|CASP8AP2|ENST00000237177.10|7,8,9	TRUE	5	FALSE	unchanged_PvN,downregulated_MvN,unchanged_MvP	-1.75617	0.089823	0.378767	unchanged	-1.83762	0.0261643	0.0808829	downregulated	-0.0814495	0.936572	0.998103	unchanged	-1.29285	0.379783	0.475745	unchanged	-2.50356	0.0425121	0.461039	downregulated	-1.2016	0.399825	0.537202	unchanged	NA	NA	unchanged	NA	NA	unchanged	NA	NA	unchanged	FALSE	FALSE	FALSE	TRUE	FALSE	FALSE	FALSE	FALSE	FALSE
CRAMS251	chr7|102757853|102761411|+|2|circRNA|FAM185A|NM_001145268|3,4	TRUE	4	FALSE	unchanged_PvN,downregulated_MvN,unchanged_MvP	-0.546595	0.494066	0.811288	unchanged	-1.99852	0.00802551	0.0327764	downregulated	-1.45193	0.0854692	0.689691	unchanged	-0.323255	0.794537	0.867794	unchanged	-3.13177	0.00832617	0.461039	downregulated	-2.80589	0.036593	0.537202	downregulated	NA	NA	unchanged	0.0241328	0.261284	DE	NA	NA	unchanged	FALSE	FALSE	FALSE	TRUE	TRUE	TRUE	FALSE	FALSE	FALSE
CRAMS122	chr7|116110707|116112038|-|2|circRNA|TFEC|ENST00000484212.5|3,2	FALSE	NA	FALSE	upregulated_PvN,upregulated_MvN,unchanged_MvP	2.89087	0.015219	0.147015	upregulated	3.14737	0.00468207	0.0213119	upregulated	0.256496	0.796366	0.998103	unchanged	3.68075	0.0124605	0.419752	upregulated	3.82982	0.00508044	0.461039	upregulated	0.0804272	0.948595	0.966658	unchanged	0.0398631	0.577538	DE	NA	NA	unchanged	NA	NA	unchanged	TRUE	TRUE	TRUE	TRUE	FALSE	FALSE	FALSE	FALSE	FALSE
CRAMS84	chr7|140046883|140058034|-|4|circRNA|PARP12|ENST00000263549.7|5,4,3,2	TRUE	2	FALSE	unchanged_PvN,unchanged_MvN,downregulated_MvP	1.54302	0.0510119	0.282852	unchanged	-0.47942	0.558049	0.708209	unchanged	-2.02244	0.00429101	0.096863	downregulated	1.44625	0.294434	0.419752	unchanged	-0.505095	0.702959	0.770425	unchanged	-1.94674	0.132334	0.537202	unchanged	NA	NA	unchanged	NA	NA	unchanged	NA	NA	unchanged	FALSE	FALSE	FALSE	FALSE	FALSE	FALSE	FALSE	FALSE	FALSE
CRAMS288	chr7|152309965|152315338|-|3|circRNA|KMT2C|ENST00000262189.10|6,5,4	TRUE	5	FALSE	unchanged_PvN,downregulated_MvN,unchanged_MvP	-0.542428	0.400034	0.750196	unchanged	-1.4373	0.00998448	0.0387659	downregulated	-0.894871	0.155475	0.856098	unchanged	-0.199956	0.835738	0.902306	unchanged	-1.41484	0.102519	0.461039	unchanged	-1.18395	0.244129	0.537202	unchanged	NA	NA	unchanged	NA	NA	unchanged	NA	NA	unchanged	FALSE	FALSE	FALSE	FALSE	FALSE	FALSE	FALSE	FALSE	FALSE
CRAMS234	chr7|155737529|155745602|+|5|circRNA|RBM33|NM_053043|10,11,12,13,14	TRUE	5	FALSE	unchanged_PvN,upregulated_MvN,unchanged_MvP	1.88199	0.0807715	0.359414	unchanged	1.97158	0.0437775	0.118895	upregulated	0.0895902	0.913756	0.998103	unchanged	2.13713	0.116543	0.419752	unchanged	1.98269	0.110323	0.461039	unchanged	-0.192204	0.916901	0.942339	unchanged	NA	NA	unchanged	NA	NA	unchanged	NA	NA	unchanged	FALSE	FALSE	FALSE	FALSE	FALSE	FALSE	FALSE	FALSE	FALSE
CRAMS362	chr7|158788003|158799072|-|5|circRNA|ESYT2|ENST00000251527.9|6,5,4,3,2	TRUE	4	FALSE	unchanged_PvN,downregulated_MvN,unchanged_MvP	-0.368013	0.576389	0.850872	unchanged	-1.14877	0.0473219	0.125778	downregulated	-0.780754	0.216073	0.93566	unchanged	-0.434614	0.641354	0.744008	unchanged	-1.07802	0.182169	0.461039	unchanged	-0.617861	0.524275	0.615102	unchanged	NA	NA	unchanged	NA	NA	unchanged	NA	NA	unchanged	FALSE	FALSE	FALSE	FALSE	FALSE	FALSE	FALSE	FALSE	FALSE
CRAMS131	chr7|16258389|16278226|-|3|circRNA|ISPD|ENST00000407010.6|8,7,6	TRUE	3	FALSE	unchanged_PvN,downregulated_MvN,unchanged_MvP	-1.4176	0.042182	0.255401	unchanged	-2.34617	0.000134879	0.00113603	downregulated	-0.928567	0.224591	0.93566	unchanged	-1.16691	0.272438	0.419752	unchanged	-2.10492	0.0224689	0.461039	downregulated	-0.890882	0.443712	0.537202	unchanged	0.0440283	0.588126	DE	0.00143045	0.0894154	DE	NA	NA	unchanged	FALSE	FALSE	FALSE	TRUE	TRUE	TRUE	FALSE	FALSE	FALSE
CRAMS333	chr7|18666212|18666476|+|1|circRNA|HDAC9|ENST00000461159.6|11	TRUE	1	FALSE	unchanged_PvN,downregulated_MvN,unchanged_MvP	-0.144201	0.877234	0.969844	unchanged	-1.77268	0.0438511	0.119061	downregulated	-1.62848	0.0802131	0.677456	unchanged	-0.535671	0.695194	0.78937	unchanged	-3.04439	0.0131311	0.461039	downregulated	-2.48045	0.0748614	0.537202	unchanged	NA	NA	unchanged	NA	NA	unchanged	NA	NA	unchanged	FALSE	FALSE	FALSE	TRUE	FALSE	FALSE	FALSE	FALSE	FALSE
CRAMS348	chr7|22291174|22318037|-|5|circRNA|RAPGEF5|NM_012294|6,5,4,3,2	TRUE	5	FALSE	unchanged_PvN,downregulated_MvN,unchanged_MvP	-0.435218	0.492199	0.811097	unchanged	-1.16233	0.0307733	0.0914797	downregulated	-0.727115	0.237844	0.950482	unchanged	-0.443049	0.616686	0.722185	unchanged	-1.27861	0.0971227	0.461039	unchanged	-0.804138	0.388034	0.537202	unchanged	NA	NA	unchanged	NA	NA	unchanged	NA	NA	unchanged	FALSE	FALSE	FALSE	FALSE	FALSE	FALSE	FALSE	FALSE	FALSE
CRAMS181	chr7|22308338|22318037|-|4|circRNA|RAPGEF5|NM_012294|5,4,3,2	TRUE	5	FALSE	unchanged_PvN,downregulated_MvN,unchanged_MvP	-1.7013	0.0306361	0.21443	unchanged	-1.22997	0.0402127	0.111844	downregulated	0.471337	0.548145	0.998103	unchanged	-0.728534	0.458841	0.563935	unchanged	-0.839914	0.306053	0.491017	unchanged	-0.0863032	0.931054	0.953812	unchanged	NA	NA	unchanged	NA	NA	unchanged	NA	NA	unchanged	FALSE	FALSE	FALSE	FALSE	FALSE	FALSE	FALSE	FALSE	FALSE
CRAMS11	chr7|42148225|42148468|-|1|circRNA|GLI3|ENST00000395925.7|3	TRUE	1	FALSE	unchanged_PvN,downregulated_MvN,downregulated_MvP	0.888926	0.294381	0.665267	unchanged	-2.44931	0.00435581	0.0200959	downregulated	-3.33823	0.000115624	0.00410984	downregulated	0.860136	0.548681	0.657637	unchanged	-2.49693	0.0256305	0.461039	downregulated	-3.38534	0.0078385	0.537202	downregulated	NA	NA	unchanged	NA	NA	unchanged	NA	NA	unchanged	FALSE	FALSE	FALSE	TRUE	FALSE	FALSE	TRUE	FALSE	FALSE
CRAMS159	chr7|43639448|43640649|-|2|circRNA|COA1|ENST00000415076.6|6,5	TRUE	5	FALSE	downregulated_PvN,unchanged_MvN,unchanged_MvP	-2.13129	0.0141586	0.140793	downregulated	-0.137933	0.806965	0.885844	unchanged	1.99335	0.0144069	0.241248	unchanged	-1.32211	0.300569	0.419752	unchanged	-0.0576135	0.951119	0.968218	unchanged	1.30992	0.281496	0.537202	unchanged	NA	NA	unchanged	NA	NA	unchanged	NA	NA	unchanged	FALSE	FALSE	FALSE	FALSE	FALSE	FALSE	FALSE	FALSE	FALSE
CRAMS76	chr7|5641153|5652510|-|2|circRNA|RNF216|NM_207111|15,14	TRUE	2	FALSE	downregulated_PvN,downregulated_MvN,unchanged_MvP	-2.87806	0.00394489	0.0700448	downregulated	-3.37469	2.51969e-05	0.000268035	downregulated	-0.496633	0.602911	0.998103	unchanged	-3.88575	0.00601777	0.419752	downregulated	-3.87762	0.000372569	0.238184	downregulated	0.148	0.949339	0.966752	unchanged	NA	NA	unchanged	0.00938691	0.172707	DE	NA	NA	unchanged	TRUE	FALSE	FALSE	TRUE	TRUE	TRUE	FALSE	FALSE	FALSE
CRAMS58	chr7|66991136|66994341|-|3|circRNA|SBDS|ENST00000246868.6|4,3,2	TRUE	3	FALSE	unchanged_PvN,downregulated_MvN,downregulated_MvP	0.491846	0.535834	0.835752	unchanged	-1.80183	0.0294981	0.0885676	downregulated	-2.29368	0.00488811	0.107538	downregulated	0.203415	0.864705	0.925613	unchanged	-2.14442	0.0663729	0.461039	unchanged	-2.33219	0.0628213	0.537202	unchanged	NA	NA	unchanged	NA	NA	unchanged	NA	NA	unchanged	FALSE	FALSE	FALSE	FALSE	FALSE	FALSE	FALSE	FALSE	FALSE
CRAMS354	chr7|67098540|67117618|+|2|circRNA|TYW1|NM_018264|12,13	TRUE	4	FALSE	unchanged_PvN,downregulated_MvN,unchanged_MvP	-0.608605	0.540796	0.837325	unchanged	-1.78016	0.0431195	0.117684	downregulated	-1.17155	0.219446	0.93566	unchanged	-0.469008	0.762215	0.842204	unchanged	-2.10161	0.10505	0.461039	unchanged	-1.6117	0.241498	0.537202	unchanged	NA	NA	unchanged	0.0328829	0.280501	DE	NA	NA	unchanged	FALSE	FALSE	FALSE	FALSE	TRUE	FALSE	FALSE	FALSE	FALSE
CRAMS207	chr7|770470|775162|+|3|circRNA|DNAAF5|ENST00000297440.10|9,10,11	TRUE	4	FALSE	unchanged_PvN,downregulated_MvN,unchanged_MvP	-1.72598	0.0923322	0.382832	unchanged	-2.24937	0.00772538	0.0318994	downregulated	-0.52339	0.589633	0.998103	unchanged	-1.8141	0.226958	0.419752	unchanged	-2.93793	0.0165674	0.461039	downregulated	-1.07246	0.408375	0.537202	unchanged	0.0439976	0.588126	DE	0.00656542	0.145525	DE	NA	NA	unchanged	FALSE	FALSE	FALSE	TRUE	TRUE	TRUE	FALSE	FALSE	FALSE
CRAMS86	chr7|8003907|8060248|+|4|circRNA|GLCCI1|NM_138426|2,3,4,5	TRUE	3	FALSE	downregulated_PvN,downregulated_MvN,unchanged_MvP	-3.13325	0.00483567	0.0772248	downregulated	-2.45931	0.00301854	0.0150627	downregulated	0.673944	0.388184	0.998103	unchanged	-3.54677	0.0215024	0.419752	downregulated	-2.89668	0.0178829	0.461039	downregulated	0.781384	0.414647	0.537202	unchanged	0.00370521	0.533911	DE	0.0145499	0.211123	DE	NA	NA	unchanged	TRUE	TRUE	TRUE	TRUE	TRUE	TRUE	FALSE	FALSE	FALSE
CRAMS162	chr7|80789305|80810701|-|7|circRNA|SEMA3C|ENST00000265361.7|12,11,10,9,8,7,6	TRUE	4	FALSE	unchanged_PvN,downregulated_MvN,unchanged_MvP	-0.589821	0.39976	0.750196	unchanged	-2.04467	0.001763	0.00977958	downregulated	-1.45484	0.0472237	0.51488	unchanged	-1.56944	0.136632	0.419752	unchanged	-3.04126	0.00122187	0.461039	downregulated	-1.42059	0.245374	0.537202	unchanged	NA	NA	unchanged	0.0264372	0.272284	DE	NA	NA	unchanged	FALSE	FALSE	FALSE	TRUE	TRUE	TRUE	FALSE	FALSE	FALSE
CRAMS339	chr7|92294888|92352642|+|8|circRNA|ANKIB1|ENST00000265742.7|2,3,4,5,6,7,8,9	TRUE	3	FALSE	unchanged_PvN,downregulated_MvN,unchanged_MvP	-0.732392	0.332603	0.701433	unchanged	-1.47003	0.0264495	0.0814872	downregulated	-0.737634	0.331196	0.998103	unchanged	-0.801997	0.526529	0.634564	unchanged	-1.28338	0.225308	0.491017	unchanged	-0.448524	0.722701	0.779658	unchanged	NA	NA	unchanged	0.0380693	0.297681	DE	NA	NA	unchanged	FALSE	FALSE	FALSE	FALSE	TRUE	FALSE	FALSE	FALSE	FALSE
CRAMS241	chr7|92294888|92362273|+|9|circRNA|ANKIB1|ENST00000265742.7|2,3,4,5,6,7,8,9,10	TRUE	4	FALSE	unchanged_PvN,upregulated_MvN,unchanged_MvP	1.81983	0.0856493	0.368935	unchanged	1.96927	0.0441065	0.119533	upregulated	0.14944	0.875243	0.998103	unchanged	1.67061	0.160583	0.419752	unchanged	2.02178	0.106778	0.461039	unchanged	0.291179	0.857681	0.89426	unchanged	NA	NA	unchanged	NA	NA	unchanged	NA	NA	unchanged	FALSE	FALSE	FALSE	FALSE	FALSE	FALSE	FALSE	FALSE	FALSE
CRAMS304	chr7|99390892|99391253|+|2|circRNA|ARPC1B|NM_005720|6,7	TRUE	2	FALSE	unchanged_PvN,upregulated_MvN,unchanged_MvP	1.18469	0.218977	0.58822	unchanged	1.98589	0.0427929	0.117139	upregulated	0.801199	0.424181	0.998103	unchanged	1.67705	0.159841	0.419752	unchanged	2.48649	0.0620267	0.461039	unchanged	0.778733	0.616042	0.707379	unchanged	NA	NA	unchanged	NA	NA	unchanged	NA	NA	unchanged	FALSE	FALSE	FALSE	FALSE	FALSE	FALSE	FALSE	FALSE	FALSE
CRAMS292	chr8|102838743|102843747|-|3|circRNA|AZIN1|NM_001301668|5,4,3	TRUE	4	FALSE	unchanged_PvN,upregulated_MvN,unchanged_MvP	1.18489	0.218899	0.58822	unchanged	2.1657	0.0279131	0.0847895	upregulated	0.980808	0.320213	0.998103	unchanged	1.67705	0.159841	0.419752	unchanged	2.33035	0.075885	0.461039	unchanged	0.613618	0.695753	0.763587	unchanged	NA	NA	unchanged	0.0408765	0.302014	DE	NA	NA	unchanged	FALSE	FALSE	FALSE	FALSE	TRUE	FALSE	FALSE	FALSE	FALSE
CRAMS127	chr8|124320085|124330792|-|5|circRNA|TMEM65|ENST00000297632.7|6,5,4,3,2	TRUE	1	FALSE	upregulated_PvN,unchanged_MvN,unchanged_MvP	2.68042	0.0145632	0.14302	upregulated	1.1323	0.19466	0.349323	unchanged	-1.54812	0.0835009	0.684241	unchanged	2.94976	0.0500356	0.419752	unchanged	1.60575	0.164945	0.461039	unchanged	-1.39877	0.346005	0.537202	unchanged	NA	NA	unchanged	NA	NA	unchanged	NA	NA	unchanged	FALSE	FALSE	FALSE	FALSE	FALSE	FALSE	FALSE	FALSE	FALSE
CRAMS30	chr8|130152735|130169067|-|5|circRNA|ASAP1|ENST00000524124.5|7,6,5,4,3	TRUE	5	FALSE	upregulated_PvN,unchanged_MvN,unchanged_MvP	2.83012	0.00255722	0.054619	upregulated	1.72922	0.0586988	0.147375	unchanged	-1.1009	0.0994208	0.724926	unchanged	4.02229	0.00335471	0.419752	upregulated	3.02173	0.0209924	0.461039	upregulated	-1.04605	0.317126	0.537202	unchanged	0.0496523	0.608086	DE	NA	NA	unchanged	NA	NA	unchanged	TRUE	TRUE	TRUE	FALSE	FALSE	FALSE	FALSE	FALSE	FALSE
CRAMS328	chr8|130358016|130361771|-|2|circRNA|ASAP1|NM_001247996|4,3	TRUE	3	FALSE	unchanged_PvN,upregulated_MvN,unchanged_MvP	1.19533	0.270466	0.642028	unchanged	1.8834	0.0416558	0.114931	upregulated	0.688071	0.42149	0.998103	unchanged	1.84543	0.190075	0.419752	unchanged	1.93582	0.112684	0.461039	unchanged	0.0948712	0.938943	0.959594	unchanged	NA	NA	unchanged	NA	NA	unchanged	NA	NA	unchanged	FALSE	FALSE	FALSE	FALSE	FALSE	FALSE	FALSE	FALSE	FALSE
CRAMS231	chr8|132622610|132661627|-|6|circRNA|LRRC6|ENST00000618342.1|7,6,5,4,3,2	TRUE	2	FALSE	unchanged_PvN,downregulated_MvN,unchanged_MvP	-0.732596	0.384641	0.743068	unchanged	-2.20608	0.00526893	0.0234761	downregulated	-1.47348	0.0945468	0.708896	unchanged	-0.720957	0.577766	0.686009	unchanged	-2.7203	0.0214883	0.461039	downregulated	-1.97176	0.157219	0.537202	unchanged	0.0232674	0.556619	DE	0.000944596	0.0894154	DE	NA	NA	unchanged	FALSE	FALSE	FALSE	TRUE	TRUE	TRUE	FALSE	FALSE	FALSE
CRAMS308	chr8|132836539|132844318|+|5|circRNA|PHF20L1|ENST00000220847.8|15,16,17,18,19	TRUE	2	FALSE	unchanged_PvN,downregulated_MvN,unchanged_MvP	-1.09721	0.25083	0.623865	unchanged	-1.8168	0.0269484	0.0826232	downregulated	-0.719592	0.451242	0.998103	unchanged	-1.19253	0.419355	0.521053	unchanged	-2.33878	0.0577439	0.461039	unchanged	-1.13508	0.426001	0.537202	unchanged	NA	NA	unchanged	0.0359095	0.291463	DE	NA	NA	unchanged	FALSE	FALSE	FALSE	FALSE	TRUE	FALSE	FALSE	FALSE	FALSE
CRAMS263	chr8|140739017|140752316|-|5|circRNA|PTK2|ENST00000522684.5|21,20,19,18,17	TRUE	2	FALSE	unchanged_PvN,downregulated_MvN,unchanged_MvP	-1.02585	0.237575	0.611081	unchanged	-2.16988	0.00574022	0.0251466	downregulated	-1.14403	0.208478	0.932503	unchanged	-2.76876	0.067595	0.419752	unchanged	-2.78	0.0202249	0.461039	downregulated	0.0629316	0.986415	0.991409	unchanged	NA	NA	unchanged	0.00167698	0.0894154	DE	0.0451799	0.836895	DE	FALSE	FALSE	FALSE	TRUE	TRUE	TRUE	FALSE	FALSE	FALSE
CRAMS290	chr8|30700080|30703240|-|2|circRNA|GSR|ENST00000221130.9|6,5	FALSE	NA	FALSE	unchanged_PvN,upregulated_MvN,unchanged_MvP	1.18959	0.218143	0.58822	unchanged	2.17358	0.0273581	0.0834362	upregulated	0.983996	0.317792	0.998103	unchanged	2.38728	0.0798788	0.419752	unchanged	2.94439	0.0280427	0.461039	upregulated	0.496408	0.72513	0.781637	unchanged	NA	NA	unchanged	0.00255379	0.0998584	DE	NA	NA	unchanged	FALSE	FALSE	FALSE	TRUE	TRUE	TRUE	FALSE	FALSE	FALSE
CRAMS154	chr8|38429681|38429948|-|1|circRNA|FGFR1|ENST00000425967.7|4	FALSE	NA	FALSE	unchanged_PvN,downregulated_MvN,unchanged_MvP	-0.173665	0.825341	0.95681	unchanged	-2.1779	0.00570223	0.0250224	downregulated	-2.00423	0.0169001	0.272634	unchanged	-0.365733	0.776664	0.852522	unchanged	-1.47556	0.192481	0.46412	unchanged	-1.08424	0.400009	0.537202	unchanged	NA	NA	unchanged	0.0484573	0.318735	DE	NA	NA	unchanged	FALSE	FALSE	FALSE	FALSE	TRUE	FALSE	FALSE	FALSE	FALSE
CRAMS128	chr8|42459895|42465917|-|3|circRNA|SLC20A2|NM_001257180|5,4,3	TRUE	4	FALSE	unchanged_PvN,downregulated_MvN,unchanged_MvP	0.197657	0.844005	0.962936	unchanged	-2.12568	0.0128387	0.0470572	downregulated	-2.32334	0.00911442	0.17417	unchanged	0.276597	0.852438	0.916392	unchanged	-2.77377	0.0163757	0.461039	downregulated	-3.10715	0.0148202	0.537202	downregulated	NA	NA	unchanged	NA	NA	unchanged	NA	NA	unchanged	FALSE	FALSE	FALSE	TRUE	FALSE	FALSE	FALSE	FALSE	FALSE
CRAMS309	chr8|47279861|47294030|+|4|circRNA|SPIDR|ENST00000297423.8|2,3,4,5	TRUE	4	FALSE	unchanged_PvN,upregulated_MvN,unchanged_MvP	1.16074	0.227935	0.599809	unchanged	1.66588	0.0404497	0.112356	upregulated	0.505144	0.496306	0.998103	unchanged	0.74392	0.590403	0.697822	unchanged	1.59235	0.153631	0.461039	unchanged	0.819986	0.491923	0.581818	unchanged	NA	NA	unchanged	NA	NA	unchanged	NA	NA	unchanged	FALSE	FALSE	FALSE	FALSE	FALSE	FALSE	FALSE	FALSE	FALSE
CRAMS198	chr8|51860844|51861246|-|1|circRNA|PCMTD1|NM_052937|2	TRUE	5	FALSE	unchanged_PvN,downregulated_MvN,unchanged_MvP	-1.00575	0.0776208	0.351935	unchanged	-1.21296	0.00753594	0.0313345	downregulated	-0.207204	0.692413	0.998103	unchanged	-0.813603	0.300574	0.419752	unchanged	-0.982545	0.134375	0.461039	unchanged	-0.14361	0.857818	0.894309	unchanged	NA	NA	unchanged	0.030086	0.278978	DE	0.0340736	0.836895	DE	FALSE	FALSE	FALSE	FALSE	TRUE	FALSE	FALSE	FALSE	FALSE
CRAMS140	chr8|52683548|52686967|-|4|circRNA|RB1CC1|ENST00000025008.9|5,4,3,2	FALSE	NA	FALSE	unchanged_PvN,downregulated_MvN,unchanged_MvP	-2.70981	0.0162098	0.151017	unchanged	-2.05193	0.0174969	0.0596549	downregulated	0.657872	0.390576	0.998103	unchanged	-2.641	0.080805	0.419752	unchanged	-2.72405	0.017552	0.461039	downregulated	NA	NA	NA	NA	0.0115135	0.533911	DE	0.00760933	0.159092	DE	NA	NA	unchanged	FALSE	FALSE	FALSE	TRUE	TRUE	TRUE	FALSE	FALSE	FALSE
CRAMS233	chr8|61618977|61653660|-|11|circRNA|ASPH|NM_001164750|14,13,12,11,10,9,8,7,6,5,4	TRUE	4	FALSE	unchanged_PvN,downregulated_MvN,unchanged_MvP	-1.33197	0.0760517	0.347724	unchanged	-1.14558	0.0498388	0.130376	downregulated	0.186391	0.791139	0.998103	unchanged	-0.932893	0.385929	0.482473	unchanged	-1.85567	0.0459055	0.461039	downregulated	-0.916388	0.431665	0.537202	unchanged	0.0180745	0.556514	DE	0.00816082	0.160648	DE	NA	NA	unchanged	FALSE	FALSE	FALSE	TRUE	TRUE	TRUE	FALSE	FALSE	FALSE
CRAMS60	chr8|67299208|67302466|-|3|circRNA|ARFGEF1|ENST00000262215.7|4,3,2	TRUE	3	FALSE	unchanged_PvN,downregulated_MvN,downregulated_MvP	0.220528	0.813369	0.95312	unchanged	-2.44841	0.0042848	0.0198623	downregulated	-2.66894	0.00270812	0.0669197	downregulated	-0.0911535	0.942564	0.972989	unchanged	-3.87543	0.000914098	0.377954	downregulated	-3.82349	0.00311321	0.537202	downregulated	NA	NA	unchanged	0.00380125	0.121518	DE	NA	NA	unchanged	FALSE	FALSE	FALSE	TRUE	TRUE	TRUE	TRUE	FALSE	FALSE
CRAMS126	chr8|73673106|73688813|-|2|circRNA|STAU2|ENST00000522695.5|3,2	TRUE	5	FALSE	unchanged_PvN,downregulated_MvN,unchanged_MvP	0.270394	0.696735	0.905462	unchanged	-1.49433	0.0245795	0.0773136	downregulated	-1.76472	0.0104506	0.192267	unchanged	0.504227	0.620677	0.726026	unchanged	-1.53757	0.115484	0.461039	unchanged	-2.01841	0.056989	0.537202	unchanged	NA	NA	unchanged	NA	NA	unchanged	NA	NA	unchanged	FALSE	FALSE	FALSE	FALSE	FALSE	FALSE	FALSE	FALSE	FALSE
CRAMS295	chr8|89722014|89725641|-|3|circRNA|RP11-37B2.1|NR_125822|4,3,2	FALSE	NA	FALSE	unchanged_PvN,downregulated_MvN,unchanged_MvP	-1.03542	0.247981	0.621567	unchanged	-1.85148	0.0175662	0.0598055	downregulated	-0.816063	0.370313	0.998103	unchanged	-0.181772	0.89048	0.945089	unchanged	-2.08173	0.0821614	0.461039	unchanged	-1.8814	0.162202	0.537202	unchanged	NA	NA	unchanged	0.0473462	0.318315	DE	NA	NA	unchanged	FALSE	FALSE	FALSE	FALSE	TRUE	FALSE	FALSE	FALSE	FALSE
CRAMS18	chr8|94537102|94538346|-|2|circRNA|KIAA1429|ENST00000297591.9|4,3	TRUE	2	FALSE	upregulated_PvN,unchanged_MvN,unchanged_MvP	3.14104	0.00358397	0.0668774	upregulated	1.46359	0.115288	0.239947	unchanged	-1.67744	0.0417848	0.48215	unchanged	3.68993	0.0122408	0.419752	upregulated	1.69894	0.14466	0.461039	unchanged	-2.09121	0.115348	0.537202	unchanged	NA	NA	unchanged	NA	NA	unchanged	NA	NA	unchanged	TRUE	FALSE	FALSE	FALSE	FALSE	FALSE	FALSE	FALSE	FALSE
CRAMS92	chr8|94664696|94665196|+|3|circRNA|ESRP1|ENST00000423620.6|7,8,9	TRUE	5	FALSE	downregulated_PvN,downregulated_MvN,unchanged_MvP	-2.24158	0.00415797	0.071279	downregulated	-1.52142	0.00739694	0.0309016	downregulated	0.720165	0.37428	0.998103	unchanged	-1.86778	0.0814909	0.419752	unchanged	-1.91398	0.0274459	0.461039	downregulated	0.00597091	0.996971	0.99824	unchanged	0.0295067	0.577538	DE	NA	NA	unchanged	NA	NA	unchanged	FALSE	TRUE	FALSE	TRUE	FALSE	FALSE	FALSE	FALSE	FALSE
CRAMS293	chr9|100052416|100060172|-|3|circRNA|ERP44|ENST00000262455.6|4,3,2	TRUE	4	FALSE	unchanged_PvN,upregulated_MvN,unchanged_MvP	1.18465	0.218992	0.58822	unchanged	2.1572	0.0283584	0.0858549	upregulated	0.97255	0.323712	0.998103	unchanged	1.67705	0.159841	0.419752	unchanged	2.21761	0.0853767	0.461039	unchanged	0.488209	0.752127	0.803468	unchanged	NA	NA	unchanged	NA	NA	unchanged	NA	NA	unchanged	FALSE	FALSE	FALSE	FALSE	FALSE	FALSE	FALSE	FALSE	FALSE
CRAMS352	chr9|109050282|109064567|-|5|circRNA|TMEM245|NM_032012|14,13,12,11,10	TRUE	5	FALSE	unchanged_PvN,downregulated_MvN,unchanged_MvP	-0.640926	0.524434	0.829998	unchanged	-1.80117	0.0417634	0.115132	downregulated	-1.16025	0.222423	0.93566	unchanged	-0.600578	0.666689	0.764373	unchanged	-2.6028	0.0350181	0.461039	downregulated	-2.00747	0.156153	0.537202	unchanged	NA	NA	unchanged	0.049283	0.320096	DE	NA	NA	unchanged	FALSE	FALSE	FALSE	TRUE	TRUE	TRUE	FALSE	FALSE	FALSE
CRAMS3	chr9|110972072|110973558|-|2|circRNA|LPAR1|ENST00000374431.7|3,2	TRUE	2	FALSE	downregulated_PvN,downregulated_MvN,unchanged_MvP	-1.61009	0.00513737	0.0796397	downregulated	-3.07076	8.34076e-10	2.70712e-08	downregulated	-1.46067	0.0134007	0.227955	unchanged	-1.63155	0.0420826	0.419752	downregulated	-3.17894	4.18237e-06	0.00833204	downregulated	-1.49509	0.084542	0.537202	unchanged	NA	NA	unchanged	NA	NA	unchanged	NA	NA	unchanged	TRUE	FALSE	FALSE	TRUE	FALSE	FALSE	FALSE	FALSE	FALSE
CRAMS38	chr9|111527267|111534353|+|4|circRNA|ZNF483|NM_133464|2,3,4,5	TRUE	3	FALSE	unchanged_PvN,downregulated_MvN,downregulated_MvP	0.182431	0.822721	0.955644	unchanged	-2.93691	0.00055534	0.00377321	downregulated	-3.11934	0.000344057	0.0111101	downregulated	-0.43449	0.745356	0.830548	unchanged	-3.72913	0.00137266	0.461039	downregulated	-3.32944	0.00870401	0.537202	downregulated	NA	NA	unchanged	0.0105923	0.182412	DE	NA	NA	unchanged	FALSE	FALSE	FALSE	TRUE	TRUE	TRUE	TRUE	FALSE	FALSE
CRAMS222	chr9|122957010|123020459|+|13|circRNA|RABGAP1|ENST00000456584.5|2,3,4,5,6,7,8,9,10,11,12,13,14	TRUE	4	FALSE	unchanged_PvN,downregulated_MvN,unchanged_MvP	-1.73907	0.0898806	0.378767	unchanged	-1.82421	0.0259846	0.0804844	downregulated	-0.0851463	0.934712	0.998103	unchanged	-1.98956	0.205813	0.419752	unchanged	-2.20597	0.0776388	0.461039	unchanged	-0.178784	0.90563	0.934341	unchanged	NA	NA	unchanged	0.0419175	0.304904	DE	NA	NA	unchanged	FALSE	FALSE	FALSE	FALSE	TRUE	FALSE	FALSE	FALSE	FALSE
CRAMS232	chr9|124908376|124912026|-|2|circRNA|GOLGA1|NM_002077|12,11	TRUE	4	FALSE	unchanged_PvN,downregulated_MvN,unchanged_MvP	0.185367	0.838328	0.960848	unchanged	-1.77347	0.0435844	0.118501	downregulated	-1.95884	0.0302082	0.396641	unchanged	0.35213	0.797582	0.870189	unchanged	-2.42541	0.0586811	0.461039	unchanged	-2.79284	0.0438568	0.537202	downregulated	NA	NA	unchanged	0.0458463	0.314449	DE	NA	NA	unchanged	FALSE	FALSE	FALSE	FALSE	TRUE	FALSE	FALSE	FALSE	FALSE
CRAMS260	chr9|14639895|14680162|-|6|circRNA|ZDHHC21|ENST00000380916.8|8,7,6,5,4,3	TRUE	5	FALSE	unchanged_PvN,downregulated_MvN,unchanged_MvP	-1.14473	0.127455	0.454733	unchanged	-1.28491	0.0361192	0.103496	downregulated	-0.140178	0.855338	0.998103	unchanged	-0.800056	0.48755	0.593937	unchanged	-1.89978	0.0584403	0.461039	unchanged	-1.08481	0.38042	0.537202	unchanged	NA	NA	unchanged	NA	NA	unchanged	NA	NA	unchanged	FALSE	FALSE	FALSE	FALSE	FALSE	FALSE	FALSE	FALSE	FALSE
CRAMS50	chr9|16435554|16437524|-|1|circRNA|BNC2|ENST00000380672.8|6	TRUE	1	FALSE	downregulated_PvN,downregulated_MvN,unchanged_MvP	-4.84906	1.52922e-05	0.00217423	downregulated	-4.84906	3.48854e-09	9.94966e-08	downregulated	0	0.999597	0.999687	unchanged	-5.91734	2.50833e-05	0.230428	downregulated	-6.00059	1.33364e-08	5.84506e-05	downregulated	NA	NA	NA	NA	0.000298739	0.515311	DE	0.000254992	0.0627476	DE	NA	NA	unchanged	TRUE	TRUE	TRUE	TRUE	TRUE	TRUE	FALSE	FALSE	FALSE
CRAMS6	chr9|16727796|16738485|-|2|circRNA|BNC2|ENST00000380672.8|3,2	TRUE	1	FALSE	unchanged_PvN,downregulated_MvN,downregulated_MvP	-1.03527	0.130918	0.461215	unchanged	-2.97456	1.15175e-06	1.84863e-05	downregulated	-1.93928	0.00436739	0.0976613	downregulated	-1.48554	0.0881586	0.419752	unchanged	-3.16684	4.52569e-05	0.0596421	downregulated	-1.65586	0.0970855	0.537202	unchanged	NA	NA	unchanged	0.0244113	0.262282	DE	NA	NA	unchanged	FALSE	FALSE	FALSE	TRUE	TRUE	TRUE	FALSE	FALSE	FALSE
CRAMS275	chr9|33948373|33963791|-|5|circRNA|UBAP2|ENST00000379238.5|13,12,11,10,9	TRUE	4	FALSE	unchanged_PvN,downregulated_MvN,unchanged_MvP	-1.32438	0.158851	0.50264	unchanged	-1.6921	0.0305496	0.0909564	downregulated	-0.367716	0.694885	0.998103	unchanged	-1.14845	0.416446	0.517789	unchanged	-2.00023	0.0967188	0.461039	unchanged	-0.795314	0.582634	0.675485	unchanged	NA	NA	unchanged	0.0429957	0.311645	DE	NA	NA	unchanged	FALSE	FALSE	FALSE	FALSE	TRUE	FALSE	FALSE	FALSE	FALSE
CRAMS326	chr9|33953284|33963791|-|4|circRNA|UBAP2|ENST00000379238.5|12,11,10,9	TRUE	5	FALSE	unchanged_PvN,downregulated_MvN,unchanged_MvP	-0.602643	0.274594	0.645797	unchanged	-0.977813	0.0353029	0.101692	downregulated	-0.37517	0.483722	0.998103	unchanged	-0.74437	0.408514	0.508546	unchanged	-0.795243	0.290548	0.491017	unchanged	-0.0208909	0.982003	0.988896	unchanged	NA	NA	unchanged	0.000409445	0.0720368	DE	NA	NA	unchanged	FALSE	FALSE	FALSE	FALSE	TRUE	FALSE	FALSE	FALSE	FALSE
CRAMS129	chr9|33960825|33989126|-|6|circRNA|UBAP2|ENST00000379238.5|10,9,8,7,6,5	TRUE	5	FALSE	upregulated_PvN,upregulated_MvN,unchanged_MvP	2.67985	0.0147722	0.144106	upregulated	2.50028	0.0118758	0.0444038	upregulated	-0.179571	0.833865	0.998103	unchanged	2.95312	0.0498627	0.419752	upregulated	2.75215	0.0396945	0.461039	upregulated	-0.207669	0.89301	0.923891	unchanged	NA	NA	unchanged	0.0269022	0.274383	DE	NA	NA	unchanged	TRUE	FALSE	FALSE	TRUE	TRUE	TRUE	FALSE	FALSE	FALSE
CRAMS314	chr9|33996222|34017189|-|3|circRNA|UBAP2|ENST00000379238.5|4,3,2	TRUE	5	FALSE	unchanged_PvN,downregulated_MvN,unchanged_MvP	-1.26967	0.234741	0.607648	unchanged	-1.7948	0.0420709	0.115743	downregulated	-0.525124	0.588822	0.998103	unchanged	-1.0242	0.522715	0.630546	unchanged	-2.09672	0.105894	0.461039	unchanged	-1.05508	0.414731	0.537202	unchanged	NA	NA	unchanged	0.0149965	0.213207	DE	NA	NA	unchanged	FALSE	FALSE	FALSE	FALSE	TRUE	FALSE	FALSE	FALSE	FALSE
CRAMS35	chr9|35295695|35313989|+|3|circRNA|UNC13B|ENST00000617908.4|8,9,10	TRUE	3	FALSE	unchanged_PvN,downregulated_MvN,unchanged_MvP	-0.532909	0.466729	0.795716	unchanged	-2.71414	0.000273142	0.00205932	downregulated	-2.18123	0.00788301	0.156445	unchanged	-0.221189	0.845171	0.910699	unchanged	-3.56663	0.0017169	0.461039	downregulated	-3.32311	0.00895913	0.537202	downregulated	NA	NA	unchanged	0.0129157	0.196528	DE	NA	NA	unchanged	FALSE	FALSE	FALSE	TRUE	TRUE	TRUE	FALSE	FALSE	FALSE
CRAMS303	chr9|37424844|37426654|+|3|circRNA|GRHPR|ENST00000493368.5|2,3,4	TRUE	4	FALSE	unchanged_PvN,downregulated_MvN,unchanged_MvP	-0.729986	0.208131	0.576186	unchanged	-0.953349	0.0482204	0.12749	downregulated	-0.223363	0.687677	0.998103	unchanged	-0.3249	0.731941	0.820121	unchanged	-0.329604	0.678079	0.755282	unchanged	0.0287978	0.976043	0.985233	unchanged	NA	NA	unchanged	0.000720334	0.0894154	DE	NA	NA	unchanged	FALSE	FALSE	FALSE	FALSE	TRUE	FALSE	FALSE	FALSE	FALSE
CRAMS14	chr9|4286037|4286523|-|1|circRNA|GLIS3|NM_001042413|2	TRUE	3	FALSE	unchanged_PvN,downregulated_MvN,downregulated_MvP	0.64787	0.308689	0.681239	unchanged	-1.64818	0.013518	0.0488217	downregulated	-2.29605	0.000398675	0.0125754	downregulated	0.650063	0.490713	0.597513	unchanged	-1.59999	0.0835173	0.461039	unchanged	-2.20697	0.0265026	0.537202	downregulated	NA	NA	unchanged	NA	NA	unchanged	NA	NA	unchanged	FALSE	FALSE	FALSE	FALSE	FALSE	FALSE	TRUE	FALSE	FALSE
CRAMS246	chr9|5968018|5988545|-|2|circRNA|KIAA2026|ENST00000399933.7|3,2	TRUE	5	FALSE	unchanged_PvN,downregulated_MvN,unchanged_MvP	-1.12443	0.138402	0.473932	unchanged	-1.61031	0.0113932	0.0429533	downregulated	-0.485883	0.525989	0.998103	unchanged	-0.747556	0.484812	0.591033	unchanged	-1.09197	0.224839	0.491017	unchanged	-0.326543	0.767386	0.81761	unchanged	NA	NA	unchanged	NA	NA	unchanged	NA	NA	unchanged	FALSE	FALSE	FALSE	FALSE	FALSE	FALSE	FALSE	FALSE	FALSE
CRAMS42	chr9|74996446|75017448|-|5|circRNA|C9orf41|ENST00000376834.7|6,5,4,3,2	TRUE	5	FALSE	unchanged_PvN,downregulated_MvN,downregulated_MvP	0.376882	0.647845	0.887776	unchanged	-2.22918	0.00912213	0.0360645	downregulated	-2.60606	0.00253534	0.0630238	downregulated	0.859643	0.518322	0.625904	unchanged	-2.3713	0.0641233	0.461039	unchanged	-3.23955	0.0162769	0.537202	downregulated	NA	NA	unchanged	NA	NA	unchanged	NA	NA	unchanged	FALSE	FALSE	FALSE	FALSE	FALSE	FALSE	TRUE	FALSE	FALSE
CRAMS135	chr9|96551795|96565483|-|4|circRNA|CDC14B|ENST00000474602.5|5,4,3,2	TRUE	3	FALSE	unchanged_PvN,downregulated_MvN,unchanged_MvP	0.146768	0.876467	0.969844	unchanged	-2.12081	0.0129111	0.047268	downregulated	-2.26758	0.00991118	0.184582	unchanged	-1.24078	0.42806	0.530506	unchanged	-3.02793	0.0103136	0.461039	downregulated	-1.79717	0.0839011	0.537202	unchanged	NA	NA	unchanged	0.00751435	0.159092	DE	NA	NA	unchanged	FALSE	FALSE	FALSE	TRUE	TRUE	TRUE	FALSE	FALSE	FALSE
CRAMS10	chrX|131749305|131794466|-|6|circRNA|FIRRE|ENST00000427391.1|10,9,8,7,6,5	FALSE	NA	FALSE	upregulated_PvN,upregulated_MvN,unchanged_MvP	3.77048	0.000258152	0.0123887	upregulated	2.50584	0.0114627	0.043134	upregulated	-1.26464	0.0643404	0.610183	unchanged	4.53419	0.00160913	0.419752	upregulated	4.63445	0.00046735	0.265285	upregulated	0.0241716	0.982745	0.989389	unchanged	NA	NA	unchanged	NA	NA	unchanged	NA	NA	unchanged	TRUE	FALSE	FALSE	TRUE	FALSE	FALSE	FALSE	FALSE	FALSE
CRAMS230	chrX|135545422|135556300|+|7|circRNA|DDX26B|NM_182540|3,4,5,6,7,8,9	TRUE	3	FALSE	unchanged_PvN,downregulated_MvN,unchanged_MvP	-1.21008	0.123563	0.446779	unchanged	-1.87106	0.00573549	0.0251328	downregulated	-0.660977	0.428115	0.998103	unchanged	-1.9713	0.11589	0.419752	unchanged	-1.96674	0.0476262	0.461039	downregulated	0.00966359	0.993821	0.995936	unchanged	NA	NA	unchanged	NA	NA	unchanged	NA	NA	unchanged	FALSE	FALSE	FALSE	TRUE	FALSE	FALSE	FALSE	FALSE	FALSE
CRAMS187	chrX|155506897|155524632|-|4|circRNA|TMLHE|NM_018196|6,5,4,3	TRUE	2	FALSE	unchanged_PvN,downregulated_MvN,unchanged_MvP	-2.43906	0.0303893	0.21422	unchanged	-1.77334	0.0437184	0.118785	downregulated	0.665716	0.38937	0.998103	unchanged	-3.19941	0.0383131	0.419752	downregulated	-2.65883	0.0351576	0.461039	downregulated	0.657376	0.436341	0.537202	unchanged	0.0365234	0.577538	DE	0.0475828	0.318315	DE	NA	NA	unchanged	FALSE	FALSE	FALSE	TRUE	TRUE	TRUE	FALSE	FALSE	FALSE
CRAMS201	chrX|53614533|53615835|-|2|circRNA|HUWE1|ENST00000612484.4|20,19	TRUE	5	FALSE	unchanged_PvN,downregulated_MvN,unchanged_MvP	-1.18917	0.0828149	0.363965	unchanged	-1.57155	0.0062637	0.0270481	downregulated	-0.382373	0.58185	0.998103	unchanged	-1.18222	0.270144	0.419752	unchanged	-1.85565	0.042582	0.461039	downregulated	-0.643351	0.579138	0.672031	unchanged	0.0292301	0.577538	DE	0.00035755	0.0714489	DE	NA	NA	unchanged	FALSE	FALSE	FALSE	TRUE	TRUE	TRUE	FALSE	FALSE	FALSE
CRAMS153	chrX|80288905|80310233|-|4|circRNA|CHMP1B2P|NR_110646|5,4,3,2	FALSE	NA	FALSE	unchanged_PvN,downregulated_MvN,unchanged_MvP	0.0689426	0.919814	0.977888	unchanged	-1.68321	0.0132649	0.0482021	downregulated	-1.75215	0.0133901	0.227955	unchanged	-0.684238	0.524466	0.632368	unchanged	-2.51093	0.0111298	0.461039	downregulated	-1.78966	0.132653	0.537202	unchanged	NA	NA	unchanged	0.02175	0.252462	DE	NA	NA	unchanged	FALSE	FALSE	FALSE	TRUE	TRUE	TRUE	FALSE	FALSE	FALSE
CRAMS337	chrX|85067126|85074391|+|3|circRNA|APOOL|ENST00000373173.6|6,7,8	TRUE	5	FALSE	unchanged_PvN,downregulated_MvN,unchanged_MvP	-0.83998	0.292645	0.662879	unchanged	-1.38061	0.0428303	0.117191	downregulated	-0.540626	0.497447	0.998103	unchanged	-0.852193	0.51097	0.618475	unchanged	-1.53999	0.160424	0.461039	unchanged	-0.671917	0.612562	0.704302	unchanged	NA	NA	unchanged	NA	NA	unchanged	NA	NA	unchanged	FALSE	FALSE	FALSE	FALSE	FALSE	FALSE	FALSE	FALSE	FALSE

## Sheet: S4
Cell type (Lee 2020)	Sample ID
	KUL01		KUL19		KUL21		KUL28		KUL30		KUL31		Total
	No. of cells	% of cells	No. of cells	% of cells	No. of cells	% of cells	No. of cells	% of cells	No. of cells	% of cells	No. of cells	% of cells	No. of cells	% of cells
Epithelial cells	200	0.331126	107	0.129854	174	0.334615	7	0.0409357	40	0.118343	85	0.317164	613	0.224954
Stromal cells	167	0.27649	161	0.195388	142	0.273077	90	0.526316	163	0.482249	39	0.145522	762	0.279633
Myeloid cells	104	0.172185	61	0.0740291	58	0.111538	10	0.0584795	21	0.0621302	11	0.0410448	265	0.0972477
T cells	93	0.153974	287	0.348301	95	0.182692	21	0.122807	7	0.0207101	73	0.272388	576	0.211376
B cells	38	0.0629139	202	0.245146	44	0.0846154	39	0.22807	105	0.310651	59	0.220149	487	0.178716
Mast cells	2	0.00331126	6	0.00728155	7	0.0134615	4	0.0233918	2	0.00591716	1	0.00373134	22	0.00807339
All cell types	604	1	824	1	520	1	171	1	338	1	268	1	2725	1
Cell type (Li 2017)	Sample ID
	CRC01		CRC02		CRC03		CRC04		CRC05		CRC06		CRC07		CRC08		CRC09		CRC10		CRC11		Total
	No. of cells	% of cells	No. of cells	% of cells	No. of cells	% of cells	No. of cells	% of cells	No. of cells	% of cells	No. of cells	% of cells	No. of cells	% of cells	No. of cells	% of cells	No. of cells	% of cells	No. of cells	% of cells	No. of cells	% of cells	No. of cells	% of cells
B cells	9	0.214286	0	0	6	0.26087	4	0.111111	3	0.0681818	4	0.0677966	0	0	3	0.05	2	0.0243902	3	0.0352941	1	0.0172414	35	0.0606586
Epithelial cells	31	0.738095	43	0.796296	12	0.521739	27	0.75	29	0.659091	49	0.830508	19	0.558824	51	0.85	72	0.878049	66	0.776471	33	0.568966	432	0.7487
Mast cells	0	0	0	0	0	0	0	0	3	0.0681818	0	0	0	0	1	0.0166667	0	0	0	0	0	0	4	0.00693241
Endothelial cells	0	0	2	0.037037	0	0	0	0	1	0.0227273	1	0.0169492	0	0	0	0	0	0	2	0.0235294	0	0	6	0.0103986
Macrophages	1	0.0238095	2	0.037037	3	0.130435	0	0	3	0.0681818	0	0	5	0.147059	1	0.0166667	0	0	3	0.0352941	11	0.189655	29	0.05026
Fibroblasts	0	0	7	0.12963	0	0	4	0.111111	3	0.0681818	4	0.0677966	3	0.0882353	2	0.0333333	0	0	1	0.0117647	2	0.0344828	26	0.0450607
T cells	1	0.0238095	0	0	2	0.0869565	1	0.0277778	2	0.0454545	1	0.0169492	7	0.205882	2	0.0333333	8	0.097561	10	0.117647	11	0.189655	45	0.0779896
All cell types	42	1	54	1	23	1	36	1	44	1	59	1	34	1	60	1	82	1	85	1	58	1	577	1

## Sheet: S5
Display Sample ID	CIBERSORT estimated cell-type proportions
	Lee 2020						Li 2017
	B cells	Epithelial cells	Myeloid cells	T cells	Stromal cells	Mast cells	B cells	Epithelial cells	Macrophages	T cells	Endothelial cells	Fibroblasts	Mast cells
N_1144_10	0.074456	0.417329	0.0468567	0.125877	0.335482	0	0.0446138	0.668589	0	0.150096	0.0673687	0.069332	0
N_442_3	0.345714	0.469275	0.0718361	0.0440976	0.0601269	0.00895064	0.230021	0.647044	0	0.067987	0.0491087	0.00583951	0
N_618_14	0.344552	0.466138	0.048082	0.0659726	0.0697525	0.00550339	0.16086	0.710591	0	0.0685758	0.048079	0.0118947	0
N_655_17	0.379503	0.440758	0.0524247	0.0313507	0.0869418	0.0090211	0.208825	0.660842	0	0.0713289	0.0426774	0.0163273	0
N_684_6	0.25255	0.533334	0.0266744	0.106644	0.0789909	0.00180656	0.116954	0.751199	0	0.0799992	0.0354955	0.0163519	0
N_722_30	0.265181	0.572161	0.0547819	0.034673	0.066592	0.00661138	0.122952	0.761268	0	0.0614401	0.0392686	0.0150708	0
N_761_22	0.0893987	0.830886	0.0290875	0.0486227	0	0.00200483	0.0353165	0.860904	0	0.0650923	0.0358701	0.00281732	0
N_819_7	0.073232	0.364654	0.0555459	0.115092	0.391476	0	0.0160493	0.672016	0.0189493	0.122249	0.0551336	0.115603	0
P_622_23	0.0535082	0.762347	0.00974142	0.0908296	0.0835739	0	0.0232269	0.803475	0	0.116832	0.040171	0.0162952	0
P_655_16	0.351276	0.369867	0.0187057	0.0724852	0.187666	0	0.209974	0.569451	0	0.143287	0.0375174	0.0397708	0
P_684_4	0.0308985	0.258639	0.283475	0.176536	0.249074	0.00137685	0.00159924	0.59141	0.0930335	0.182894	0.0564	0.0746624	0
P_722_29	0.292086	0.393588	0.144477	0.0465709	0.123277	0	0.223942	0.553121	0.0188288	0.0754243	0.0835071	0.0451764	0
P_761_21	0.340466	0.46	0.0342228	0.129449	0.0358617	0	0.159577	0.699697	0	0.0909384	0.0402891	0.00949805	0
P_819_8	0.00377145	0.159074	0.0980914	0.160509	0.578554	0	0	0.53456	0.0942737	0.194505	0.0540344	0.122626	0
M_1144_9	0.000369203	0.359863	0.150968	0.18264	0.302702	0.00345819	0	0.636437	0.0582012	0.183524	0.035539	0.0862983	0
M_1231_11	0	0.66888	0.0889763	0.123601	0.1183	0.000243197	0	0.719535	0.0376872	0.18654	0.0262163	0.0300209	0
M_1291_12	0.00421742	0.307853	0.280563	0.200365	0.207002	0	0	0.584444	0.0972427	0.191861	0.0454749	0.0809781	0
M_442_2	0.014022	0	0.652386	0.146714	0.186878	0	0	0.0717459	0.46312	0.231779	0.0355911	0.19147	0.00629409
M_618_15	0.020775	0.133899	0.255775	0.208054	0.381497	0	0.00015025	0.479504	0.11232	0.184937	0.0439187	0.17917	0
M_622_24	0	0.522158	0.177511	0.108324	0.192007	0	0	0.704701	0.0772831	0.122263	0.0274295	0.0683231	0
M_622_25	0.00963534	0.306454	0.259662	0.118427	0.305822	0	0	0.611855	0.112425	0.136582	0.0326471	0.106491	0
M_655_18	0.0797834	0.344169	0.245563	0.201649	0.128836	0	0.023627	0.577985	0.0834923	0.199589	0.0314142	0.0838926	0
M_656_20	0.0221769	0.442511	0.186782	0.218674	0.129857	0	0.00245368	0.68123	0.0371912	0.203213	0.0380939	0.0378185	0
M_663_26	0.107216	0.249017	0.238481	0.11941	0.285876	0	0.0726063	0.525138	0.0893352	0.1239	0.0407798	0.148242	0
M_684_5	0	0.48976	0.238204	0.192454	0.0739706	0.00561185	0	0.638408	0.0891659	0.159719	0.0647518	0.0479552	0
M_705_27	0.00851289	0.380819	0.2607	0.0662961	0.283672	0	0	0.580175	0.113915	0.162669	0.0652764	0.0779645	0
M_722_37	0.0225454	0.413257	0.134069	0.180565	0.249564	0	0	0.67148	0.102926	0.126891	0.039922	0.0587818	0
N_liver_655_19	0.0225448	0.00608169	0.533645	0.171023	0.266706	0	0	0.242337	0.277081	0.232762	0.0606232	0.187196	0
N_liver_705_28	0.0412666	0.00384269	0.605497	0.150805	0.198589	0	0	0.342963	0.228802	0.202374	0.0564624	0.153348	0.0160515
N_liver_722_31	0.0479977	0.00512866	0.575813	0.217006	0.154055	0	0	0.371968	0.256914	0.13865	0.0524628	0.159139	0.0208666

## Sheet: S6
CircRNA ID	Consensus between both models	Lee 2020										Li 2017
	Consensus cell-type specificity in same cell type	B Cells Coefficient	Epithelial Cells Coefficient	Mast Cells Coefficient	Myeloid Cells Coefficient	Stromal Cells Coefficient	T Cells Coefficient	P-value	R-Squared	No. of cell types with expression	Significantly cell-type specific	B Cells Coefficient	Endothelial Cells Coefficient	Epithelial Cells Coefficient	Fibroblasts Coefficient	Macrophages Coefficient	Mast Cells Coefficient	T Cells Coefficient	P-value	R-Squared	No. of cell types with expression	Significantly cell-type specific
chr1|114725220|114738072|-|11|circRNA|CSDE1|ENST00000339438.10|14,13,12,11,10,9,8,7,6,5,4	Epithelial cells	0	0.0162011	0	0	0	0	0.0125328	0.196381	1	TRUE	0	0	0.00954893	0	0	0	0	0.0344938	0.145111	1	TRUE
chr1|155756957|155760641|-|4|circRNA|GON4L|NM_001282858|27,26,25,24	Epithelial cells	0	0.0217565	0	0	0	0	0.0139354	0.191078	1	TRUE	0	0	0.012912	0	0	0	0	0.0358369	0.143154	1	TRUE
chr10|95395000|95410777|-|5|circRNA|SORBS1|NM_001034954|12,11,10,9,8	Epithelial cells	0	0.0147707	0	0	0	0	0.0179896	0.178239	1	TRUE	0	0	0.00909682	0	0	0	0	0.0353873	0.143801	1	TRUE
chr11|34082824|34089456|+|5|circRNA|CAPRIN1|NM_203364|8,9,10,11,12	Epithelial cells	0	0.013308	0	0	0	0	0.0290458	0.153904	1	TRUE	0	0	0.00854335	0	0	0	0	0.0420806	0.134916	1	TRUE
chr12|118181370|118181607|-|1|circRNA|TAOK3|ENST00000419821.6|15	Epithelial cells	0	0.0346628	0	0	0	0	0.017924	0.178423	1	TRUE	0	0	0.0207044	0	0	0	0	0.0416823	0.135404	1	TRUE
chr13|20026611|20036909|+|5|circRNA|ZMYM2|ENST00000610343.4|8,9,10,11,12	Epithelial cells	0	0.0241507	0	0	0	0	0.0171328	0.1807	1	TRUE	0	0	0.0149809	0	0	0	0	0.0326688	0.147895	1	TRUE
chr14|103669510|103677523|+|7|circRNA|RP11-73M18.2|ENST00000472726.2|9,10,11,12,13,14,15	Epithelial cells	0	0.0228799	0	0	0	0	0.0145068	0.189065	1	TRUE	0	0	0.0130469	0	0	0	0	0.0456199	0.130768	1	TRUE
chr14|75109684|75118935|-|6|circRNA|NEK9|ENST00000238616.9|10,9,8,7,6,5	Epithelial cells	0	0.0146591	0	0	0	0	0.0202834	0.172171	1	TRUE	0	0	0.00908557	0	0	0	0	0.0376101	0.140679	1	TRUE
chr14|88416710|88437903|+|8|circRNA|SPATA7|ENST00000045347.11|5,6,7,8,9,10,11,12	Epithelial cells	0	0.0275529	0	0	0	0	0.00277574	0.269349	1	TRUE	0	0	0.0154728	0	0	0	0	0.0171414	0.180675	1	TRUE
chr15|92937517|92939718|+|2|circRNA|RP11-437B10.1|ENST00000630790.1|7,8	Epithelial cells	0	0.0230653	0	0	0	0	0.0174693	0.179719	1	TRUE	0	0	0.0146981	0	0	0	0	0.0283001	0.155232	1	TRUE
chr18|21656860|21664230|-|4|circRNA|ABHD3|ENST00000289119.6|8,7,6,5	Epithelial cells	0	0.0177907	0	0	0	0	0.00637068	0.229716	1	TRUE	0	0	0.00958966	0	0	0	0	0.0366752	0.141969	1	TRUE
chr19|48218870|48221855|-|2|circRNA|CARD8|ENST00000517510.5|9,8	Epithelial cells	0	0.0178889	0	0	0	0	0.00472142	0.244181	1	TRUE	0	0	0.00980458	0	0	0	0	0.0278652	0.156023	1	TRUE
chr2|169555123|169563350|-|4|circRNA|FASTKD1|ENST00000453153.6|7,6,5,4	Epithelial cells	0	0.0165377	0	0	0	0	0.00695514	0.225442	1	TRUE	0	0	0.00926236	0	0	0	0	0.0310947	0.150421	1	TRUE
chr2|42261120|42263306|+|2|circRNA|EML4|NM_019063|4,5	Epithelial cells	0	0.013268	0	0	0	0	0.0213609	0.169547	1	TRUE	0	0	0.00823525	0	0	0	0	0.0389088	0.138937	1	TRUE
chr2|43912431|43918398|-|3|circRNA|LRPPRC|NM_133259|30,29,28	Epithelial cells	0	0.0347204	0	0	0	0	0.00227666	0.278576	1	TRUE	0	0	0.0193232	0	0	0	0	0.0161954	0.183534	1	TRUE
chr2|9318523|9335179|+|6|circRNA|ASAP2|ENST00000281419.7|4,5,6,7,8,9	Epithelial cells	0	0.0155521	0	0	0	0	0.0174635	0.179736	1	TRUE	0	0	0.00958735	0	0	0	0	0.0343742	0.145289	1	TRUE
chr2|97200452|97209709|+|10|circRNA|ANKRD36|ENST00000461153.6|46,47,48,49,50,51,52,53,54,55	Epithelial cells	0	0.028116	0	0	0	0	0.0144356	0.189311	1	TRUE	0	0	0.0164894	0	0	0	0	0.0392392	0.138504	1	TRUE
chr3|129265548|129267099|+|2|circRNA|COPG1|ENST00000314797.10|14,15	Epithelial cells	0	0.0329236	0	0	0	0	0.0142353	0.190012	1	TRUE	0	0	0.0204617	0	0	0	0	0.0278173	0.15611	1	TRUE
chr3|188406111|188609844|+|4|circRNA|LPP|ENST00000448637.5|3,4,5,6	Epithelial cells	0	0.0166402	0	0	0	0	0.00282403	0.268541	1	TRUE	0	0	0.00878567	0	0	0	0	0.0261665	0.15923	1	TRUE
chr5|122019259|122022407|+|3|circRNA|SRFBP1|NM_152546|5,6,7	Epithelial cells	0	0.0353822	0	0	0	0	0.00142839	0.299919	1	TRUE	0	0	0.0215018	0	0	0	0	0.00564307	0.235594	1	TRUE
chr5|98779579|98780088|+|1|circRNA|RGMB|ENST00000308234.11|4	Epithelial cells	0	0.0169033	0	0	0	0	0.0121339	0.197994	1	TRUE	0	0	0.0101296	0	0	0	0	0.030599	0.151243	1	TRUE
chr6|128064757|128067792|-|2|circRNA|PTPRK|ENST00000368226.8|13,12	Epithelial cells	0	0.013308	0	0	0	0	0.0290458	0.153904	1	TRUE	0	0	0.00854335	0	0	0	0	0.0420806	0.134916	1	TRUE
chr7|10982371|10990847|+|2|circRNA|PHF14|ENST00000403050.7|3,4	Epithelial cells	0	0.0184222	0	0	0	0	0.00314104	0.263547	1	TRUE	0	0	0.0107013	0	0	0	0	0.014479	0.189161	1	TRUE
chr7|83134249|83135656|-|1|circRNA|PCLO|NM_033026|3	Epithelial cells	0	0.0227508	0	0	0	0	0.0170405	0.180972	1	TRUE	0	0	0.0130426	0	0	0	0	0.0495605	0.126511	1	TRUE
chrX|66170557|66208246|+|14|circRNA|HEPH|NM_138737|2,3,4,5,6,7,8,9,10,11,12,13,14,15	Epithelial cells	0	0.0298348	0	0	0	0	0.00210167	0.282274	1	TRUE	0	0	0.0174936	0	0	0	0	0.0102398	0.206426	1	TRUE
chr1|100912111|100965918|+|6|circRNA|SLC30A7|ENST00000370112.8|5,6,7,8,9,10	Myeloid Cells	0	0	0	0.0150097	0	0	0.0112528	0.201746	1	TRUE	0	0	0	0	0.043127	0	0	0.000100666	0.411502	1	TRUE
chr1|108154982|108185954|-|5|circRNA|SLC25A24|ENST00000565488.5|6,5,4,3,2	Myeloid Cells	0	0	0	0.0178932	0	0	0.0122066	0.197696	1	TRUE	0	0	0	0	0.0454509	0	0	0.00101693	0.315151	1	TRUE
chr1|108181940|108185954|-|2|circRNA|SLC25A24|ENST00000565488.5|3,2	Myeloid Cells	0	0	0	0.0150097	0	0	0.0112528	0.201746	1	TRUE	0	0	0	0	0.043127	0	0	0.000100666	0.411502	1	TRUE
chr1|108798144|108807549|+|3|circRNA|STXBP3|NM_007269|16,17,18	Myeloid Cells	0	0	0	0.0150097	0	0	0.0112528	0.201746	1	TRUE	0	0	0	0	0.043127	0	0	0.000100666	0.411502	1	TRUE
chr1|112576985|112600848|-|8|circRNA|ST7L|ENST00000361846.7|11,10,9,8,7,6,5,4	Myeloid Cells	0	0	0	0.0150097	0	0	0.0112528	0.201746	1	TRUE	0	0	0	0	0.043127	0	0	0.000100666	0.411502	1	TRUE
chr1|112591524|112616844|-|5|circRNA|ST7L|NM_138727|6,5,4,3,2	Myeloid Cells	0	0	0	0.0150097	0	0	0.0112528	0.201746	1	TRUE	0	0	0	0	0.043127	0	0	0.000100666	0.411502	1	TRUE
chr1|113825141|113834439|-|5|circRNA|PTPN22|ENST00000359785.9|19,18,17,16,15	Myeloid Cells	0	0	0	0.0150097	0	0	0.0112528	0.201746	1	TRUE	0	0	0	0	0.043127	0	0	0.000100666	0.411502	1	TRUE
chr1|113837589|113852104|-|4|circRNA|PTPN22|ENST00000359785.9|13,12,11,10	Myeloid Cells	0	0	0	0.0150097	0	0	0.0112528	0.201746	1	TRUE	0	0	0	0	0.043127	0	0	0.000100666	0.411502	1	TRUE
chr1|119996996|120029987|-|3|circRNA|NOTCH2|ENST00000256646.6|4,3,2	Myeloid Cells	0	0	0	0.0150097	0	0	0.0112528	0.201746	1	TRUE	0	0	0	0	0.043127	0	0	0.000100666	0.411502	1	TRUE
chr1|12311453|12329918|+|10|circRNA|VPS13D|NM_015378|28,29,30,31,32,33,34,35,36,37	Myeloid Cells	0	0	0	0.0150097	0	0	0.0112528	0.201746	1	TRUE	0	0	0	0	0.043127	0	0	0.000100666	0.411502	1	TRUE
chr1|148424062|148425664|+|3|circRNA|RP11-495P10.1|NR_111930|4,5,6	Myeloid Cells	0	0	0	0.0150097	0	0	0.0112528	0.201746	1	TRUE	0	0	0	0	0.043127	0	0	0.000100666	0.411502	1	TRUE
chr1|149408820|149431015|+|2|circRNA|NBPF19|ENST00000578189.1|2,3	Myeloid Cells	0	0	0	0.0150097	0	0	0.0112528	0.201746	1	TRUE	0	0	0	0	0.043127	0	0	0.000100666	0.411502	1	TRUE
chr1|151662165|151668635|+|3|circRNA|SNX27|ENST00000368841.6|5,6,7	Myeloid Cells	0	0	0	0.0150097	0	0	0.0112528	0.201746	1	TRUE	0	0	0	0	0.043127	0	0	0.000100666	0.411502	1	TRUE
chr1|156272319|156279034|-|6|circRNA|SMG5|ENST00000361813.5|7,6,5,4,3,2	Myeloid Cells	0	0	0	0.0150097	0	0	0.0112528	0.201746	1	TRUE	0	0	0	0	0.043127	0	0	0.000100666	0.411502	1	TRUE
chr1|15638306|15656679|+|5|circRNA|DDI2|NM_032341|5,6,7,8,9	Myeloid Cells	0	0	0	0.0150097	0	0	0.0112528	0.201746	1	TRUE	0	0	0	0	0.043127	0	0	0.000100666	0.411502	1	TRUE
chr1|15649719|15651895|+|2|circRNA|DDI2|NM_032341|7,8	Myeloid Cells	0	0	0	0.0150097	0	0	0.0112528	0.201746	1	TRUE	0	0	0	0	0.043127	0	0	0.000100666	0.411502	1	TRUE
chr1|15916127|15922349|+|5|circRNA|SPEN|NM_015001|6,7,8,9,10	Myeloid Cells	0	0	0	0.0150097	0	0	0.0112528	0.201746	1	TRUE	0	0	0	0	0.043127	0	0	0.000100666	0.411502	1	TRUE
chr7|99968349|99971854|-|1|ciRNA|AZGP1|ENST00000419575.1|1	Myeloid Cells	0	0	0	0.0292978	0	0	0.00244387	0.275287	1	TRUE	0	0	0	0	0.0724662	0	0	8.94087e-05	0.416101	1	TRUE
chr1|161791407|161863312|+|10|circRNA|ATF6|NM_007348|5,6,7,8,9,10,11,12,13,14	Myeloid Cells	0	0	0	0.0150097	0	0	0.0112528	0.201746	1	TRUE	0	0	0	0	0.043127	0	0	0.000100666	0.411502	1	TRUE
chr1|162499954|162501104|+|2|circRNA|UHMK1|NM_001184763|2,3	Myeloid Cells	0	0	0	0.0150097	0	0	0.0112528	0.201746	1	TRUE	0	0	0	0	0.043127	0	0	0.000100666	0.411502	1	TRUE
chr1|167690048|167697842|+|3|circRNA|RCSD1|ENST00000537350.5|3,4,5	Myeloid Cells	0	0	0	0.0150097	0	0	0.0112528	0.201746	1	TRUE	0	0	0	0	0.043127	0	0	0.000100666	0.411502	1	TRUE
chr1|173774304|173775842|+|2|circRNA|KLHL20|NM_014458|9,10	Myeloid Cells	0	0	0	0.0178932	0	0	0.0122066	0.197696	1	TRUE	0	0	0	0	0.0454509	0	0	0.00101693	0.315151	1	TRUE
chr1|178784417|178833550|+|6|circRNA|RALGPS2|ENST00000367634.6|3,4,5,6,7,8	Myeloid Cells	0	0	0	0.0150097	0	0	0.0112528	0.201746	1	TRUE	0	0	0	0	0.043127	0	0	0.000100666	0.411502	1	TRUE
chr1|179341027|179350431|+|8|circRNA|SOAT1|ENST00000539888.5|6,7,8,9,10,11,12,13	Myeloid Cells	0	0	0	0.0150097	0	0	0.0112528	0.201746	1	TRUE	0	0	0	0	0.043127	0	0	0.000100666	0.411502	1	TRUE
chr1|182842544|182843434|+|2|circRNA|DHX9|NM_001357|2,3	Myeloid Cells	0	0	0	0.0150097	0	0	0.0112528	0.201746	1	TRUE	0	0	0	0	0.043127	0	0	0.000100666	0.411502	1	TRUE
chr1|184706642|184710547|-|3|circRNA|EDEM3|ENST00000318130.12|18,17,16	Myeloid Cells	0	0	0	0.0150097	0	0	0.0112528	0.201746	1	TRUE	0	0	0	0	0.043127	0	0	0.000100666	0.411502	1	TRUE
chr1|184732836|184737711|-|4|circRNA|EDEM3|ENST00000318130.12|6,5,4,3	Myeloid Cells	0	0	0	0.0150097	0	0	0.0112528	0.201746	1	TRUE	0	0	0	0	0.043127	0	0	0.000100666	0.411502	1	TRUE
chr1|200581200|200592240|-|5|circRNA|KIF14|ENST00000614960.4|19,18,17,16,15	Myeloid Cells	0	0	0	0.0300193	0	0	0.0112528	0.201746	1	TRUE	0	0	0	0	0.0862541	0	0	0.000100666	0.411502	1	TRUE
chr1|202157738|202158248|-|2|circRNA|PTPN7|NR_037663|4,3	Myeloid Cells	0	0	0	0.0150097	0	0	0.0112528	0.201746	1	TRUE	0	0	0	0	0.043127	0	0	0.000100666	0.411502	1	TRUE
chr1|202729706|202767060|-|22|circRNA|KDM5B|ENST00000367265.7|26,25,24,23,22,21,20,19,18,17,16,15,14,13,12,11,10,9,8,7,6,5	Myeloid Cells	0	0	0	0.0150097	0	0	0.0112528	0.201746	1	TRUE	0	0	0	0	0.043127	0	0	0.000100666	0.411502	1	TRUE
chr1|205616477|205620838|-|3|circRNA|ELK4|ENST00000616704.4|5,4,3	Myeloid Cells	0	0	0	0.0200144	0	0	0.00690849	0.22577	1	TRUE	0	0	0	0	0.0497751	0	0	0.000512928	0.344997	1	TRUE
chr1|222569509|222584297|-|5|circRNA|TAF1A|ENST00000350027.8|7,6,5,4,3	Myeloid Cells	0	0	0	0.0150097	0	0	0.0112528	0.201746	1	TRUE	0	0	0	0	0.043127	0	0	0.000100666	0.411502	1	TRUE
chr1|222724091|222730177|+|6|circRNA|BROX|ENST00000340934.9|6,7,8,9,10,11	Myeloid Cells	0	0	0	0.0150097	0	0	0.0112528	0.201746	1	TRUE	0	0	0	0	0.043127	0	0	0.000100666	0.411502	1	TRUE
chr1|233160282|233227371|-|10|circRNA|PCNXL2|ENST00000258229.13|19,18,17,16,15,14,13,12,11,10	Myeloid Cells	0	0	0	0.0150097	0	0	0.0112528	0.201746	1	TRUE	0	0	0	0	0.043127	0	0	0.000100666	0.411502	1	TRUE
chr1|233177801|233236980|-|9|circRNA|PCNXL2|ENST00000258229.13|17,16,15,14,13,12,11,10,9	Myeloid Cells	0	0	0	0.0150097	0	0	0.0112528	0.201746	1	TRUE	0	0	0	0	0.043127	0	0	0.000100666	0.411502	1	TRUE
chr1|235773841|235777308|-|3|circRNA|LYST|NM_000081|19,18,17	Myeloid Cells	0	0	0	0.0150097	0	0	0.0112528	0.201746	1	TRUE	0	0	0	0	0.043127	0	0	0.000100666	0.411502	1	TRUE
chr1|235780864|235792125|-|5|circRNA|LYST|NM_000081|16,15,14,13,12	Myeloid Cells	0	0	0	0.0150097	0	0	0.0112528	0.201746	1	TRUE	0	0	0	0	0.043127	0	0	0.000100666	0.411502	1	TRUE
chr1|236041909|236048989|-|3|circRNA|NID1|ENST00000366595.7|4,3,2	Myeloid Cells	0	0	0	0.0150097	0	0	0.0112528	0.201746	1	TRUE	0	0	0	0	0.043127	0	0	0.000100666	0.411502	1	TRUE
chr1|236168705|236178636|+|2|circRNA|GPR137B|ENST00000366592.7|2,3	Myeloid Cells	0	0	0	0.0150097	0	0	0.0112528	0.201746	1	TRUE	0	0	0	0	0.043127	0	0	0.000100666	0.411502	1	TRUE
chr1|236806143|236873840|+|20|circRNA|MTR|ENST00000535889.5|3,4,5,6,7,8,9,10,11,12,13,14,15,16,17,18,19,20,21,22	Myeloid Cells	0	0	0	0.0150097	0	0	0.0112528	0.201746	1	TRUE	0	0	0	0	0.043127	0	0	0.000100666	0.411502	1	TRUE
chr1|237417048|237456735|+|6|circRNA|RYR2|ENST00000366574.6|11,12,13,14,15,16	Myeloid Cells	0	0	0	0.0150097	0	0	0.0112528	0.201746	1	TRUE	0	0	0	0	0.043127	0	0	0.000100666	0.411502	1	TRUE
chr17|14033875|14033939|-|1|ciRNA|COX10-AS1|ENST00000449363.1|2	Myeloid Cells	0	0	0	0.0186488	0	0	0.0197189	0.173599	1	TRUE	0	0	0	0	0.0495398	0	0	0.00134404	0.302668	1	TRUE
chr1|243286271|243316893|+|5|circRNA|SDCCAG8|NM_006642|5,6,7,8,9	Myeloid Cells	0	0	0	0.0150097	0	0	0.0112528	0.201746	1	TRUE	0	0	0	0	0.043127	0	0	0.000100666	0.411502	1	TRUE
chr1|31911695|31915987|-|2|circRNA|PTP4A2|ENST00000602725.5|3,2	Myeloid Cells	0	0	0	0.0150097	0	0	0.0112528	0.201746	1	TRUE	0	0	0	0	0.043127	0	0	0.000100666	0.411502	1	TRUE
chr1|32184524|32188124|+|2|circRNA|TXLNA|ENST00000373610.7|4,5	Myeloid Cells	0	0	0	0.0200144	0	0	0.00690849	0.22577	1	TRUE	0	0	0	0	0.0497751	0	0	0.000512928	0.344997	1	TRUE
chr5|180567242|180567811|+|1|ciRNA|CNOT6|NM_001303241|10	Myeloid Cells	0	0	0	0.045029	0	0	0.0112528	0.201746	1	TRUE	0	0	0	0	0.129381	0	0	0.000100666	0.411502	1	TRUE
chr1|44339044|44339322|-|1|circRNA|ERI3|ENST00000372257.6|3	Myeloid Cells	0	0	0	0.038158	0	0	0.00592152	0.233263	1	TRUE	0	0	0	0	0.0976715	0	0	0.000235417	0.377591	1	TRUE
chr1|48451551|48453131|-|2|circRNA|SPATA6|ENST00000371847.7|3,2	Myeloid Cells	0	0	0	0.0150097	0	0	0.0112528	0.201746	1	TRUE	0	0	0	0	0.043127	0	0	0.000100666	0.411502	1	TRUE
chr1|50567076|50584811|-|4|circRNA|FAF1|ENST00000396153.6|13,12,11,10	Myeloid Cells	0	0	0	0.0150097	0	0	0.0112528	0.201746	1	TRUE	0	0	0	0	0.043127	0	0	0.000100666	0.411502	1	TRUE
chr1|52481422|52509712|-|8|circRNA|ZCCHC11|ENST00000257177.8|11,10,9,8,7,6,5,4	Myeloid Cells	0	0	0	0.0150097	0	0	0.0112528	0.201746	1	TRUE	0	0	0	0	0.043127	0	0	0.000100666	0.411502	1	TRUE
chr1|53818970|53832591|-|4|circRNA|NDC1|ENST00000371429.3|6,5,4,3	Myeloid Cells	0	0	0	0.0150097	0	0	0.0112528	0.201746	1	TRUE	0	0	0	0	0.043127	0	0	0.000100666	0.411502	1	TRUE
chr1|53882942|53883276|-|2|circRNA|YIPF1|ENST00000465897.5|4,3	Myeloid Cells	0	0	0	0.0150097	0	0	0.0112528	0.201746	1	TRUE	0	0	0	0	0.043127	0	0	0.000100666	0.411502	1	TRUE
chr1|59660218|59674133|+|3|circRNA|FGGY|NM_001113411|13,14,15	Myeloid Cells	0	0	0	0.0275203	0	0	0.000681558	0.332738	1	TRUE	0	0	0	0	0.069419	0	0	4.29808e-06	0.523073	1	TRUE
chr1|62816574|62821209|+|3|circRNA|ATG4C|NM_032852|4,5,6	Myeloid Cells	0	0	0	0.045029	0	0	0.0112528	0.201746	1	TRUE	0	0	0	0	0.129381	0	0	0.000100666	0.411502	1	TRUE
chr1|77639448|77641655|-|3|circRNA|ZZZ3|NM_015534|4,3,2	Myeloid Cells	0	0	0	0.0150097	0	0	0.0112528	0.201746	1	TRUE	0	0	0	0	0.043127	0	0	0.000100666	0.411502	1	TRUE
chr1|77949154|77963715|-|7|circRNA|FUBP1|ENST00000294623.8|19,18,17,16,15,14,13	Myeloid Cells	0	0	0	0.0150097	0	0	0.0112528	0.201746	1	TRUE	0	0	0	0	0.043127	0	0	0.000100666	0.411502	1	TRUE
chr1|77964869|77968203|-|7|circRNA|FUBP1|ENST00000294623.8|9,8,7,6,5,4,3	Myeloid Cells	0	0	0	0.0150097	0	0	0.0112528	0.201746	1	TRUE	0	0	0	0	0.043127	0	0	0.000100666	0.411502	1	TRUE
chr10|110589891|110593223|+|4|circRNA|SMC3|NM_005445|15,16,17,18	Myeloid Cells	0	0	0	0.0150097	0	0	0.0112528	0.201746	1	TRUE	0	0	0	0	0.043127	0	0	0.000100666	0.411502	1	TRUE
chr10|119107947|119111928|+|2|circRNA|FAM45A|NM_001303111|3,4	Myeloid Cells	0	0	0	0.0150097	0	0	0.0112528	0.201746	1	TRUE	0	0	0	0	0.043127	0	0	0.000100666	0.411502	1	TRUE
chr10|11936544|12014184|-|16|circRNA|UPF2|ENST00000356352.6|18,17,16,15,14,13,12,11,10,9,8,7,6,5,4,3	Myeloid Cells	0	0	0	0.0150097	0	0	0.0112528	0.201746	1	TRUE	0	0	0	0	0.043127	0	0	0.000100666	0.411502	1	TRUE
chr10|120513910|120521095|+|3|circRNA|PPAPDC1A|ENST00000398250.5|3,4,5	Myeloid Cells	0	0	0	0.0200144	0	0	0.00690849	0.22577	1	TRUE	0	0	0	0	0.0497751	0	0	0.000512928	0.344997	1	TRUE
chr10|126039293|126046132|-|3|circRNA|ADAM12|ENST00000368679.8|19,18,17	Myeloid Cells	0	0	0	0.0150097	0	0	0.0112528	0.201746	1	TRUE	0	0	0	0	0.043127	0	0	0.000100666	0.411502	1	TRUE
chr10|127012294|127037816|+|8|circRNA|DOCK1|ENST00000280333.9|12,13,14,15,16,17,18,19	Myeloid Cells	0	0	0	0.0150097	0	0	0.0112528	0.201746	1	TRUE	0	0	0	0	0.043127	0	0	0.000100666	0.411502	1	TRUE
chr10|13737843|13858912|-|10|circRNA|FRMD4A|NM_018027|12,11,10,9,8,7,6,5,4,3	Myeloid Cells	0	0	0	0.0150097	0	0	0.0112528	0.201746	1	TRUE	0	0	0	0	0.043127	0	0	0.000100666	0.411502	1	TRUE
chr10|17153506|17174660|-|10|circRNA|TRDMT1|ENST00000354631.7|11,10,9,8,7,6,5,4,3,2	Myeloid Cells	0	0	0	0.0150097	0	0	0.0112528	0.201746	1	TRUE	0	0	0	0	0.043127	0	0	0.000100666	0.411502	1	TRUE
chr10|17688026|17700279|+|5|circRNA|STAM|ENST00000377524.7|5,6,7,8,9	Myeloid Cells	0	0	0	0.0150097	0	0	0.0112528	0.201746	1	TRUE	0	0	0	0	0.043127	0	0	0.000100666	0.411502	1	TRUE
chr10|22591628|22609717|-|3|circRNA|PIP4K2A|NM_005028|4,3,2	Myeloid Cells	0	0	0	0.0378543	0	0	0.00102838	0.314653	1	TRUE	0	0	0	0	0.0876722	0	0	8.73482e-05	0.417001	1	TRUE
chr10|24521781|24545103|+|6|circRNA|KIAA1217|ENST00000376462.5|13,14,15,16,17,18	Myeloid Cells	0	0	0	0.0150097	0	0	0.0112528	0.201746	1	TRUE	0	0	0	0	0.043127	0	0	0.000100666	0.411502	1	TRUE
chr10|27012881|27014711|-|2|circRNA|ANKRD26|ENST00000436985.6|32,31	Myeloid Cells	0	0	0	0.0150097	0	0	0.0112528	0.201746	1	TRUE	0	0	0	0	0.043127	0	0	0.000100666	0.411502	1	TRUE
chr10|27158548|27165539|+|5|circRNA|MASTL|ENST00000375946.8|2,3,4,5,6	Myeloid Cells	0	0	0	0.0150097	0	0	0.0112528	0.201746	1	TRUE	0	0	0	0	0.043127	0	0	0.000100666	0.411502	1	TRUE
chr10|28056479|28059743|-|3|circRNA|MPP7|ENST00000337532.9|17,16,15	Myeloid Cells	0	0	0	0.0150097	0	0	0.0112528	0.201746	1	TRUE	0	0	0	0	0.043127	0	0	0.000100666	0.411502	1	TRUE
chr10|30908932|30984426|-|3|circRNA|ZNF438|NM_001143769|4,3,2	Myeloid Cells	0	0	0	0.0150097	0	0	0.0112528	0.201746	1	TRUE	0	0	0	0	0.043127	0	0	0.000100666	0.411502	1	TRUE
chr10|31461036|31502509|+|3|circRNA|ZEB1|ENST00000488625.6|6,7,8	Myeloid Cells	0	0	0	0.0150097	0	0	0.0112528	0.201746	1	TRUE	0	0	0	0	0.043127	0	0	0.000100666	0.411502	1	TRUE
chr10|32028427|32037607|-|9|circRNA|KIF5B|ENST00000302418.4|15,14,13,12,11,10,9,8,7	Myeloid Cells	0	0	0	0.0200144	0	0	0.00690849	0.22577	1	TRUE	0	0	0	0	0.0497751	0	0	0.000512928	0.344997	1	TRUE
chr12|64497050|64497107|+|1|ciRNA|TBK1|ENST00000331710.9|17	Myeloid Cells	0	0	0	0.0300193	0	0	0.0112528	0.201746	1	TRUE	0	0	0	0	0.0862541	0	0	0.000100666	0.411502	1	TRUE
chr4|154609898|154610066|-|1|ciRNA|FGG|NM_000509|5	Myeloid Cells	0	0	0	0.0300193	0	0	0.0112528	0.201746	1	TRUE	0	0	0	0	0.0862541	0	0	0.000100666	0.411502	1	TRUE
chr6|113956175|113956618|-|1|ciRNA|HDAC2|ENST00000519065.5|4	Myeloid Cells	0	0	0	0.0300193	0	0	0.0112528	0.201746	1	TRUE	0	0	0	0	0.0862541	0	0	0.000100666	0.411502	1	TRUE
chr9|77314119|77314491|+|1|ciRNA|VPS13A|ENST00000376634.8|36	Myeloid Cells	0	0	0	0.0300193	0	0	0.0112528	0.201746	1	TRUE	0	0	0	0	0.0862541	0	0	0.000100666	0.411502	1	TRUE
chr10|48890578|48901863|+|4|circRNA|WDFY4|NM_020945|44,45,46,47	Myeloid Cells	0	0	0	0.0300193	0	0	0.0112528	0.201746	1	TRUE	0	0	0	0	0.0862541	0	0	0.000100666	0.411502	1	TRUE
chr10|50343491|50590247|-|6|circRNA|SGMS1|NM_147156|7,6,5,4,3,2	Myeloid Cells	0	0	0	0.0150097	0	0	0.0112528	0.201746	1	TRUE	0	0	0	0	0.043127	0	0	0.000100666	0.411502	1	TRUE
chr10|60084601|60088358|-|4|circRNA|ANK3|NM_001149|10,9,8,7	Myeloid Cells	0	0	0	0.0150097	0	0	0.0112528	0.201746	1	TRUE	0	0	0	0	0.043127	0	0	0.000100666	0.411502	1	TRUE
chr10|69246078|69250652|+|5|circRNA|HKDC1|ENST00000354624.5|8,9,10,11,12	Myeloid Cells	0	0	0	0.0150097	0	0	0.0112528	0.201746	1	TRUE	0	0	0	0	0.043127	0	0	0.000100666	0.411502	1	TRUE
chr10|73174686|73177975|+|2|circRNA|FAM149B1|NM_173348|2,3	Myeloid Cells	0	0	0	0.0150097	0	0	0.0112528	0.201746	1	TRUE	0	0	0	0	0.043127	0	0	0.000100666	0.411502	1	TRUE
chr10|73719159|73721504|-|3|circRNA|RP11-464F9.1|ENST00000399449.3|8,7,6	Myeloid Cells	0	0	0	0.0275203	0	0	0.000681558	0.332738	1	TRUE	0	0	0	0	0.069419	0	0	4.29808e-06	0.523073	1	TRUE
chr10|74589281|74600493|+|2|circRNA|ADK|ENST00000539909.5|7,8	Myeloid Cells	0	0	0	0.0300193	0	0	0.0112528	0.201746	1	TRUE	0	0	0	0	0.0862541	0	0	0.000100666	0.411502	1	TRUE
chr10|80161934|80163613|-|3|circRNA|ANXA11|ENST00000372231.7|11,10,9	Myeloid Cells	0	0	0	0.0150097	0	0	0.0112528	0.201746	1	TRUE	0	0	0	0	0.043127	0	0	0.000100666	0.411502	1	TRUE
chr10|91992118|92018935|+|14|circRNA|BTAF1|ENST00000265990.10|21,22,23,24,25,26,27,28,29,30,31,32,33,34	Myeloid Cells	0	0	0	0.0150097	0	0	0.0112528	0.201746	1	TRUE	0	0	0	0	0.043127	0	0	0.000100666	0.411502	1	TRUE
chr10|92893348|92928422|+|8|circRNA|EXOC6|ENST00000371552.8|2,3,4,5,6,7,8,9	Myeloid Cells	0	0	0	0.0150097	0	0	0.0112528	0.201746	1	TRUE	0	0	0	0	0.043127	0	0	0.000100666	0.411502	1	TRUE
chr10|94720395|94733438|+|3|circRNA|CYP2C18|NM_000772|6,7,8	Myeloid Cells	0	0	0	0.0150097	0	0	0.0112528	0.201746	1	TRUE	0	0	0	0	0.043127	0	0	0.000100666	0.411502	1	TRUE
chr10|94775057|94820637|+|5|circRNA|RP11-400G3.5|ENST00000464755.1|7,8,9,10,11	Myeloid Cells	0	0	0	0.0200144	0	0	0.00690849	0.22577	1	TRUE	0	0	0	0	0.0497751	0	0	0.000512928	0.344997	1	TRUE
chr10|95839690|95847706|+|5|circRNA|ENTPD1|ENST00000453258.6|3,4,5,6,7	Myeloid Cells	0	0	0	0.0150097	0	0	0.0112528	0.201746	1	TRUE	0	0	0	0	0.043127	0	0	0.000100666	0.411502	1	TRUE
chr10|96623471|96628493|-|3|circRNA|PIK3AP1|ENST00000339364.9|11,10,9	Myeloid Cells	0	0	0	0.0150097	0	0	0.0112528	0.201746	1	TRUE	0	0	0	0	0.043127	0	0	0.000100666	0.411502	1	TRUE
chr11|105033063|105034388|-|2|circRNA|CASP1|ENST00000528974.1|3,2	Myeloid Cells	0	0	0	0.0150097	0	0	0.0112528	0.201746	1	TRUE	0	0	0	0	0.043127	0	0	0.000100666	0.411502	1	TRUE
chr11|111809642|111857737|-|9|circRNA|ALG9|NM_001077691|14,13,12,11,10,9,8,7,6	Myeloid Cells	0	0	0	0.0150097	0	0	0.0112528	0.201746	1	TRUE	0	0	0	0	0.043127	0	0	0.000100666	0.411502	1	TRUE
chr11|112033403|112045230|+|5|circRNA|DLAT|NM_001931|5,6,7,8,9	Myeloid Cells	0	0	0	0.0150097	0	0	0.0112528	0.201746	1	TRUE	0	0	0	0	0.043127	0	0	0.000100666	0.411502	1	TRUE
chr11|11902714|11922891|+|6|circRNA|USP47|ENST00000339865.9|5,6,7,8,9,10	Myeloid Cells	0	0	0	0.0300193	0	0	0.0112528	0.201746	1	TRUE	0	0	0	0	0.0862541	0	0	0.000100666	0.411502	1	TRUE
chr11|120406117|120407823|+|2|circRNA|ARHGEF12|NM_001198665|2,3	Myeloid Cells	0	0	0	0.0300193	0	0	0.0112528	0.201746	1	TRUE	0	0	0	0	0.0862541	0	0	0.000100666	0.411502	1	TRUE
chr11|121513002|121522989|+|5|circRNA|SORL1|ENST00000260197.11|7,8,9,10,11	Myeloid Cells	0	0	0	0.0150097	0	0	0.0112528	0.201746	1	TRUE	0	0	0	0	0.043127	0	0	0.000100666	0.411502	1	TRUE
chr11|121612735|121625277|+|7|circRNA|SORL1|ENST00000260197.11|40,41,42,43,44,45,46	Myeloid Cells	0	0	0	0.0150097	0	0	0.0112528	0.201746	1	TRUE	0	0	0	0	0.043127	0	0	0.000100666	0.411502	1	TRUE
chr11|16095995|16111923|-|3|circRNA|SOX6|ENST00000316399.10|8,7,6	Myeloid Cells	0	0	0	0.0150097	0	0	0.0112528	0.201746	1	TRUE	0	0	0	0	0.043127	0	0	0.000100666	0.411502	1	TRUE
chr11|32931742|32935435|+|1|circRNA|QSER1|ENST00000399302.6|4	Myeloid Cells	0	0	0	0.0150097	0	0	0.0112528	0.201746	1	TRUE	0	0	0	0	0.043127	0	0	0.000100666	0.411502	1	TRUE
chr11|47719928|47723316|-|2|circRNA|FNBP4|ENST00000263773.9|16,15	Myeloid Cells	0	0	0	0.0150097	0	0	0.0112528	0.201746	1	TRUE	0	0	0	0	0.043127	0	0	0.000100666	0.411502	1	TRUE
chr11|61364432|61367998|+|3|circRNA|TMEM138|NR_028473|3,4,5	Myeloid Cells	0	0	0	0.0150097	0	0	0.0112528	0.201746	1	TRUE	0	0	0	0	0.043127	0	0	0.000100666	0.411502	1	TRUE
chr11|68567013|68571104|+|3|circRNA|PPP6R3|NM_001164160|10,11,12	Myeloid Cells	0	0	0	0.0300193	0	0	0.0112528	0.201746	1	TRUE	0	0	0	0	0.0862541	0	0	0.000100666	0.411502	1	TRUE
chr11|70087751|70132079|+|10|circRNA|ANO1|ENST00000355303.9|2,3,4,5,6,7,8,9,10,11	Myeloid Cells	0	0	0	0.0150097	0	0	0.0112528	0.201746	1	TRUE	0	0	0	0	0.043127	0	0	0.000100666	0.411502	1	TRUE
chr11|85981744|86007583|-|8|circRNA|PICALM|NM_001008660|15,14,13,12,11,10,9,8	Myeloid Cells	0	0	0	0.0150097	0	0	0.0112528	0.201746	1	TRUE	0	0	0	0	0.043127	0	0	0.000100666	0.411502	1	TRUE
chr11|86012280|86031611|-|5|circRNA|PICALM|NM_001008660|6,5,4,3,2	Myeloid Cells	0	0	0	0.0400289	0	0	0.00690849	0.22577	1	TRUE	0	0	0	0	0.0995503	0	0	0.000512928	0.344997	1	TRUE
chr11|9713465|9729451|+|4|circRNA|SWAP70|ENST00000318950.10|3,4,5,6	Myeloid Cells	0	0	0	0.0150097	0	0	0.0112528	0.201746	1	TRUE	0	0	0	0	0.043127	0	0	0.000100666	0.411502	1	TRUE
chr12|100108385|100128725|-|2|circRNA|UHRF1BP1L|ENST00000547428.1|3,2	Myeloid Cells	0	0	0	0.0150097	0	0	0.0112528	0.201746	1	TRUE	0	0	0	0	0.043127	0	0	0.000100666	0.411502	1	TRUE
chr12|101908185|101920201|+|3|circRNA|DRAM1|NM_018370|4,5,6	Myeloid Cells	0	0	0	0.0200144	0	0	0.00690849	0.22577	1	TRUE	0	0	0	0	0.0497751	0	0	0.000512928	0.344997	1	TRUE
chr12|109953091|109961375|-|3|circRNA|GIT2|ENST00000355312.7|13,12,11	Myeloid Cells	0	0	0	0.0150097	0	0	0.0112528	0.201746	1	TRUE	0	0	0	0	0.043127	0	0	0.000100666	0.411502	1	TRUE
chr12|110013124|110033957|+|11|circRNA|ANKRD13A|NM_033121|3,4,5,6,7,8,9,10,11,12,13	Myeloid Cells	0	0	0	0.0217045	0	0	0.0148662	0.187837	1	TRUE	0	0	0	0	0.0549676	0	0	0.0015018	0.297649	1	TRUE
chr12|112140818|112142295|+|2|circRNA|TRAFD1|ENST00000412615.6|5,6	Myeloid Cells	0	0	0	0.0150097	0	0	0.0112528	0.201746	1	TRUE	0	0	0	0	0.043127	0	0	0.000100666	0.411502	1	TRUE
chr12|116015108|116019412|-|2|circRNA|MED13L|ENST00000281928.7|8,7	Myeloid Cells	0	0	0	0.0150097	0	0	0.0112528	0.201746	1	TRUE	0	0	0	0	0.043127	0	0	0.000100666	0.411502	1	TRUE
chr12|118255447|118266759|-|2|circRNA|TAOK3|ENST00000419821.6|3,2	Myeloid Cells	0	0	0	0.0200144	0	0	0.00690849	0.22577	1	TRUE	0	0	0	0	0.0497751	0	0	0.000512928	0.344997	1	TRUE
chr12|121177146|121177446|+|1|circRNA|P2RX7|ENST00000537312.5|9	Myeloid Cells	0	0	0	0.0150097	0	0	0.0112528	0.201746	1	TRUE	0	0	0	0	0.043127	0	0	0.000100666	0.411502	1	TRUE
chr12|124398118|124422555|-|5|circRNA|NCOR2|NM_001077261|18,17,16,15,14	Myeloid Cells	0	0	0	0.0300193	0	0	0.0112528	0.201746	1	TRUE	0	0	0	0	0.0862541	0	0	0.000100666	0.411502	1	TRUE
chr12|132861466|132870783|-|3|circRNA|CHFR|ENST00000266880.11|7,6,5	Myeloid Cells	0	0	0	0.0150097	0	0	0.0112528	0.201746	1	TRUE	0	0	0	0	0.043127	0	0	0.000100666	0.411502	1	TRUE
chr12|24832722|24836596|-|2|circRNA|BCAT1|ENST00000261192.11|9,8	Myeloid Cells	0	0	0	0.038158	0	0	0.00592152	0.233263	1	TRUE	0	0	0	0	0.0976715	0	0	0.000235417	0.377591	1	TRUE
chr12|26595464|26628162|-|10|circRNA|ITPR2|NM_002223|32,31,30,29,28,27,26,25,24,23	Myeloid Cells	0	0	0	0.0150097	0	0	0.0112528	0.201746	1	TRUE	0	0	0	0	0.043127	0	0	0.000100666	0.411502	1	TRUE
chr12|30953980|30964017|+|2|circRNA|TSPAN11|ENST00000546076.5|2,3	Myeloid Cells	0	0	0	0.0150097	0	0	0.0112528	0.201746	1	TRUE	0	0	0	0	0.043127	0	0	0.000100666	0.411502	1	TRUE
chr12|31689006|31702007|-|4|circRNA|AMN1|ENST00000281471.10|6,5,4,3	Myeloid Cells	0	0	0	0.0150097	0	0	0.0112528	0.201746	1	TRUE	0	0	0	0	0.043127	0	0	0.000100666	0.411502	1	TRUE
chr12|355157|363097|-|3|circRNA|KDM5A|NM_001042603|7,6,5	Myeloid Cells	0	0	0	0.0150097	0	0	0.0112528	0.201746	1	TRUE	0	0	0	0	0.043127	0	0	0.000100666	0.411502	1	TRUE
chr12|39600570|39607714|-|4|circRNA|ABCD2|ENST00000308666.3|6,5,4,3	Myeloid Cells	0	0	0	0.0150097	0	0	0.0112528	0.201746	1	TRUE	0	0	0	0	0.043127	0	0	0.000100666	0.411502	1	TRUE
chr12|49661965|49668554|-|4|circRNA|FMNL3|ENST00000335154.9|5,4,3,2	Myeloid Cells	0	0	0	0.0150097	0	0	0.0112528	0.201746	1	TRUE	0	0	0	0	0.043127	0	0	0.000100666	0.411502	1	TRUE
chr12|51116314|51117747|-|2|circRNA|TFCP2|ENST00000257915.9|4,3	Myeloid Cells	0	0	0	0.0150097	0	0	0.0112528	0.201746	1	TRUE	0	0	0	0	0.043127	0	0	0.000100666	0.411502	1	TRUE
chr12|53027781|53037622|+|5|circRNA|EIF4B|ENST00000262056.13|7,8,9,10,11	Myeloid Cells	0	0	0	0.0150097	0	0	0.0112528	0.201746	1	TRUE	0	0	0	0	0.043127	0	0	0.000100666	0.411502	1	TRUE
chr12|54526527|54528377|+|2|circRNA|NCKAP1L|NM_005337|21,22	Myeloid Cells	0	0	0	0.0150097	0	0	0.0112528	0.201746	1	TRUE	0	0	0	0	0.043127	0	0	0.000100666	0.411502	1	TRUE
chr12|57266730|57295507|-|8|circRNA|RP11-123K3.4|ENST00000548184.1|9,8,7,6,5,4,3,2	Myeloid Cells	0	0	0	0.0150097	0	0	0.0112528	0.201746	1	TRUE	0	0	0	0	0.043127	0	0	0.000100666	0.411502	1	TRUE
chr12|62349220|62355475|+|2|circRNA|USP15|NM_001252078|7,8	Myeloid Cells	0	0	0	0.0150097	0	0	0.0112528	0.201746	1	TRUE	0	0	0	0	0.043127	0	0	0.000100666	0.411502	1	TRUE
chr12|68648698|68657217|+|6|circRNA|RAP1B|NM_001010942|2,3,4,5,6,7	Myeloid Cells	0	0	0	0.0150097	0	0	0.0112528	0.201746	1	TRUE	0	0	0	0	0.043127	0	0	0.000100666	0.411502	1	TRUE
chr12|6869257|6869773|+|2|circRNA|TPI1|ENST00000229270.8|4,5	Myeloid Cells	0	0	0	0.0178932	0	0	0.0122066	0.197696	1	TRUE	0	0	0	0	0.0454509	0	0	0.00101693	0.315151	1	TRUE
chr12|71629608|71630954|-|3|circRNA|ZFC3H1|ENST00000378743.7|19,18,17	Myeloid Cells	0	0	0	0.0150097	0	0	0.0112528	0.201746	1	TRUE	0	0	0	0	0.043127	0	0	0.000100666	0.411502	1	TRUE
chr12|827041|830160|+|2|circRNA|WNK1|ENST00000535572.5|3,4	Myeloid Cells	0	0	0	0.0275203	0	0	0.000681558	0.332738	1	TRUE	0	0	0	0	0.069419	0	0	4.29808e-06	0.523073	1	TRUE
chr12|94367793|94403262|-|7|circRNA|CEP83|ENST00000397809.9|11,10,9,8,7,6,5	Myeloid Cells	0	0	0	0.0150097	0	0	0.0112528	0.201746	1	TRUE	0	0	0	0	0.043127	0	0	0.000100666	0.411502	1	TRUE
chr12|95028386|95051943|-|5|circRNA|NR2C1|NM_003297|12,11,10,9,8	Myeloid Cells	0	0	0	0.045029	0	0	0.0112528	0.201746	1	TRUE	0	0	0	0	0.129381	0	0	0.000100666	0.411502	1	TRUE
chr12|96294998|96300360|-|5|circRNA|CDK17|ENST00000261211.7|10,9,8,7,6	Myeloid Cells	0	0	0	0.0150097	0	0	0.0112528	0.201746	1	TRUE	0	0	0	0	0.043127	0	0	0.000100666	0.411502	1	TRUE
chr12|96311051|96334865|-|4|circRNA|CDK17|ENST00000261211.7|5,4,3,2	Myeloid Cells	0	0	0	0.0250192	0	0	0.0224351	0.167057	1	TRUE	0	0	0	0	0.0564233	0	0	0.00954239	0.209916	1	TRUE
chr13|108957687|109019911|+|7|circRNA|MYO16|ENST00000356711.6|17,18,19,20,21,22,23	Myeloid Cells	0	0	0	0.0150097	0	0	0.0112528	0.201746	1	TRUE	0	0	0	0	0.043127	0	0	0.000100666	0.411502	1	TRUE
chr13|113503495|113520733|+|3|circRNA|TMCO3|NM_017905|6,7,8	Myeloid Cells	0	0	0	0.0300193	0	0	0.0112528	0.201746	1	TRUE	0	0	0	0	0.0862541	0	0	0.000100666	0.411502	1	TRUE
chr13|113534044|113539507|+|2|circRNA|TMCO3|NM_017905|9,10	Myeloid Cells	0	0	0	0.0275203	0	0	0.000681558	0.332738	1	TRUE	0	0	0	0	0.069419	0	0	4.29808e-06	0.523073	1	TRUE
chr13|19661697|19668531|+|4|circRNA|MPHOSPH8|NM_017520|8,9,10,11	Myeloid Cells	0	0	0	0.0150097	0	0	0.0112528	0.201746	1	TRUE	0	0	0	0	0.043127	0	0	0.000100666	0.411502	1	TRUE
chr13|20439592|20489496|-|2|circRNA|CRYL1|ENST00000298248.11|4,3	Myeloid Cells	0	0	0	0.0300193	0	0	0.0112528	0.201746	1	TRUE	0	0	0	0	0.0862541	0	0	0.000100666	0.411502	1	TRUE
chr13|20489369|20512550|-|2|circRNA|CRYL1|ENST00000298248.11|3,2	Myeloid Cells	0	0	0	0.0150097	0	0	0.0112528	0.201746	1	TRUE	0	0	0	0	0.043127	0	0	0.000100666	0.411502	1	TRUE
chr13|20574379|20615879|+|13|circRNA|IFT88|ENST00000351808.9|2,3,4,5,6,7,8,9,10,11,12,13,14	Myeloid Cells	0	0	0	0.0150097	0	0	0.0112528	0.201746	1	TRUE	0	0	0	0	0.043127	0	0	0.000100666	0.411502	1	TRUE
chr13|24484652|24493733|-|5|circRNA|PARP4|ENST00000381989.3|12,11,10,9,8	Myeloid Cells	0	0	0	0.0300193	0	0	0.0112528	0.201746	1	TRUE	0	0	0	0	0.0862541	0	0	0.000100666	0.411502	1	TRUE
chr13|31222951|31229294|+|2|circRNA|B3GLCT|ENST00000343307.4|3,4	Myeloid Cells	0	0	0	0.0150097	0	0	0.0112528	0.201746	1	TRUE	0	0	0	0	0.043127	0	0	0.000100666	0.411502	1	TRUE
chr13|46692535|46733998|+|12|circRNA|LRCH1|NM_001164211|8,9,10,11,12,13,14,15,16,17,18,19	Myeloid Cells	0	0	0	0.0300193	0	0	0.0112528	0.201746	1	TRUE	0	0	0	0	0.0862541	0	0	0.000100666	0.411502	1	TRUE
chr13|51703595|51751415|+|5|circRNA|WDFY2|NM_052950|4,5,6,7,8	Myeloid Cells	0	0	0	0.0150097	0	0	0.0112528	0.201746	1	TRUE	0	0	0	0	0.043127	0	0	0.000100666	0.411502	1	TRUE
chr13|75336920|75362607|-|7|circRNA|TBC1D4|NM_001286658|8,7,6,5,4,3,2	Myeloid Cells	0	0	0	0.0150097	0	0	0.0112528	0.201746	1	TRUE	0	0	0	0	0.043127	0	0	0.000100666	0.411502	1	TRUE
chr13|75713181|75761038|+|3|circRNA|RP11-29G8.3|ENST00000563635.5|9,10,11	Myeloid Cells	0	0	0	0.0250192	0	0	0.0224351	0.167057	1	TRUE	0	0	0	0	0.0564233	0	0	0.00954239	0.209916	1	TRUE
chr13|77090105|77093332|-|2|circRNA|MYCBP2|ENST00000544440.6|60,59	Myeloid Cells	0	0	0	0.0150097	0	0	0.0112528	0.201746	1	TRUE	0	0	0	0	0.043127	0	0	0.000100666	0.411502	1	TRUE
chr13|95970111|96013481|-|8|circRNA|UGGT2|ENST00000376747.7|12,11,10,9,8,7,6,5	Myeloid Cells	0	0	0	0.0300193	0	0	0.0112528	0.201746	1	TRUE	0	0	0	0	0.0862541	0	0	0.000100666	0.411502	1	TRUE
chr14|101991526|101997274|+|6|circRNA|DYNC1H1|ENST00000360184.8|11,12,13,14,15,16	Myeloid Cells	0	0	0	0.0150097	0	0	0.0112528	0.201746	1	TRUE	0	0	0	0	0.043127	0	0	0.000100666	0.411502	1	TRUE
chr14|103428386|103462461|+|5|circRNA|MARK3|NM_001128918|3,4,5,6,7	Myeloid Cells	0	0	0	0.0150097	0	0	0.0112528	0.201746	1	TRUE	0	0	0	0	0.043127	0	0	0.000100666	0.411502	1	TRUE
chr14|103673013|103673431|+|2|circRNA|RP11-73M18.2|ENST00000472726.2|11,12	Myeloid Cells	0	0	0	0.0150097	0	0	0.0112528	0.201746	1	TRUE	0	0	0	0	0.043127	0	0	0.000100666	0.411502	1	TRUE
chr14|29624151|29626556|-|2|circRNA|PRKD1|ENST00000616995.4|14,13	Myeloid Cells	0	0	0	0.0150097	0	0	0.0112528	0.201746	1	TRUE	0	0	0	0	0.043127	0	0	0.000100666	0.411502	1	TRUE
chr14|29624151|29636494|-|7|circRNA|PRKD1|ENST00000616995.4|14,13,12,11,10,9,8	Myeloid Cells	0	0	0	0.0355852	0	0	0.00596066	0.232944	1	TRUE	0	0	0	0	0.0960079	0	0	8.30909e-05	0.418926	1	TRUE
chr14|30715923|30722559|+|4|circRNA|SCFD1|ENST00000458591.6|20,21,22,23	Myeloid Cells	0	0	0	0.0150097	0	0	0.0112528	0.201746	1	TRUE	0	0	0	0	0.043127	0	0	0.000100666	0.411502	1	TRUE
chr14|35095047|35110629|-|8|circRNA|PPP2R3C|ENST00000261475.9|10,9,8,7,6,5,4,3	Myeloid Cells	0	0	0	0.0150097	0	0	0.0112528	0.201746	1	TRUE	0	0	0	0	0.043127	0	0	0.000100666	0.411502	1	TRUE
chr14|39470317|39485257|+|2|circRNA|RP11-111A21.1|TCONS_00022974|2,3	Myeloid Cells	0	0	0	0.0200144	0	0	0.00690849	0.22577	1	TRUE	0	0	0	0	0.0497751	0	0	0.000512928	0.344997	1	TRUE
chr14|49802452|49831361|-|12|circRNA|NEMF|ENST00000298310.9|22,21,20,19,18,17,16,15,14,13,12,11	Myeloid Cells	0	0	0	0.0150097	0	0	0.0112528	0.201746	1	TRUE	0	0	0	0	0.043127	0	0	0.000100666	0.411502	1	TRUE
chr14|50129960|50160086|-|12|circRNA|SOS2|ENST00000216373.9|21,20,19,18,17,16,15,14,13,12,11,10	Myeloid Cells	0	0	0	0.0150097	0	0	0.0112528	0.201746	1	TRUE	0	0	0	0	0.043127	0	0	0.000100666	0.411502	1	TRUE
chr14|50475076|50482416|-|4|circRNA|MAP4K5|NM_006575|9,8,7,6	Myeloid Cells	0	0	0	0.0150097	0	0	0.0112528	0.201746	1	TRUE	0	0	0	0	0.043127	0	0	0.000100666	0.411502	1	TRUE
chr14|55648801|55652940|+|6|circRNA|KTN1|NM_001079521|21,22,23,24,25,26	Myeloid Cells	0	0	0	0.0150097	0	0	0.0112528	0.201746	1	TRUE	0	0	0	0	0.043127	0	0	0.000100666	0.411502	1	TRUE
chr14|59487673|59495224|+|2|circRNA|JKAMP|ENST00000261247.13|3,4	Myeloid Cells	0	0	0	0.0150097	0	0	0.0112528	0.201746	1	TRUE	0	0	0	0	0.043127	0	0	0.000100666	0.411502	1	TRUE
chr14|59726918|59727668|-|1|circRNA|RTN1|NM_021136|3	Myeloid Cells	0	0	0	0.0150097	0	0	0.0112528	0.201746	1	TRUE	0	0	0	0	0.043127	0	0	0.000100666	0.411502	1	TRUE
chr14|64055943|64098821|+|15|circRNA|SYNE2|NM_015180|49,50,51,52,53,54,55,56,57,58,59,60,61,62,63	Myeloid Cells	0	0	0	0.0150097	0	0	0.0112528	0.201746	1	TRUE	0	0	0	0	0.043127	0	0	0.000100666	0.411502	1	TRUE
chr14|65629491|65669480|+|2|circRNA|FUT8|ENST00000360689.9|6,7	Myeloid Cells	0	0	0	0.0150097	0	0	0.0112528	0.201746	1	TRUE	0	0	0	0	0.043127	0	0	0.000100666	0.411502	1	TRUE
chr14|67122255|67179674|+|6|circRNA|GPHN|ENST00000315266.9|16,17,18,19,20,21	Myeloid Cells	0	0	0	0.0150097	0	0	0.0112528	0.201746	1	TRUE	0	0	0	0	0.043127	0	0	0.000100666	0.411502	1	TRUE
chr14|76171842|76195972|+|6|circRNA|GPATCH2L|NM_017926|4,5,6,7,8,9	Myeloid Cells	0	0	0	0.0150097	0	0	0.0112528	0.201746	1	TRUE	0	0	0	0	0.043127	0	0	0.000100666	0.411502	1	TRUE
chr14|87984393|87988523|-|4|circRNA|GALC|ENST00000261304.6|5,4,3,2	Myeloid Cells	0	0	0	0.0150097	0	0	0.0112528	0.201746	1	TRUE	0	0	0	0	0.043127	0	0	0.000100666	0.411502	1	TRUE
chr14|89984515|90019418|+|7|circRNA|TDP1|ENST00000554976.5|10,11,12,13,14,15,16	Myeloid Cells	0	0	0	0.0150097	0	0	0.0112528	0.201746	1	TRUE	0	0	0	0	0.043127	0	0	0.000100666	0.411502	1	TRUE
chr14|90890486|90923196|-|9|circRNA|RPS6KA5|ENST00000614987.4|14,13,12,11,10,9,8,7,6	Myeloid Cells	0	0	0	0.0300193	0	0	0.0112528	0.201746	1	TRUE	0	0	0	0	0.0862541	0	0	0.000100666	0.411502	1	TRUE
chr14|91277921|91281525|-|3|circRNA|CCDC88C|ENST00000556726.5|6,5,4	Myeloid Cells	0	0	0	0.0150097	0	0	0.0112528	0.201746	1	TRUE	0	0	0	0	0.043127	0	0	0.000100666	0.411502	1	TRUE
chr14|91988283|92007852|-|7|circRNA|TRIP11|ENST00000267622.8|16,15,14,13,12,11,10	Myeloid Cells	0	0	0	0.0150097	0	0	0.0112528	0.201746	1	TRUE	0	0	0	0	0.043127	0	0	0.000100666	0.411502	1	TRUE
chr14|96534490|96547918|+|7|circRNA|PAPOLA|ENST00000216277.12|10,11,12,13,14,15,16	Myeloid Cells	0	0	0	0.0150097	0	0	0.0112528	0.201746	1	TRUE	0	0	0	0	0.043127	0	0	0.000100666	0.411502	1	TRUE
chr15|100132006|100199423|-|5|circRNA|ADAMTS17|NM_139057|12,11,10,9,8	Myeloid Cells	0	0	0	0.0150097	0	0	0.0112528	0.201746	1	TRUE	0	0	0	0	0.043127	0	0	0.000100666	0.411502	1	TRUE
chr15|22534067|22539247|+|4|circRNA|HERC2P2|NR_002824|4,5,6,7	Myeloid Cells	0	0	0	0.0150097	0	0	0.0112528	0.201746	1	TRUE	0	0	0	0	0.043127	0	0	0.000100666	0.411502	1	TRUE
chr15|23023946|23037152|-|9|circRNA|TUBGCP5|ENST00000614508.4|10,9,8,7,6,5,4,3,2	Myeloid Cells	0	0	0	0.0300193	0	0	0.0112528	0.201746	1	TRUE	0	0	0	0	0.0862541	0	0	0.000100666	0.411502	1	TRUE
chr15|42173722|42178570|-|3|circRNA|VPS39|ENST00000318006.9|11,10,9	Myeloid Cells	0	0	0	0.0150097	0	0	0.0112528	0.201746	1	TRUE	0	0	0	0	0.043127	0	0	0.000100666	0.411502	1	TRUE
chr15|42287690|42343154|+|16|circRNA|GANC|NM_198141|4,5,6,7,8,9,10,11,12,13,14,15,16,17,18,19	Myeloid Cells	0	0	0	0.0150097	0	0	0.0112528	0.201746	1	TRUE	0	0	0	0	0.043127	0	0	0.000100666	0.411502	1	TRUE
chr15|42872610|42878684|-|2|circRNA|TTBK2|ENST00000267890.10|3,2	Myeloid Cells	0	0	0	0.0350241	0	0	0.00521705	0.239383	1	TRUE	0	0	0	0	0.0929022	0	0	8.936e-05	0.416122	1	TRUE
chr15|43002554|43025429|-|9|circRNA|UBR1|ENST00000290650.8|32,31,30,29,28,27,26,25,24	Myeloid Cells	0	0	0	0.0300193	0	0	0.0112528	0.201746	1	TRUE	0	0	0	0	0.0862541	0	0	0.000100666	0.411502	1	TRUE
chr15|43043214|43047289|-|2|circRNA|UBR1|ENST00000290650.8|15,14	Myeloid Cells	0	0	0	0.0150097	0	0	0.0112528	0.201746	1	TRUE	0	0	0	0	0.043127	0	0	0.000100666	0.411502	1	TRUE
chr15|45512372|45515892|+|3|circRNA|HMGN2P46|ENST00000409454.5|2,3,4	Myeloid Cells	0	0	0	0.0150097	0	0	0.0112528	0.201746	1	TRUE	0	0	0	0	0.043127	0	0	0.000100666	0.411502	1	TRUE
chr15|49916933|49923494|-|4|circRNA|ATP8B4|NR_073598|21,20,19,18	Myeloid Cells	0	0	0	0.0150097	0	0	0.0112528	0.201746	1	TRUE	0	0	0	0	0.043127	0	0	0.000100666	0.411502	1	TRUE
chr15|55365187|55372044|-|2|circRNA|CCPG1|NM_004748|7,6	Myeloid Cells	0	0	0	0.0150097	0	0	0.0112528	0.201746	1	TRUE	0	0	0	0	0.043127	0	0	0.000100666	0.411502	1	TRUE
chr15|59202325|59218087|-|7|circRNA|MYO1E|ENST00000288235.8|16,15,14,13,12,11,10	Myeloid Cells	0	0	0	0.0150097	0	0	0.0112528	0.201746	1	TRUE	0	0	0	0	0.043127	0	0	0.000100666	0.411502	1	TRUE
chr15|59668891|59680308|-|7|circRNA|BNIP2|ENST00000267859.7|9,8,7,6,5,4,3	Myeloid Cells	0	0	0	0.0150097	0	0	0.0112528	0.201746	1	TRUE	0	0	0	0	0.043127	0	0	0.000100666	0.411502	1	TRUE
chr15|64395397|64397818|+|2|circRNA|TRIP4|ENST00000559565.5|3,4	Myeloid Cells	0	0	0	0.0150097	0	0	0.0112528	0.201746	1	TRUE	0	0	0	0	0.043127	0	0	0.000100666	0.411502	1	TRUE
chr15|65485098|65512564|-|7|circRNA|DPP8|ENST00000341861.9|8,7,6,5,4,3,2	Myeloid Cells	0	0	0	0.0150097	0	0	0.0112528	0.201746	1	TRUE	0	0	0	0	0.043127	0	0	0.000100666	0.411502	1	TRUE
chr15|65507242|65512564|-|2|circRNA|DPP8|ENST00000341861.9|3,2	Myeloid Cells	0	0	0	0.0150097	0	0	0.0112528	0.201746	1	TRUE	0	0	0	0	0.043127	0	0	0.000100666	0.411502	1	TRUE
chr15|65667448|65670188|-|4|circRNA|DENND4A|ENST00000443035.7|29,28,27,26	Myeloid Cells	0	0	0	0.0200144	0	0	0.00690849	0.22577	1	TRUE	0	0	0	0	0.0497751	0	0	0.000512928	0.344997	1	TRUE
chr15|70679607|70699660|-|9|circRNA|UACA|NM_001008224|10,9,8,7,6,5,4,3,2	Myeloid Cells	0	0	0	0.0150097	0	0	0.0112528	0.201746	1	TRUE	0	0	0	0	0.043127	0	0	0.000100666	0.411502	1	TRUE
chr15|70682757|70684446|-|2|circRNA|UACA|NM_001008224|9,8	Myeloid Cells	0	0	0	0.0300193	0	0	0.0112528	0.201746	1	TRUE	0	0	0	0	0.0862541	0	0	0.000100666	0.411502	1	TRUE
chr15|71916369|71938927|-|4|circRNA|MYO9A|ENST00000356056.9|19,18,17,16	Myeloid Cells	0	0	0	0.0205755	0	0	0.0109832	0.202951	1	TRUE	0	0	0	0	0.0528809	0	0	0.000705988	0.331205	1	TRUE
chr15|71991102|71994585|-|2|circRNA|MYO9A|ENST00000356056.9|11,10	Myeloid Cells	0	0	0	0.0150097	0	0	0.0112528	0.201746	1	TRUE	0	0	0	0	0.043127	0	0	0.000100666	0.411502	1	TRUE
chr15|72561482|72572165|+|6|circRNA|ARIH1|NM_005744|6,7,8,9,10,11	Myeloid Cells	0	0	0	0.0150097	0	0	0.0112528	0.201746	1	TRUE	0	0	0	0	0.043127	0	0	0.000100666	0.411502	1	TRUE
chr15|75430186|75443707|-|2|circRNA|SIN3A|ENST00000568431.5|3,2	Myeloid Cells	0	0	0	0.045029	0	0	0.0112528	0.201746	1	TRUE	0	0	0	0	0.129381	0	0	0.000100666	0.411502	1	TRUE
chr15|76283756|76287945|-|4|circRNA|ETFA|ENST00000557943.5|8,7,6,5	Myeloid Cells	0	0	0	0.0150097	0	0	0.0112528	0.201746	1	TRUE	0	0	0	0	0.043127	0	0	0.000100666	0.411502	1	TRUE
chr15|76728594|76765638|-|6|circRNA|SCAPER|ENST00000563290.5|17,16,15,14,13,12	Myeloid Cells	0	0	0	0.0217045	0	0	0.0148662	0.187837	1	TRUE	0	0	0	0	0.0549676	0	0	0.0015018	0.297649	1	TRUE
chr15|78890988|78894230|+|5|circRNA|MORF4L1|ENST00000379535.8|7,8,9,10,11	Myeloid Cells	0	0	0	0.0217045	0	0	0.0148662	0.187837	1	TRUE	0	0	0	0	0.0549676	0	0	0.0015018	0.297649	1	TRUE
chr15|82633171|82641682|-|2|circRNA|CPEB1|ENST00000569257.5|3,2	Myeloid Cells	0	0	0	0.0150097	0	0	0.0112528	0.201746	1	TRUE	0	0	0	0	0.043127	0	0	0.000100666	0.411502	1	TRUE
chr15|99671322|99675458|+|3|circRNA|MEF2A|ENST00000558812.5|3,4,5	Myeloid Cells	0	0	0	0.0150097	0	0	0.0112528	0.201746	1	TRUE	0	0	0	0	0.043127	0	0	0.000100666	0.411502	1	TRUE
chr16|10895281|10895764|+|2|circRNA|CIITA|ENST00000618207.4|2,3	Myeloid Cells	0	0	0	0.0150097	0	0	0.0112528	0.201746	1	TRUE	0	0	0	0	0.043127	0	0	0.000100666	0.411502	1	TRUE
chr16|10895281|10899002|+|4|circRNA|CIITA|ENST00000618207.4|2,3,4,5	Myeloid Cells	0	0	0	0.0150097	0	0	0.0112528	0.201746	1	TRUE	0	0	0	0	0.043127	0	0	0.000100666	0.411502	1	TRUE
chr16|11493643|11502180|-|4|circRNA|CTD-3088G3.8|ENST00000598234.5|11,10,9,8	Myeloid Cells	0	0	0	0.0150097	0	0	0.0112528	0.201746	1	TRUE	0	0	0	0	0.043127	0	0	0.000100666	0.411502	1	TRUE
chr16|15063195|15073080|-|6|circRNA|RRN3|ENST00000198767.10|17,16,15,14,13,12	Myeloid Cells	0	0	0	0.0150097	0	0	0.0112528	0.201746	1	TRUE	0	0	0	0	0.043127	0	0	0.000100666	0.411502	1	TRUE
chr16|19183527|19184147|+|1|circRNA|SYT17|NM_016524|5	Myeloid Cells	0	0	0	0.0150097	0	0	0.0112528	0.201746	1	TRUE	0	0	0	0	0.043127	0	0	0.000100666	0.411502	1	TRUE
chr16|19591789|19610415|+|5|circRNA|C16orf62|ENST00000438132.7|8,9,10,11,12	Myeloid Cells	0	0	0	0.0150097	0	0	0.0112528	0.201746	1	TRUE	0	0	0	0	0.043127	0	0	0.000100666	0.411502	1	TRUE
chr16|19788837|19827137|+|2|circRNA|IQCK|ENST00000308214.13|6,7	Myeloid Cells	0	0	0	0.0150097	0	0	0.0112528	0.201746	1	TRUE	0	0	0	0	0.043127	0	0	0.000100666	0.411502	1	TRUE
chr16|30510360|30511136|+|3|circRNA|ITGAL|ENST00000356798.10|22,23,24	Myeloid Cells	0	0	0	0.0150097	0	0	0.0112528	0.201746	1	TRUE	0	0	0	0	0.043127	0	0	0.000100666	0.411502	1	TRUE
chr16|31271846|31277049|+|5|circRNA|ITGAM|NM_000632|7,8,9,10,11	Myeloid Cells	0	0	0	0.0150097	0	0	0.0112528	0.201746	1	TRUE	0	0	0	0	0.043127	0	0	0.000100666	0.411502	1	TRUE
chr16|404955|406397|+|2|circRNA|NME4|ENST00000444498.5|7,8	Myeloid Cells	0	0	0	0.0150097	0	0	0.0112528	0.201746	1	TRUE	0	0	0	0	0.043127	0	0	0.000100666	0.411502	1	TRUE
chr16|46617633|46618372|-|2|circRNA|SHCBP1|ENST00000303383.7|3,2	Myeloid Cells	0	0	0	0.0150097	0	0	0.0112528	0.201746	1	TRUE	0	0	0	0	0.043127	0	0	0.000100666	0.411502	1	TRUE
chr16|53470745|53480769|+|4|circRNA|RBL2|ENST00000262133.10|17,18,19,20	Myeloid Cells	0	0	0	0.0150097	0	0	0.0112528	0.201746	1	TRUE	0	0	0	0	0.043127	0	0	0.000100666	0.411502	1	TRUE
chr16|67657761|67658362|-|2|circRNA|ACD|ENST00000620761.4|11,10	Myeloid Cells	0	0	0	0.0150097	0	0	0.0112528	0.201746	1	TRUE	0	0	0	0	0.043127	0	0	0.000100666	0.411502	1	TRUE
chr16|70143509|70146228|+|3|circRNA|PDPR|NM_017990|14,15,16	Myeloid Cells	0	0	0	0.0150097	0	0	0.0112528	0.201746	1	TRUE	0	0	0	0	0.043127	0	0	0.000100666	0.411502	1	TRUE
chr16|70560468|70564050|+|3|circRNA|SF3B3|ENST00000302516.9|16,17,18	Myeloid Cells	0	0	0	0.0150097	0	0	0.0112528	0.201746	1	TRUE	0	0	0	0	0.043127	0	0	0.000100666	0.411502	1	TRUE
chr16|71746587|71758921|-|7|circRNA|AP1G1|ENST00000299980.8|17,16,15,14,13,12,11	Myeloid Cells	0	0	0	0.0150097	0	0	0.0112528	0.201746	1	TRUE	0	0	0	0	0.043127	0	0	0.000100666	0.411502	1	TRUE
chr16|8905186|8910827|-|4|circRNA|USP7|NM_001286457|14,13,12,11	Myeloid Cells	0	0	0	0.0150097	0	0	0.0112528	0.201746	1	TRUE	0	0	0	0	0.043127	0	0	0.000100666	0.411502	1	TRUE
chr17|18024623|18028659|-|3|circRNA|ATPAF2|ENST00000584205.5|4,3,2	Myeloid Cells	0	0	0	0.0150097	0	0	0.0112528	0.201746	1	TRUE	0	0	0	0	0.043127	0	0	0.000100666	0.411502	1	TRUE
chr17|18865468|18882683|+|4|circRNA|PRPSAP2|NM_001243936|2,3,4,5	Myeloid Cells	0	0	0	0.0150097	0	0	0.0112528	0.201746	1	TRUE	0	0	0	0	0.043127	0	0	0.000100666	0.411502	1	TRUE
chr17|31884423|31887313|-|3|circRNA|UTP6|ENST00000261708.8|10,9,8	Myeloid Cells	0	0	0	0.0150097	0	0	0.0112528	0.201746	1	TRUE	0	0	0	0	0.043127	0	0	0.000100666	0.411502	1	TRUE
chr17|37200138|37200483|-|2|circRNA|ACACA|ENST00000616317.4|35,34	Myeloid Cells	0	0	0	0.0150097	0	0	0.0112528	0.201746	1	TRUE	0	0	0	0	0.043127	0	0	0.000100666	0.411502	1	TRUE
chr17|38361710|38366417|+|4|circRNA|SOCS7|NM_014598|2,3,4,5	Myeloid Cells	0	0	0	0.0300193	0	0	0.0112528	0.201746	1	TRUE	0	0	0	0	0.0862541	0	0	0.000100666	0.411502	1	TRUE
chr17|39264174|39265453|-|2|circRNA|FBXL20|NM_001184906|13,12	Myeloid Cells	0	0	0	0.0313614	0	0	0.0201119	0.172601	1	TRUE	0	0	0	0	0.0881072	0	0	0.000623807	0.336577	1	TRUE
chr17|42818220|42820841|-|5|circRNA|BECN1|NM_001313999|6,5,4,3,2	Myeloid Cells	0	0	0	0.0150097	0	0	0.0112528	0.201746	1	TRUE	0	0	0	0	0.043127	0	0	0.000100666	0.411502	1	TRUE
chr17|43104121|43104956|-|2|circRNA|BRCA1|NM_007298|5,4	Myeloid Cells	0	0	0	0.0150097	0	0	0.0112528	0.201746	1	TRUE	0	0	0	0	0.043127	0	0	0.000100666	0.411502	1	TRUE
chr17|47590716|47613725|+|10|circRNA|NPEPPS|ENST00000530173.5|11,12,13,14,15,16,17,18,19,20	Myeloid Cells	0	0	0	0.0150097	0	0	0.0112528	0.201746	1	TRUE	0	0	0	0	0.043127	0	0	0.000100666	0.411502	1	TRUE
chr17|47664158|47665158|+|2|circRNA|KPNB1|ENST00000535458.6|7,8	Myeloid Cells	0	0	0	0.0150097	0	0	0.0112528	0.201746	1	TRUE	0	0	0	0	0.043127	0	0	0.000100666	0.411502	1	TRUE
chr17|59012327|59070947|-|14|circRNA|TRIM37|NM_001005207|22,21,20,19,18,17,16,15,14,13,12,11,10,9	Myeloid Cells	0	0	0	0.0150097	0	0	0.0112528	0.201746	1	TRUE	0	0	0	0	0.043127	0	0	0.000100666	0.411502	1	TRUE
chr17|59049177|59062648|-|5|circRNA|TRIM37|NM_001005207|15,14,13,12,11	Myeloid Cells	0	0	0	0.0150097	0	0	0.0112528	0.201746	1	TRUE	0	0	0	0	0.043127	0	0	0.000100666	0.411502	1	TRUE
chr17|59075646|59081219|-|3|circRNA|TRIM37|NM_001005207|8,7,6	Myeloid Cells	0	0	0	0.0150097	0	0	0.0112528	0.201746	1	TRUE	0	0	0	0	0.043127	0	0	0.000100666	0.411502	1	TRUE
chr17|64360139|64378117|-|5|circRNA|PECAM1|ENST00000563924.5|7,6,5,4,3	Myeloid Cells	0	0	0	0.0350241	0	0	0.00521705	0.239383	1	TRUE	0	0	0	0	0.0929022	0	0	8.936e-05	0.416122	1	TRUE
chr17|64591083|64606640|-|4|circRNA|SMURF2|NM_022739|5,4,3,2	Myeloid Cells	0	0	0	0.0150097	0	0	0.0112528	0.201746	1	TRUE	0	0	0	0	0.043127	0	0	0.000100666	0.411502	1	TRUE
chr17|75208526|75209985|+|2|circRNA|NUP85|NM_024844|2,3	Myeloid Cells	0	0	0	0.0150097	0	0	0.0112528	0.201746	1	TRUE	0	0	0	0	0.043127	0	0	0.000100666	0.411502	1	TRUE
chr17|783082|788132|+|2|circRNA|RNMTL1|NM_018146|2,3	Myeloid Cells	0	0	0	0.0250192	0	0	0.0224351	0.167057	1	TRUE	0	0	0	0	0.0564233	0	0	0.00954239	0.209916	1	TRUE
chr17|80212070|80213885|-|2|circRNA|SGSH|ENST00000572257.5|4,3	Myeloid Cells	0	0	0	0.0150097	0	0	0.0112528	0.201746	1	TRUE	0	0	0	0	0.043127	0	0	0.000100666	0.411502	1	TRUE
chr17|80375759|80385621|+|11|circRNA|RNF213|NM_001256071|51,52,53,54,55,56,57,58,59,60,61	Myeloid Cells	0	0	0	0.0150097	0	0	0.0112528	0.201746	1	TRUE	0	0	0	0	0.043127	0	0	0.000100666	0.411502	1	TRUE
chr17|80385537|80386430|+|2|circRNA|RNF213|NM_001256071|61,62	Myeloid Cells	0	0	0	0.0150097	0	0	0.0112528	0.201746	1	TRUE	0	0	0	0	0.043127	0	0	0.000100666	0.411502	1	TRUE
chr17|80994580|80995758|+|3|circRNA|CHMP6|ENST00000572525.5|2,3,4	Myeloid Cells	0	0	0	0.0150097	0	0	0.0112528	0.201746	1	TRUE	0	0	0	0	0.043127	0	0	0.000100666	0.411502	1	TRUE
chr17|82178473|82179189|-|2|circRNA|CCDC57|ENST00000389641.8|10,9	Myeloid Cells	0	0	0	0.0150097	0	0	0.0112528	0.201746	1	TRUE	0	0	0	0	0.043127	0	0	0.000100666	0.411502	1	TRUE
chr17|82403936|82406482|-|3|circRNA|OGFOD3|NM_024648|7,6,5	Myeloid Cells	0	0	0	0.0150097	0	0	0.0112528	0.201746	1	TRUE	0	0	0	0	0.043127	0	0	0.000100666	0.411502	1	TRUE
chr17|83084937|83085323|+|1|circRNA|METRNL|ENST00000320095.11|2	Myeloid Cells	0	0	0	0.0150097	0	0	0.0112528	0.201746	1	TRUE	0	0	0	0	0.043127	0	0	0.000100666	0.411502	1	TRUE
chr17|9959201|10019897|-|4|circRNA|GAS7|ENST00000437099.6|5,4,3,2	Myeloid Cells	0	0	0	0.0150097	0	0	0.0112528	0.201746	1	TRUE	0	0	0	0	0.043127	0	0	0.000100666	0.411502	1	TRUE
chr18|13087016|13087277|+|1|circRNA|CEP192|ENST00000506447.5|31	Myeloid Cells	0	0	0	0.0150097	0	0	0.0112528	0.201746	1	TRUE	0	0	0	0	0.043127	0	0	0.000100666	0.411502	1	TRUE
chr18|20986949|20992937|-|3|circRNA|ROCK1|ENST00000399799.2|19,18,17	Myeloid Cells	0	0	0	0.0200144	0	0	0.00690849	0.22577	1	TRUE	0	0	0	0	0.0497751	0	0	0.000512928	0.344997	1	TRUE
chr18|25224344|25227697|-|1|circRNA|ZNF521|NM_001308225|3	Myeloid Cells	0	0	0	0.0150097	0	0	0.0112528	0.201746	1	TRUE	0	0	0	0	0.043127	0	0	0.000100666	0.411502	1	TRUE
chr18|2738396|2762236|+|11|circRNA|SMCHD1|ENST00000320876.10|26,27,28,29,30,31,32,33,34,35,36	Myeloid Cells	0	0	0	0.0150097	0	0	0.0112528	0.201746	1	TRUE	0	0	0	0	0.043127	0	0	0.000100666	0.411502	1	TRUE
chr18|2784449|2796521|+|3|circRNA|SMCHD1|ENST00000320876.10|45,46,47	Myeloid Cells	0	0	0	0.0150097	0	0	0.0112528	0.201746	1	TRUE	0	0	0	0	0.043127	0	0	0.000100666	0.411502	1	TRUE
chr18|36195256|36203189|+|4|circRNA|MOCOS|NM_017947|2,3,4,5	Myeloid Cells	0	0	0	0.0150097	0	0	0.0112528	0.201746	1	TRUE	0	0	0	0	0.043127	0	0	0.000100666	0.411502	1	TRUE
chr18|50918109|50940386|+|9|circRNA|ME2|ENST00000321341.9|7,8,9,10,11,12,13,14,15	Myeloid Cells	0	0	0	0.0178932	0	0	0.0122066	0.197696	1	TRUE	0	0	0	0	0.0454509	0	0	0.00101693	0.315151	1	TRUE
chr18|62157128|62157808|-|2|circRNA|PIGN|ENST00000357637.9|6,5	Myeloid Cells	0	0	0	0.0150097	0	0	0.0112528	0.201746	1	TRUE	0	0	0	0	0.043127	0	0	0.000100666	0.411502	1	TRUE
chr18|68836748|68846421|+|3|circRNA|CCDC102B|NM_001093729|4,5,6	Myeloid Cells	0	0	0	0.0150097	0	0	0.0112528	0.201746	1	TRUE	0	0	0	0	0.043127	0	0	0.000100666	0.411502	1	TRUE
chr18|68838705|68874785|+|3|circRNA|CCDC102B|NM_001093729|5,6,7	Myeloid Cells	0	0	0	0.0150097	0	0	0.0112528	0.201746	1	TRUE	0	0	0	0	0.043127	0	0	0.000100666	0.411502	1	TRUE
chr18|9583116|9588853|-|5|circRNA|PPP4R1|ENST00000400556.7|9,8,7,6,5	Myeloid Cells	0	0	0	0.0150097	0	0	0.0112528	0.201746	1	TRUE	0	0	0	0	0.043127	0	0	0.000100666	0.411502	1	TRUE
chr19|10805915|10820089|+|4|circRNA|DNM2|NM_001005360|13,14,15,16	Myeloid Cells	0	0	0	0.0150097	0	0	0.0112528	0.201746	1	TRUE	0	0	0	0	0.043127	0	0	0.000100666	0.411502	1	TRUE
chr19|11113534|11116212|+|2|circRNA|LDLR|ENST00000558518.5|10,11	Myeloid Cells	0	0	0	0.0300193	0	0	0.0112528	0.201746	1	TRUE	0	0	0	0	0.0862541	0	0	0.000100666	0.411502	1	TRUE
chr19|16081912|16088097|+|3|circRNA|TPM4|ENST00000344824.10|3,4,5	Myeloid Cells	0	0	0	0.0150097	0	0	0.0112528	0.201746	1	TRUE	0	0	0	0	0.043127	0	0	0.000100666	0.411502	1	TRUE
chr19|2180712|2191240|+|4|circRNA|DOT1L|ENST00000398665.7|2,3,4,5	Myeloid Cells	0	0	0	0.0300193	0	0	0.0112528	0.201746	1	TRUE	0	0	0	0	0.0862541	0	0	0.000100666	0.411502	1	TRUE
chr19|32899856|32918339|-|4|circRNA|CEP89|ENST00000305768.9|16,15,14,13	Myeloid Cells	0	0	0	0.0300193	0	0	0.0112528	0.201746	1	TRUE	0	0	0	0	0.0862541	0	0	0.000100666	0.411502	1	TRUE
chr19|32901244|32915517|-|2|circRNA|CEP89|ENST00000305768.9|15,14	Myeloid Cells	0	0	0	0.0150097	0	0	0.0112528	0.201746	1	TRUE	0	0	0	0	0.043127	0	0	0.000100666	0.411502	1	TRUE
chr19|34443843|34450364|+|3|circRNA|UBA2|ENST00000586313.1|4,5,6	Myeloid Cells	0	0	0	0.0150097	0	0	0.0112528	0.201746	1	TRUE	0	0	0	0	0.043127	0	0	0.000100666	0.411502	1	TRUE
chr19|40780018|40784075|+|4|circRNA|MIA-RAB4B|ENST00000600729.1|5,6,7,8	Myeloid Cells	0	0	0	0.0150097	0	0	0.0112528	0.201746	1	TRUE	0	0	0	0	0.043127	0	0	0.000100666	0.411502	1	TRUE
chr19|40783777|40784075|+|2|circRNA|MIA-RAB4B|ENST00000600729.1|7,8	Myeloid Cells	0	0	0	0.0150097	0	0	0.0112528	0.201746	1	TRUE	0	0	0	0	0.043127	0	0	0.000100666	0.411502	1	TRUE
chr19|45227661|45228266|-|3|circRNA|EXOC3L2|ENST00000252482.7|4,3,2	Myeloid Cells	0	0	0	0.0150097	0	0	0.0112528	0.201746	1	TRUE	0	0	0	0	0.043127	0	0	0.000100666	0.411502	1	TRUE
chr19|48221729|48238532|-|7|circRNA|CARD8|NM_001184900|8,7,6,5,4,3,2	Myeloid Cells	0	0	0	0.0150097	0	0	0.0112528	0.201746	1	TRUE	0	0	0	0	0.043127	0	0	0.000100666	0.411502	1	TRUE
chr19|4859589|4860024|-|2|circRNA|PLIN3|NM_001164189|4,3	Myeloid Cells	0	0	0	0.0150097	0	0	0.0112528	0.201746	1	TRUE	0	0	0	0	0.043127	0	0	0.000100666	0.411502	1	TRUE
chr19|4941527|4941931|+|2|circRNA|UHRF1|ENST00000612630.4|6,7	Myeloid Cells	0	0	0	0.0150097	0	0	0.0112528	0.201746	1	TRUE	0	0	0	0	0.043127	0	0	0.000100666	0.411502	1	TRUE
chr1|26171105|26171155|-|1|ciRNA|RP11-96L14.7|ENST00000407889.6|2	Myeloid Cells	0	0	0	0.0150097	0	0	0.0112528	0.201746	1	TRUE	0	0	0	0	0.043127	0	0	0.000100666	0.411502	1	TRUE
chr1|31425913|31426652|+|1|ciRNA|SERINC2|ENST00000373710.5|6	Myeloid Cells	0	0	0	0.0150097	0	0	0.0112528	0.201746	1	TRUE	0	0	0	0	0.043127	0	0	0.000100666	0.411502	1	TRUE
chr10|119168533|119169176|-|1|ciRNA|PRDX3|NM_006793|6	Myeloid Cells	0	0	0	0.0150097	0	0	0.0112528	0.201746	1	TRUE	0	0	0	0	0.043127	0	0	0.000100666	0.411502	1	TRUE
chr11|65499305|65499618|+|1|ciRNA|MALAT1|ENST00000620902.1|1	Myeloid Cells	0	0	0	0.0150097	0	0	0.0112528	0.201746	1	TRUE	0	0	0	0	0.043127	0	0	0.000100666	0.411502	1	TRUE
chr12|115982604|115983116|-|1|ciRNA|MED13L|ENST00000281928.7|21	Myeloid Cells	0	0	0	0.0150097	0	0	0.0112528	0.201746	1	TRUE	0	0	0	0	0.043127	0	0	0.000100666	0.411502	1	TRUE
chr13|28467142|28467520|-|1|ciRNA|FLT1|ENST00000282397.8|2	Myeloid Cells	0	0	0	0.0150097	0	0	0.0112528	0.201746	1	TRUE	0	0	0	0	0.043127	0	0	0.000100666	0.411502	1	TRUE
chr14|24190240|24190379|-|1|ciRNA|RP11-468E2.2|ENST00000561419.1|1	Myeloid Cells	0	0	0	0.0150097	0	0	0.0112528	0.201746	1	TRUE	0	0	0	0	0.043127	0	0	0.000100666	0.411502	1	TRUE
chr15|39581924|39581985|+|1|ciRNA|THBS1|ENST00000397591.2|2	Myeloid Cells	0	0	0	0.0150097	0	0	0.0112528	0.201746	1	TRUE	0	0	0	0	0.043127	0	0	0.000100666	0.411502	1	TRUE
chr17|57980804|57981872|-|1|ciRNA|VEZF1|NM_007146|3	Myeloid Cells	0	0	0	0.0150097	0	0	0.0112528	0.201746	1	TRUE	0	0	0	0	0.043127	0	0	0.000100666	0.411502	1	TRUE
chr17|67552345|67553577|+|1|ciRNA|PITPNC1|ENST00000299954.13|3	Myeloid Cells	0	0	0	0.0150097	0	0	0.0112528	0.201746	1	TRUE	0	0	0	0	0.043127	0	0	0.000100666	0.411502	1	TRUE
chr19|53559474|53559608|+|1|ciRNA|Unknown|T180505|1	Myeloid Cells	0	0	0	0.0150097	0	0	0.0112528	0.201746	1	TRUE	0	0	0	0	0.043127	0	0	0.000100666	0.411502	1	TRUE
chr19|57397174|57398429|+|1|ciRNA|AC003002.6|ENST00000596617.5|3	Myeloid Cells	0	0	0	0.0150097	0	0	0.0112528	0.201746	1	TRUE	0	0	0	0	0.043127	0	0	0.000100666	0.411502	1	TRUE
chr19|7125528|7126583|-|1|ciRNA|INSR|ENST00000341500.9|15	Myeloid Cells	0	0	0	0.0150097	0	0	0.0112528	0.201746	1	TRUE	0	0	0	0	0.043127	0	0	0.000100666	0.411502	1	TRUE
chr2|218275621|218276025|-|1|ciRNA|TMBIM1|ENST00000258412.7|11	Myeloid Cells	0	0	0	0.0150097	0	0	0.0112528	0.201746	1	TRUE	0	0	0	0	0.043127	0	0	0.000100666	0.411502	1	TRUE
chr2|54621512|54621704|+|1|ciRNA|SPTBN1|ENST00000356805.8|8	Myeloid Cells	0	0	0	0.0150097	0	0	0.0112528	0.201746	1	TRUE	0	0	0	0	0.043127	0	0	0.000100666	0.411502	1	TRUE
chr2|55564498|55564901|-|1|ciRNA|SMEK2|ENST00000611717.4|12	Myeloid Cells	0	0	0	0.0150097	0	0	0.0112528	0.201746	1	TRUE	0	0	0	0	0.043127	0	0	0.000100666	0.411502	1	TRUE
chr19|9417827|9433786|-|6|circRNA|ZNF266|NM_006631|9,8,7,6,5,4	Myeloid Cells	0	0	0	0.0150097	0	0	0.0112528	0.201746	1	TRUE	0	0	0	0	0.043127	0	0	0.000100666	0.411502	1	TRUE
chr19|9535187|9536356|-|2|circRNA|ZNF426|ENST00000253115.6|4,3	Myeloid Cells	0	0	0	0.0200144	0	0	0.00690849	0.22577	1	TRUE	0	0	0	0	0.0497751	0	0	0.000512928	0.344997	1	TRUE
chr2|100566502|100569721|+|3|circRNA|PDCL3|ENST00000264254.10|2,3,4	Myeloid Cells	0	0	0	0.0150097	0	0	0.0112528	0.201746	1	TRUE	0	0	0	0	0.043127	0	0	0.000100666	0.411502	1	TRUE
chr3|101682908|101685817|-|1|ciRNA|RPL24|NM_000986|3	Myeloid Cells	0	0	0	0.0150097	0	0	0.0112528	0.201746	1	TRUE	0	0	0	0	0.043127	0	0	0.000100666	0.411502	1	TRUE
chr3|10378443|10379242|-|1|ciRNA|ATP2B2|ENST00000352432.8|8	Myeloid Cells	0	0	0	0.0150097	0	0	0.0112528	0.201746	1	TRUE	0	0	0	0	0.043127	0	0	0.000100666	0.411502	1	TRUE
chr3|56623843|56624478|-|1|ciRNA|FAM208A|NM_015224|16	Myeloid Cells	0	0	0	0.0150097	0	0	0.0112528	0.201746	1	TRUE	0	0	0	0	0.043127	0	0	0.000100666	0.411502	1	TRUE
chr4|17581814|17582286|+|1|ciRNA|LAP3|ENST00000226299.8|3	Myeloid Cells	0	0	0	0.0150097	0	0	0.0112528	0.201746	1	TRUE	0	0	0	0	0.043127	0	0	0.000100666	0.411502	1	TRUE
chr6|118828130|118829047|-|1|ciRNA|MCM9|ENST00000458674.2|1	Myeloid Cells	0	0	0	0.0150097	0	0	0.0112528	0.201746	1	TRUE	0	0	0	0	0.043127	0	0	0.000100666	0.411502	1	TRUE
chr6|4060644|4060983|+|1|ciRNA|PRPF4B|ENST00000481109.5|13	Myeloid Cells	0	0	0	0.0150097	0	0	0.0112528	0.201746	1	TRUE	0	0	0	0	0.043127	0	0	0.000100666	0.411502	1	TRUE
chr7|148759638|148760332|+|1|ciRNA|CUL1|ENST00000409469.5|6	Myeloid Cells	0	0	0	0.0150097	0	0	0.0112528	0.201746	1	TRUE	0	0	0	0	0.043127	0	0	0.000100666	0.411502	1	TRUE
chr7|23253459|23254168|+|1|ciRNA|GPNMB|ENST00000465673.5|3	Myeloid Cells	0	0	0	0.0150097	0	0	0.0112528	0.201746	1	TRUE	0	0	0	0	0.043127	0	0	0.000100666	0.411502	1	TRUE
chr7|93972663|93975903|-|1|ciRNA|BET1|ENST00000357520.8|5	Myeloid Cells	0	0	0	0.0150097	0	0	0.0112528	0.201746	1	TRUE	0	0	0	0	0.043127	0	0	0.000100666	0.411502	1	TRUE
chr8|30696479|30700080|-|1|ciRNA|GSR|ENST00000221130.9|6	Myeloid Cells	0	0	0	0.0150097	0	0	0.0112528	0.201746	1	TRUE	0	0	0	0	0.043127	0	0	0.000100666	0.411502	1	TRUE
chr9|104814480|104816142|-|1|ciRNA|ABCA1|ENST00000374736.7|25	Myeloid Cells	0	0	0	0.0150097	0	0	0.0112528	0.201746	1	TRUE	0	0	0	0	0.043127	0	0	0.000100666	0.411502	1	TRUE
chr9|114356972|114357920|-|1|ciRNA|AKNA|NM_030767|12	Myeloid Cells	0	0	0	0.0150097	0	0	0.0112528	0.201746	1	TRUE	0	0	0	0	0.043127	0	0	0.000100666	0.411502	1	TRUE
chr9|35740631|35740824|-|1|ciRNA|GBA2|ENST00000378103.7|5	Myeloid Cells	0	0	0	0.0150097	0	0	0.0112528	0.201746	1	TRUE	0	0	0	0	0.043127	0	0	0.000100666	0.411502	1	TRUE
chrX|30696683|30696722|+|1|ciRNA|GK|ENST00000378943.7|8	Myeloid Cells	0	0	0	0.0150097	0	0	0.0112528	0.201746	1	TRUE	0	0	0	0	0.043127	0	0	0.000100666	0.411502	1	TRUE
chr2|127326686|127339050|-|6|circRNA|MAP3K2|NM_006609|7,6,5,4,3,2	Myeloid Cells	0	0	0	0.0150097	0	0	0.0112528	0.201746	1	TRUE	0	0	0	0	0.043127	0	0	0.000100666	0.411502	1	TRUE
chrX|47583536|47583664|+|1|ciRNA|TIMP1|NM_003254|2	Myeloid Cells	0	0	0	0.0150097	0	0	0.0112528	0.201746	1	TRUE	0	0	0	0	0.043127	0	0	0.000100666	0.411502	1	TRUE
chr2|128097428|128109746|+|4|circRNA|UGGT1|NM_020120|2,3,4,5	Myeloid Cells	0	0	0	0.0336584	0	0	0.0092187	0.211619	1	TRUE	0	0	0	0	0.0926668	0	0	0.000148102	0.396302	1	TRUE
chr2|152626524|152629905|+|4|circRNA|FMNL2|ENST00000288670.13|17,18,19,20	Myeloid Cells	0	0	0	0.0150097	0	0	0.0112528	0.201746	1	TRUE	0	0	0	0	0.043127	0	0	0.000100666	0.411502	1	TRUE
chr2|15394226|15417712|-|5|circRNA|NBAS|NM_015909|28,27,26,25,24	Myeloid Cells	0	0	0	0.0150097	0	0	0.0112528	0.201746	1	TRUE	0	0	0	0	0.043127	0	0	0.000100666	0.411502	1	TRUE
chr2|15473221|15478289|-|4|circRNA|NBAS|NM_015909|16,15,14,13	Myeloid Cells	0	0	0	0.0150097	0	0	0.0112528	0.201746	1	TRUE	0	0	0	0	0.043127	0	0	0.000100666	0.411502	1	TRUE
chr2|156496043|156513496|+|4|circRNA|GPD2|ENST00000310454.10|3,4,5,6	Myeloid Cells	0	0	0	0.0150097	0	0	0.0112528	0.201746	1	TRUE	0	0	0	0	0.043127	0	0	0.000100666	0.411502	1	TRUE
chr2|159780004|159783469|-|3|circRNA|CD302|NM_014880|4,3,2	Myeloid Cells	0	0	0	0.0150097	0	0	0.0112528	0.201746	1	TRUE	0	0	0	0	0.043127	0	0	0.000100666	0.411502	1	TRUE
chr2|159890212|159894084|-|2|circRNA|LY75-CD302|NM_001198759|4,3	Myeloid Cells	0	0	0	0.0150097	0	0	0.0112528	0.201746	1	TRUE	0	0	0	0	0.043127	0	0	0.000100666	0.411502	1	TRUE
chr2|160300650|160303487|-|2|circRNA|RBMS1|ENST00000474820.5|7,6	Myeloid Cells	0	0	0	0.0150097	0	0	0.0112528	0.201746	1	TRUE	0	0	0	0	0.043127	0	0	0.000100666	0.411502	1	TRUE
chr2|162194700|162203145|-|5|circRNA|FAP|NM_001291807|16,15,14,13,12	Myeloid Cells	0	0	0	0.0150097	0	0	0.0112528	0.201746	1	TRUE	0	0	0	0	0.043127	0	0	0.000100666	0.411502	1	TRUE
chr2|171046173|171058197|-|7|circRNA|TLK1|NM_001136555|9,8,7,6,5,4,3	Myeloid Cells	0	0	0	0.0150097	0	0	0.0112528	0.201746	1	TRUE	0	0	0	0	0.043127	0	0	0.000100666	0.411502	1	TRUE
chr2|171692776|171715443|+|4|circRNA|DYNC1I2|ENST00000452242.5|3,4,5,6	Myeloid Cells	0	0	0	0.0150097	0	0	0.0112528	0.201746	1	TRUE	0	0	0	0	0.043127	0	0	0.000100666	0.411502	1	TRUE
chr2|181527296|181530649|+|3|circRNA|ITGA4|NM_000885|22,23,24	Myeloid Cells	0	0	0	0.0150097	0	0	0.0112528	0.201746	1	TRUE	0	0	0	0	0.043127	0	0	0.000100666	0.411502	1	TRUE
chr2|181913844|181922412|+|7|circRNA|SSFA2|NM_001130445|10,11,12,13,14,15,16	Myeloid Cells	0	0	0	0.0150097	0	0	0.0112528	0.201746	1	TRUE	0	0	0	0	0.043127	0	0	0.000100666	0.411502	1	TRUE
chr2|186663767|186669814|+|8|circRNA|ITGAV|NM_001145000|17,18,19,20,21,22,23,24	Myeloid Cells	0	0	0	0.0150097	0	0	0.0112528	0.201746	1	TRUE	0	0	0	0	0.043127	0	0	0.000100666	0.411502	1	TRUE
chr2|189694980|189744788|+|14|circRNA|ANKAR|ENST00000441800.5|5,6,7,8,9,10,11,12,13,14,15,16,17,18	Myeloid Cells	0	0	0	0.0150097	0	0	0.0112528	0.201746	1	TRUE	0	0	0	0	0.043127	0	0	0.000100666	0.411502	1	TRUE
chr2|189852654|189873656|+|5|circRNA|PMS1|ENST00000418224.7|6,7,8,9,10	Myeloid Cells	0	0	0	0.0150097	0	0	0.0112528	0.201746	1	TRUE	0	0	0	0	0.043127	0	0	0.000100666	0.411502	1	TRUE
chr2|190910262|190913364|+|2|circRNA|GLS|ENST00000417154.5|4,5	Myeloid Cells	0	0	0	0.0300193	0	0	0.0112528	0.201746	1	TRUE	0	0	0	0	0.0862541	0	0	0.000100666	0.411502	1	TRUE
chr2|196995378|197005910|-|6|circRNA|ANKRD44|ENST00000424317.5|20,19,18,17,16,15	Myeloid Cells	0	0	0	0.0150097	0	0	0.0112528	0.201746	1	TRUE	0	0	0	0	0.043127	0	0	0.000100666	0.411502	1	TRUE
chr2|201420416|201420706|-|1|circRNA|TRAK2|ENST00000332624.7|2	Myeloid Cells	0	0	0	0.0150097	0	0	0.0112528	0.201746	1	TRUE	0	0	0	0	0.043127	0	0	0.000100666	0.411502	1	TRUE
chr2|201545542|201582217|-|7|circRNA|ALS2CR11|NM_001168216|11,10,9,8,7,6,5	Myeloid Cells	0	0	0	0.0150097	0	0	0.0112528	0.201746	1	TRUE	0	0	0	0	0.043127	0	0	0.000100666	0.411502	1	TRUE
chr2|201733275|201744429|-|4|circRNA|ALS2|NM_020919|13,12,11,10	Myeloid Cells	0	0	0	0.0150097	0	0	0.0112528	0.201746	1	TRUE	0	0	0	0	0.043127	0	0	0.000100666	0.411502	1	TRUE
chr2|203115984|203126926|+|6|circRNA|NBEAL1|NM_001114132|17,18,19,20,21,22	Myeloid Cells	0	0	0	0.0150097	0	0	0.0112528	0.201746	1	TRUE	0	0	0	0	0.043127	0	0	0.000100666	0.411502	1	TRUE
chr2|208273583|208288818|+|5|circRNA|PIKFYVE|NM_001178000|3,4,5,6,7	Myeloid Cells	0	0	0	0.0150097	0	0	0.0112528	0.201746	1	TRUE	0	0	0	0	0.043127	0	0	0.000100666	0.411502	1	TRUE
chr2|208298640|208317941|+|9|circRNA|PIKFYVE|ENST00000443896.5|7,8,9,10,11,12,13,14,15	Myeloid Cells	0	0	0	0.0150097	0	0	0.0112528	0.201746	1	TRUE	0	0	0	0	0.043127	0	0	0.000100666	0.411502	1	TRUE
chr2|208333314|208336928|+|5|circRNA|PIKFYVE|ENST00000264380.8|24,25,26,27,28	Myeloid Cells	0	0	0	0.0150097	0	0	0.0112528	0.201746	1	TRUE	0	0	0	0	0.043127	0	0	0.000100666	0.411502	1	TRUE
chr2|213021992|213148644|-|5|circRNA|IKZF2|NM_016260|6,5,4,3,2	Myeloid Cells	0	0	0	0.0150097	0	0	0.0112528	0.201746	1	TRUE	0	0	0	0	0.043127	0	0	0.000100666	0.411502	1	TRUE
chr2|216464596|216475451|+|3|circRNA|SMARCAL1|NM_014140|13,14,15	Myeloid Cells	0	0	0	0.0150097	0	0	0.0112528	0.201746	1	TRUE	0	0	0	0	0.043127	0	0	0.000100666	0.411502	1	TRUE
chr2|217432922|217434116|-|2|circRNA|DIRC3|ENST00000474063.5|4,3	Myeloid Cells	0	0	0	0.0150097	0	0	0.0112528	0.201746	1	TRUE	0	0	0	0	0.043127	0	0	0.000100666	0.411502	1	TRUE
chr2|218466009|218479715|-|4|circRNA|USP37|ENST00000258399.7|21,20,19,18	Myeloid Cells	0	0	0	0.0150097	0	0	0.0112528	0.201746	1	TRUE	0	0	0	0	0.043127	0	0	0.000100666	0.411502	1	TRUE
chr2|224830540|224845324|-|7|circRNA|DOCK10|ENST00000409592.7|27,26,25,24,23,22,21	Myeloid Cells	0	0	0	0.0150097	0	0	0.0112528	0.201746	1	TRUE	0	0	0	0	0.043127	0	0	0.000100666	0.411502	1	TRUE
chr2|229802251|229807864|-|5|circRNA|TRIP12|NM_001284215|19,18,17,16,15	Myeloid Cells	0	0	0	0.0150097	0	0	0.0112528	0.201746	1	TRUE	0	0	0	0	0.043127	0	0	0.000100666	0.411502	1	TRUE
chr2|24135118|24139450|+|2|circRNA|FAM228B|NM_001291328|4,5	Myeloid Cells	0	0	0	0.0463711	0	0	0.0140702	0.190596	1	TRUE	0	0	0	0	0.131234	0	0	0.000237918	0.377159	1	TRUE
chr2|24728307|24762776|+|7|circRNA|NCOA1|ENST00000406961.5|16,17,18,19,20,21,22	Myeloid Cells	0	0	0	0.0150097	0	0	0.0112528	0.201746	1	TRUE	0	0	0	0	0.043127	0	0	0.000100666	0.411502	1	TRUE
chr2|26263379|26280115|+|6|circRNA|HADHB|ENST00000537713.5|4,5,6,7,8,9	Myeloid Cells	0	0	0	0.0150097	0	0	0.0112528	0.201746	1	TRUE	0	0	0	0	0.043127	0	0	0.000100666	0.411502	1	TRUE
chr2|27843066|27848097|-|3|circRNA|RBKS|NM_001287580|6,5,4	Myeloid Cells	0	0	0	0.0150097	0	0	0.0112528	0.201746	1	TRUE	0	0	0	0	0.043127	0	0	0.000100666	0.411502	1	TRUE
chr2|32298233|32301495|+|2|circRNA|YIPF4|NM_032312|4,5	Myeloid Cells	0	0	0	0.0150097	0	0	0.0112528	0.201746	1	TRUE	0	0	0	0	0.043127	0	0	0.000100666	0.411502	1	TRUE
chr2|32406498|32416163|+|2|circRNA|BIRC6|NM_016252|9,10	Myeloid Cells	0	0	0	0.023459	0	0	0.00904042	0.212582	1	TRUE	0	0	0	0	0.0552048	0	0	0.00174361	0.290851	1	TRUE
chr2|33257283|33315269|+|13|circRNA|LTBP1|ENST00000404816.6|12,13,14,15,16,17,18,19,20,21,22,23,24	Myeloid Cells	0	0	0	0.0150097	0	0	0.0112528	0.201746	1	TRUE	0	0	0	0	0.043127	0	0	0.000100666	0.411502	1	TRUE
chr2|36883931|36894033|-|3|circRNA|STRN|NM_003162|9,8,7	Myeloid Cells	0	0	0	0.0150097	0	0	0.0112528	0.201746	1	TRUE	0	0	0	0	0.043127	0	0	0.000100666	0.411502	1	TRUE
chr2|39290291|39309519|-|6|circRNA|MAP4K3|ENST00000263881.7|19,18,17,16,15,14	Myeloid Cells	0	0	0	0.0150097	0	0	0.0112528	0.201746	1	TRUE	0	0	0	0	0.043127	0	0	0.000100666	0.411502	1	TRUE
chr2|42280849|42282972|+|2|circRNA|EML4|NM_001145076|6,7	Myeloid Cells	0	0	0	0.0150097	0	0	0.0112528	0.201746	1	TRUE	0	0	0	0	0.043127	0	0	0.000100666	0.411502	1	TRUE
chr2|45840379|45843063|+|2|circRNA|PRKCE|ENST00000480453.5|2,3	Myeloid Cells	0	0	0	0.0150097	0	0	0.0112528	0.201746	1	TRUE	0	0	0	0	0.043127	0	0	0.000100666	0.411502	1	TRUE
chr2|61293463|61301454|-|6|circRNA|USP34|NM_014709|33,32,31,30,29,28	Myeloid Cells	0	0	0	0.0150097	0	0	0.0112528	0.201746	1	TRUE	0	0	0	0	0.043127	0	0	0.000100666	0.411502	1	TRUE
chr2|8882510|8958642|-|5|circRNA|MBOAT2|ENST00000305997.7|6,5,4,3,2	Myeloid Cells	0	0	0	0.0250192	0	0	0.0224351	0.167057	1	TRUE	0	0	0	0	0.0564233	0	0	0.00954239	0.209916	1	TRUE
chr2|98675034|98678471|-|2|circRNA|MGAT4A|ENST00000264968.7|3,2	Myeloid Cells	0	0	0	0.0150097	0	0	0.0112528	0.201746	1	TRUE	0	0	0	0	0.043127	0	0	0.000100666	0.411502	1	TRUE
chr20|17947485|17951595|-|6|circRNA|SNX5|NM_014426|11,10,9,8,7,6	Myeloid Cells	0	0	0	0.0217045	0	0	0.0148662	0.187837	1	TRUE	0	0	0	0	0.0549676	0	0	0.0015018	0.297649	1	TRUE
chr20|19579999|19585544|+|3|circRNA|SLC24A3|NM_020689|4,5,6	Myeloid Cells	0	0	0	0.0150097	0	0	0.0112528	0.201746	1	TRUE	0	0	0	0	0.043127	0	0	0.000100666	0.411502	1	TRUE
chr20|2964271|2975241|+|3|circRNA|PTPRA|ENST00000380393.7|8,9,10	Myeloid Cells	0	0	0	0.0150097	0	0	0.0112528	0.201746	1	TRUE	0	0	0	0	0.043127	0	0	0.000100666	0.411502	1	TRUE
chr20|3290128|3294629|-|3|circRNA|C20orf194|NM_001009984|26,25,24	Myeloid Cells	0	0	0	0.0205755	0	0	0.0109832	0.202951	1	TRUE	0	0	0	0	0.0528809	0	0	0.000705988	0.331205	1	TRUE
chr20|36897821|36898544|-|2|circRNA|SAMHD1|ENST00000262878.4|15,14	Myeloid Cells	0	0	0	0.0150097	0	0	0.0112528	0.201746	1	TRUE	0	0	0	0	0.043127	0	0	0.000100666	0.411502	1	TRUE
chr20|37203884|37232391|+|10|circRNA|RPN2|ENST00000237530.10|5,6,7,8,9,10,11,12,13,14	Myeloid Cells	0	0	0	0.0150097	0	0	0.0112528	0.201746	1	TRUE	0	0	0	0	0.043127	0	0	0.000100666	0.411502	1	TRUE
chr20|45333022|45335920|-|2|circRNA|SDC4|ENST00000372733.3|3,2	Myeloid Cells	0	0	0	0.0150097	0	0	0.0112528	0.201746	1	TRUE	0	0	0	0	0.043127	0	0	0.000100666	0.411502	1	TRUE
chr20|47291795|47294779|-|2|circRNA|ZMYND8|ENST00000311275.11|6,5	Myeloid Cells	0	0	0	0.0182495	0	0	0.0367945	0.141803	1	TRUE	0	0	0	0	0.0531942	0	0	0.00150142	0.29766	1	TRUE
chr20|49074784|49091022|+|11|circRNA|CSE1L|ENST00000396192.7|10,11,12,13,14,15,16,17,18,19,20	Myeloid Cells	0	0	0	0.0350241	0	0	0.00521705	0.239383	1	TRUE	0	0	0	0	0.0929022	0	0	8.936e-05	0.416122	1	TRUE
chr20|49849578|49878063|+|7|circRNA|SLC9A8|ENST00000417961.5|6,7,8,9,10,11,12	Myeloid Cells	0	0	0	0.0150097	0	0	0.0112528	0.201746	1	TRUE	0	0	0	0	0.043127	0	0	0.000100666	0.411502	1	TRUE
chr20|64022756|64026058|+|3|circRNA|PRPF6|NM_012469|13,14,15	Myeloid Cells	0	0	0	0.0300193	0	0	0.0112528	0.201746	1	TRUE	0	0	0	0	0.0862541	0	0	0.000100666	0.411502	1	TRUE
chr20|8740343|8741573|+|2|circRNA|PLCB1|ENST00000625874.2|22,23	Myeloid Cells	0	0	0	0.0150097	0	0	0.0112528	0.201746	1	TRUE	0	0	0	0	0.043127	0	0	0.000100666	0.411502	1	TRUE
chr21|28986138|28986934|-|2|circRNA|LTN1|ENST00000361371.9|3,2	Myeloid Cells	0	0	0	0.0150097	0	0	0.0112528	0.201746	1	TRUE	0	0	0	0	0.043127	0	0	0.000100666	0.411502	1	TRUE
chr21|29329486|29329693|+|1|circRNA|BACH1|NM_001186|4	Myeloid Cells	0	0	0	0.0200144	0	0	0.00690849	0.22577	1	TRUE	0	0	0	0	0.0497751	0	0	0.000512928	0.344997	1	TRUE
chr21|33241839|33252830|+|6|circRNA|IFNAR2|NM_000874|2,3,4,5,6,7	Myeloid Cells	0	0	0	0.0150097	0	0	0.0112528	0.201746	1	TRUE	0	0	0	0	0.043127	0	0	0.000100666	0.411502	1	TRUE
chr21|33340998|33353783|+|8|circRNA|IFNAR1|ENST00000270139.7|3,4,5,6,7,8,9,10	Myeloid Cells	0	0	0	0.0150097	0	0	0.0112528	0.201746	1	TRUE	0	0	0	0	0.043127	0	0	0.000100666	0.411502	1	TRUE
chr21|43746078|43749080|+|2|circRNA|PDXK|ENST00000468090.5|4,5	Myeloid Cells	0	0	0	0.0988542	0	0	8.33627e-06	0.501425	1	TRUE	0	0	0	0	0.222703	0	0	1.04698e-07	0.628753	1	TRUE
chr21|46509256|46511614|+|2|circRNA|DIP2A|ENST00000400274.5|7,8	Myeloid Cells	0	0	0	0.0150097	0	0	0.0112528	0.201746	1	TRUE	0	0	0	0	0.043127	0	0	0.000100666	0.411502	1	TRUE
chr22|17655661|17689142|+|3|circRNA|BCL2L13|ENST00000399782.5|3,4,5	Myeloid Cells	0	0	0	0.0150097	0	0	0.0112528	0.201746	1	TRUE	0	0	0	0	0.043127	0	0	0.000100666	0.411502	1	TRUE
chr22|23705428|23709867|-|3|circRNA|GUSBP11|ENST00000451837.5|6,5,4	Myeloid Cells	0	0	0	0.0300193	0	0	0.0112528	0.201746	1	TRUE	0	0	0	0	0.0862541	0	0	0.000100666	0.411502	1	TRUE
chr22|25663629|25667800|+|2|circRNA|ADRBK2|ENST00000324198.10|5,6	Myeloid Cells	0	0	0	0.0300193	0	0	0.0112528	0.201746	1	TRUE	0	0	0	0	0.0862541	0	0	0.000100666	0.411502	1	TRUE
chr22|25709897|25714570|+|3|circRNA|ADRBK2|ENST00000324198.10|16,17,18	Myeloid Cells	0	0	0	0.0150097	0	0	0.0112528	0.201746	1	TRUE	0	0	0	0	0.043127	0	0	0.000100666	0.411502	1	TRUE
chr22|29354649|29356616|-|2|circRNA|AP1B1|NM_001127|7,6	Myeloid Cells	0	0	0	0.0150097	0	0	0.0112528	0.201746	1	TRUE	0	0	0	0	0.043127	0	0	0.000100666	0.411502	1	TRUE
chr22|29978441|29979052|+|2|circRNA|MTMR3|ENST00000401950.6|4,5	Myeloid Cells	0	0	0	0.0150097	0	0	0.0112528	0.201746	1	TRUE	0	0	0	0	0.043127	0	0	0.000100666	0.411502	1	TRUE
chr22|36523208|36524732|-|3|circRNA|EIF3D|NM_003753|6,5,4	Myeloid Cells	0	0	0	0.0150097	0	0	0.0112528	0.201746	1	TRUE	0	0	0	0	0.043127	0	0	0.000100666	0.411502	1	TRUE
chr22|41264663|41268156|-|2|circRNA|RANGAP1|NM_001278651|6,5	Myeloid Cells	0	0	0	0.0150097	0	0	0.0112528	0.201746	1	TRUE	0	0	0	0	0.043127	0	0	0.000100666	0.411502	1	TRUE
chr22|50586529|50595262|+|4|circRNA|CHKB-AS1|TCONS_00029632|2,3,4,5	Myeloid Cells	0	0	0	0.0300193	0	0	0.0112528	0.201746	1	TRUE	0	0	0	0	0.0862541	0	0	0.000100666	0.411502	1	TRUE
chr3|101458954|101501119|-|3|circRNA|SENP7|NM_001077203|4,3,2	Myeloid Cells	0	0	0	0.0150097	0	0	0.0112528	0.201746	1	TRUE	0	0	0	0	0.043127	0	0	0.000100666	0.411502	1	TRUE
chr3|101731839|101755594|+|3|circRNA|CEP97|ENST00000341893.7|5,6,7	Myeloid Cells	0	0	0	0.0150097	0	0	0.0112528	0.201746	1	TRUE	0	0	0	0	0.043127	0	0	0.000100666	0.411502	1	TRUE
chr3|105776395|105867591|-|3|circRNA|CBLB|ENST00000264122.8|4,3,2	Myeloid Cells	0	0	0	0.0150097	0	0	0.0112528	0.201746	1	TRUE	0	0	0	0	0.043127	0	0	0.000100666	0.411502	1	TRUE
chr3|119380903|119383226|+|3|circRNA|ARHGAP31|NM_020754|4,5,6	Myeloid Cells	0	0	0	0.0150097	0	0	0.0112528	0.201746	1	TRUE	0	0	0	0	0.043127	0	0	0.000100666	0.411502	1	TRUE
chr3|121722261|121730973|-|5|circRNA|GOLGB1|ENST00000340645.9|6,5,4,3,2	Myeloid Cells	0	0	0	0.0150097	0	0	0.0112528	0.201746	1	TRUE	0	0	0	0	0.043127	0	0	0.000100666	0.411502	1	TRUE
chr3|12516610|12519197|+|2|circRNA|TSEN2|ENST00000446004.5|7,8	Myeloid Cells	0	0	0	0.0150097	0	0	0.0112528	0.201746	1	TRUE	0	0	0	0	0.043127	0	0	0.000100666	0.411502	1	TRUE
chr3|126150405|126161002|-|5|circRNA|ALDH1L1|NM_001270365|6,5,4,3,2	Myeloid Cells	0	0	0	0.0300193	0	0	0.0112528	0.201746	1	TRUE	0	0	0	0	0.0862541	0	0	0.000100666	0.411502	1	TRUE
chr3|126459652|126472305|-|6|circRNA|ZXDC|ENST00000389709.7|7,6,5,4,3,2	Myeloid Cells	0	0	0	0.0300193	0	0	0.0112528	0.201746	1	TRUE	0	0	0	0	0.0862541	0	0	0.000100666	0.411502	1	TRUE
chr3|130723413|130736002|-|5|circRNA|PIK3R4|NM_014602|7,6,5,4,3	Myeloid Cells	0	0	0	0.0300193	0	0	0.0112528	0.201746	1	TRUE	0	0	0	0	0.0862541	0	0	0.000100666	0.411502	1	TRUE
chr3|138621406|138629156|+|3|circRNA|FAIM|ENST00000338446.8|3,4,5	Myeloid Cells	0	0	0	0.0150097	0	0	0.0112528	0.201746	1	TRUE	0	0	0	0	0.043127	0	0	0.000100666	0.411502	1	TRUE
chr3|142376478|142432893|-|23|circRNA|XRN1|ENST00000264951.8|24,23,22,21,20,19,18,17,16,15,14,13,12,11,10,9,8,7,6,5,4,3,2	Myeloid Cells	0	0	0	0.0150097	0	0	0.0112528	0.201746	1	TRUE	0	0	0	0	0.043127	0	0	0.000100666	0.411502	1	TRUE
chr3|143795000|143832221|-|3|circRNA|SLC9A9|ENST00000316549.10|4,3,2	Myeloid Cells	0	0	0	0.0150097	0	0	0.0112528	0.201746	1	TRUE	0	0	0	0	0.043127	0	0	0.000100666	0.411502	1	TRUE
chr3|149034917|149050375|-|10|circRNA|HLTF|NM_003071|24,23,22,21,20,19,18,17,16,15	Myeloid Cells	0	0	0	0.0150097	0	0	0.0112528	0.201746	1	TRUE	0	0	0	0	0.043127	0	0	0.000100666	0.411502	1	TRUE
chr3|150575648|150581746|+|2|circRNA|EIF2A|ENST00000487799.5|10,11	Myeloid Cells	0	0	0	0.0200144	0	0	0.00690849	0.22577	1	TRUE	0	0	0	0	0.0497751	0	0	0.000512928	0.344997	1	TRUE
chr3|158645628|158646947|+|3|circRNA|GFM1|ENST00000486715.5|2,3,4	Myeloid Cells	0	0	0	0.0300193	0	0	0.0112528	0.201746	1	TRUE	0	0	0	0	0.0862541	0	0	0.000100666	0.411502	1	TRUE
chr3|182837070|182913994|+|23|circRNA|ATP11B|ENST00000323116.9|7,8,9,10,11,12,13,14,15,16,17,18,19,20,21,22,23,24,25,26,27,28,29	Myeloid Cells	0	0	0	0.0150097	0	0	0.0112528	0.201746	1	TRUE	0	0	0	0	0.043127	0	0	0.000100666	0.411502	1	TRUE
chr3|183663457|183672484|+|4|circRNA|KLHL24|ENST00000242810.10|4,5,6,7	Myeloid Cells	0	0	0	0.0150097	0	0	0.0112528	0.201746	1	TRUE	0	0	0	0	0.043127	0	0	0.000100666	0.411502	1	TRUE
chr3|184936245|184999861|+|11|circRNA|VPS8|ENST00000287546.8|34,35,36,37,38,39,40,41,42,43,44	Myeloid Cells	0	0	0	0.0150097	0	0	0.0112528	0.201746	1	TRUE	0	0	0	0	0.043127	0	0	0.000100666	0.411502	1	TRUE
chr3|185600764|185609350|+|3|circRNA|SENP2|ENST00000296257.9|5,6,7	Myeloid Cells	0	0	0	0.0150097	0	0	0.0112528	0.201746	1	TRUE	0	0	0	0	0.043127	0	0	0.000100666	0.411502	1	TRUE
chr3|195336931|195392147|-|6|circRNA|ACAP2|ENST00000326793.10|7,6,5,4,3,2	Myeloid Cells	0	0	0	0.0150097	0	0	0.0112528	0.201746	1	TRUE	0	0	0	0	0.043127	0	0	0.000100666	0.411502	1	TRUE
chr3|197830769|197835822|+|3|circRNA|LRCH3|NM_032773|7,8,9	Myeloid Cells	0	0	0	0.0150097	0	0	0.0112528	0.201746	1	TRUE	0	0	0	0	0.043127	0	0	0.000100666	0.411502	1	TRUE
chr3|29739719|29991209|+|10|circRNA|RBMS3|ENST00000434693.6|5,6,7,8,9,10,11,12,13,14	Myeloid Cells	0	0	0	0.0150097	0	0	0.0112528	0.201746	1	TRUE	0	0	0	0	0.043127	0	0	0.000100666	0.411502	1	TRUE
chr3|33619602|33632371|-|4|circRNA|CLASP2|ENST00000399362.8|12,11,10,9	Myeloid Cells	0	0	0	0.0150097	0	0	0.0112528	0.201746	1	TRUE	0	0	0	0	0.043127	0	0	0.000100666	0.411502	1	TRUE
chr3|49305714|49327816|-|7|circRNA|USP4|NM_003363|9,8,7,6,5,4,3	Myeloid Cells	0	0	0	0.0150097	0	0	0.0112528	0.201746	1	TRUE	0	0	0	0	0.043127	0	0	0.000100666	0.411502	1	TRUE
chr3|53288064|53304290|-|4|circRNA|DCP1A|NM_001290205|10,9,8,7	Myeloid Cells	0	0	0	0.0150097	0	0	0.0112528	0.201746	1	TRUE	0	0	0	0	0.043127	0	0	0.000100666	0.411502	1	TRUE
chr3|56668396|56671692|-|4|circRNA|FAM208A|NM_001112736|6,5,4,3	Myeloid Cells	0	0	0	0.0150097	0	0	0.0112528	0.201746	1	TRUE	0	0	0	0	0.043127	0	0	0.000100666	0.411502	1	TRUE
chr3|71710411|71728623|-|2|circRNA|EIF4E3|NM_001134650|3,2	Myeloid Cells	0	0	0	0.0150097	0	0	0.0112528	0.201746	1	TRUE	0	0	0	0	0.043127	0	0	0.000100666	0.411502	1	TRUE
chr3|9434823|9474582|+|16|circRNA|SETD5|NM_001080517|6,7,8,9,10,11,12,13,14,15,16,17,18,19,20,21	Myeloid Cells	0	0	0	0.0150097	0	0	0.0112528	0.201746	1	TRUE	0	0	0	0	0.043127	0	0	0.000100666	0.411502	1	TRUE
chr3|98768429|98785040|+|6|circRNA|ST3GAL6|NM_001271142|2,3,4,5,6,7	Myeloid Cells	0	0	0	0.0150097	0	0	0.0112528	0.201746	1	TRUE	0	0	0	0	0.043127	0	0	0.000100666	0.411502	1	TRUE
chr4|102510879|102537956|+|5|circRNA|NFKB1|ENST00000507079.5|2,3,4,5,6	Myeloid Cells	0	0	0	0.0150097	0	0	0.0112528	0.201746	1	TRUE	0	0	0	0	0.043127	0	0	0.000100666	0.411502	1	TRUE
chr4|109506327|109512083|+|3|circRNA|SEC24B|NM_001042734|6,7,8	Myeloid Cells	0	0	0	0.0150097	0	0	0.0112528	0.201746	1	TRUE	0	0	0	0	0.043127	0	0	0.000100666	0.411502	1	TRUE
chr4|110488540|110491164|+|2|circRNA|ENPEP|ENST00000510961.1|2,3	Myeloid Cells	0	0	0	0.0150097	0	0	0.0112528	0.201746	1	TRUE	0	0	0	0	0.043127	0	0	0.000100666	0.411502	1	TRUE
chr4|112644424|112644871|+|2|circRNA|LARP7|NM_001267039|3,4	Myeloid Cells	0	0	0	0.0150097	0	0	0.0112528	0.201746	1	TRUE	0	0	0	0	0.043127	0	0	0.000100666	0.411502	1	TRUE
chr4|119259819|119260653|+|2|circRNA|USP53|NM_019050|9,10	Myeloid Cells	0	0	0	0.0150097	0	0	0.0112528	0.201746	1	TRUE	0	0	0	0	0.043127	0	0	0.000100666	0.411502	1	TRUE
chr4|139071865|139139497|-|5|circRNA|ELF2|ENST00000394235.6|6,5,4,3,2	Myeloid Cells	0	0	0	0.0150097	0	0	0.0112528	0.201746	1	TRUE	0	0	0	0	0.043127	0	0	0.000100666	0.411502	1	TRUE
chr4|143380611|143415771|+|2|circRNA|GAB1|ENST00000515366.5|2,3	Myeloid Cells	0	0	0	0.0150097	0	0	0.0112528	0.201746	1	TRUE	0	0	0	0	0.043127	0	0	0.000100666	0.411502	1	TRUE
chr4|147864845|147955374|+|11|circRNA|ARHGAP10|ENST00000336498.7|6,7,8,9,10,11,12,13,14,15,16	Myeloid Cells	0	0	0	0.0150097	0	0	0.0112528	0.201746	1	TRUE	0	0	0	0	0.043127	0	0	0.000100666	0.411502	1	TRUE
chr4|150588047|150590859|-|2|circRNA|LRBA|ENST00000510413.5|40,39	Myeloid Cells	0	0	0	0.0150097	0	0	0.0112528	0.201746	1	TRUE	0	0	0	0	0.043127	0	0	0.000100666	0.411502	1	TRUE
chr4|150817123|150831976|-|3|circRNA|LRBA|ENST00000510413.5|31,30,29	Myeloid Cells	0	0	0	0.0150097	0	0	0.0112528	0.201746	1	TRUE	0	0	0	0	0.043127	0	0	0.000100666	0.411502	1	TRUE
chr4|166039338|166065863|+|7|circRNA|TLL1|ENST00000061240.6|10,11,12,13,14,15,16	Myeloid Cells	0	0	0	0.0200144	0	0	0.00690849	0.22577	1	TRUE	0	0	0	0	0.0497751	0	0	0.000512928	0.344997	1	TRUE
chr4|169477123|169556095|-|10|circRNA|NEK1|NM_001199397|26,25,24,23,22,21,20,19,18,17	Myeloid Cells	0	0	0	0.0300193	0	0	0.0112528	0.201746	1	TRUE	0	0	0	0	0.0862541	0	0	0.000100666	0.411502	1	TRUE
chr4|173332820|173333214|-|2|circRNA|HMGB2|NM_001130689|3,2	Myeloid Cells	0	0	0	0.0150097	0	0	0.0112528	0.201746	1	TRUE	0	0	0	0	0.043127	0	0	0.000100666	0.411502	1	TRUE
chr4|183245415|183253999|+|4|circRNA|WWC2|ENST00000403733.7|6,7,8,9	Myeloid Cells	0	0	0	0.0150097	0	0	0.0112528	0.201746	1	TRUE	0	0	0	0	0.043127	0	0	0.000100666	0.411502	1	TRUE
chr4|186275786|186276390|+|2|circRNA|F11|ENST00000403665.6|6,7	Myeloid Cells	0	0	0	0.0300193	0	0	0.0112528	0.201746	1	TRUE	0	0	0	0	0.0862541	0	0	0.000100666	0.411502	1	TRUE
chr4|26386352|26420725|+|4|circRNA|RBPJ|ENST00000510778.6|2,3,4,5	Myeloid Cells	0	0	0	0.0275203	0	0	0.000681558	0.332738	1	TRUE	0	0	0	0	0.069419	0	0	4.29808e-06	0.523073	1	TRUE
chr4|2992214|3007828|+|3|circRNA|GRK4|ENST00000398051.8|3,4,5	Myeloid Cells	0	0	0	0.0300193	0	0	0.0112528	0.201746	1	TRUE	0	0	0	0	0.0862541	0	0	0.000100666	0.411502	1	TRUE
chr4|36107564|36124967|-|6|circRNA|ARAP2|NM_015230|27,26,25,24,23,22	Myeloid Cells	0	0	0	0.0150097	0	0	0.0112528	0.201746	1	TRUE	0	0	0	0	0.043127	0	0	0.000100666	0.411502	1	TRUE
chr4|39837855|39844801|-|3|circRNA|PDS5A|ENST00000303538.12|32,31,30	Myeloid Cells	0	0	0	0.0150097	0	0	0.0112528	0.201746	1	TRUE	0	0	0	0	0.043127	0	0	0.000100666	0.411502	1	TRUE
chr4|42616032|42627109|-|4|circRNA|ATP8A1|ENST00000381668.9|5,4,3,2	Myeloid Cells	0	0	0	0.0150097	0	0	0.0112528	0.201746	1	TRUE	0	0	0	0	0.043127	0	0	0.000100666	0.411502	1	TRUE
chr4|47535508|47546862|+|5|circRNA|ATP10D|ENST00000273859.7|6,7,8,9,10	Myeloid Cells	0	0	0	0.0150097	0	0	0.0112528	0.201746	1	TRUE	0	0	0	0	0.043127	0	0	0.000100666	0.411502	1	TRUE
chr4|47763378|47786925|-|2|circRNA|CORIN|ENST00000273857.8|4,3	Myeloid Cells	0	0	0	0.0150097	0	0	0.0112528	0.201746	1	TRUE	0	0	0	0	0.043127	0	0	0.000100666	0.411502	1	TRUE
chr4|48550591|48551578|-|2|circRNA|FRYL|ENST00000503238.5|35,34	Myeloid Cells	0	0	0	0.0150097	0	0	0.0112528	0.201746	1	TRUE	0	0	0	0	0.043127	0	0	0.000100666	0.411502	1	TRUE
chr4|53425871|53453133|+|5|circRNA|FIP1L1|ENST00000337488.10|12,13,14,15,16	Myeloid Cells	0	0	0	0.0217045	0	0	0.0148662	0.187837	1	TRUE	0	0	0	0	0.0549676	0	0	0.0015018	0.297649	1	TRUE
chr4|6598197|6600756|+|2|circRNA|MAN2B2|NM_001292038|9,10	Myeloid Cells	0	0	0	0.0150097	0	0	0.0112528	0.201746	1	TRUE	0	0	0	0	0.043127	0	0	0.000100666	0.411502	1	TRUE
chr4|70950699|70979291|+|5|circRNA|MOB1B|NM_001244766|2,3,4,5,6	Myeloid Cells	0	0	0	0.0150097	0	0	0.0112528	0.201746	1	TRUE	0	0	0	0	0.043127	0	0	0.000100666	0.411502	1	TRUE
chr4|75872024|75876673|-|3|circRNA|PPEF2|ENST00000511880.7|14,13,12	Myeloid Cells	0	0	0	0.0150097	0	0	0.0112528	0.201746	1	TRUE	0	0	0	0	0.043127	0	0	0.000100666	0.411502	1	TRUE
chr4|7855465|7872080|-|3|circRNA|AFAP1|NM_001134647|4,3,2	Myeloid Cells	0	0	0	0.0150097	0	0	0.0112528	0.201746	1	TRUE	0	0	0	0	0.043127	0	0	0.000100666	0.411502	1	TRUE
chr4|78826036|78859687|+|7|circRNA|BMP2K|ENST00000389010.7|2,3,4,5,6,7,8	Myeloid Cells	0	0	0	0.0150097	0	0	0.0112528	0.201746	1	TRUE	0	0	0	0	0.043127	0	0	0.000100666	0.411502	1	TRUE
chr4|82866807|82872086|-|4|circRNA|SEC31A|ENST00000348405.8|10,9,8,7	Myeloid Cells	0	0	0	0.0367142	0	0	0.00632065	0.230099	1	TRUE	0	0	0	0	0.0980946	0	0	0.00011638	0.405832	1	TRUE
chr4|82871943|82878928|-|4|circRNA|SEC31A|ENST00000348405.8|7,6,5,4	Myeloid Cells	0	0	0	0.0150097	0	0	0.0112528	0.201746	1	TRUE	0	0	0	0	0.043127	0	0	0.000100666	0.411502	1	TRUE
chr4|84735042|84803467|-|28|circRNA|WDFY3|NM_014991|43,42,41,40,39,38,37,36,35,34,33,32,31,30,29,28,27,26,25,24,23,22,21,20,19,18,17,16	Myeloid Cells	0	0	0	0.0150097	0	0	0.0112528	0.201746	1	TRUE	0	0	0	0	0.043127	0	0	0.000100666	0.411502	1	TRUE
chr4|87438276|87454455|+|5|circRNA|NUDT9|NM_024047|3,4,5,6,7	Myeloid Cells	0	0	0	0.0150097	0	0	0.0112528	0.201746	1	TRUE	0	0	0	0	0.043127	0	0	0.000100666	0.411502	1	TRUE
chr4|88038250|88056267|+|5|circRNA|PKD2|NM_000297|4,5,6,7,8	Myeloid Cells	0	0	0	0.0150097	0	0	0.0112528	0.201746	1	TRUE	0	0	0	0	0.043127	0	0	0.000100666	0.411502	1	TRUE
chr4|88605794|88670252|+|14|circRNA|HERC3|ENST00000402738.5|3,4,5,6,7,8,9,10,11,12,13,14,15,16	Myeloid Cells	0	0	0	0.0150097	0	0	0.0112528	0.201746	1	TRUE	0	0	0	0	0.043127	0	0	0.000100666	0.411502	1	TRUE
chr5|119473907|119529980|+|19|circRNA|HSD17B4|ENST00000256216.10|3,4,5,6,7,8,9,10,11,12,13,14,15,16,17,18,19,20,21	Myeloid Cells	0	0	0	0.0150097	0	0	0.0112528	0.201746	1	TRUE	0	0	0	0	0.043127	0	0	0.000100666	0.411502	1	TRUE
chr5|119496542|119531404|+|11|circRNA|HSD17B4|ENST00000256216.10|12,13,14,15,16,17,18,19,20,21,22	Myeloid Cells	0	0	0	0.0150097	0	0	0.0112528	0.201746	1	TRUE	0	0	0	0	0.043127	0	0	0.000100666	0.411502	1	TRUE
chr5|138160890|138170409|-|12|circRNA|BRD8|ENST00000254900.9|18,17,16,15,14,13,12,11,10,9,8,7	Myeloid Cells	0	0	0	0.0300193	0	0	0.0112528	0.201746	1	TRUE	0	0	0	0	0.0862541	0	0	0.000100666	0.411502	1	TRUE
chr5|140438460|140482667|+|9|circRNA|ANKHD1|ENST00000297183.10|3,4,5,6,7,8,9,10,11	Myeloid Cells	0	0	0	0.0150097	0	0	0.0112528	0.201746	1	TRUE	0	0	0	0	0.043127	0	0	0.000100666	0.411502	1	TRUE
chr5|140445741|140464776|+|5|circRNA|ANKHD1|NM_017978|6,7,8,9,10	Myeloid Cells	0	0	0	0.0150097	0	0	0.0112528	0.201746	1	TRUE	0	0	0	0	0.043127	0	0	0.000100666	0.411502	1	TRUE
chr5|140496519|140529796|+|15|circRNA|ANKHD1|ENST00000297183.10|15,16,17,18,19,20,21,22,23,24,25,26,27,28,29	Myeloid Cells	0	0	0	0.0150097	0	0	0.0112528	0.201746	1	TRUE	0	0	0	0	0.043127	0	0	0.000100666	0.411502	1	TRUE
chr5|1470825|1474685|-|3|circRNA|LPCAT1|ENST00000475622.5|12,11,10	Myeloid Cells	0	0	0	0.0150097	0	0	0.0112528	0.201746	1	TRUE	0	0	0	0	0.043127	0	0	0.000100666	0.411502	1	TRUE
chr5|154792621|154795319|+|5|circRNA|LARP1|ENST00000336314.8|4,5,6,7,8	Myeloid Cells	0	0	0	0.0217045	0	0	0.0148662	0.187837	1	TRUE	0	0	0	0	0.0549676	0	0	0.0015018	0.297649	1	TRUE
chr5|154950820|154960049|+|4|circRNA|MRPL22|ENST00000523037.5|3,4,5,6	Myeloid Cells	0	0	0	0.0275203	0	0	0.000681558	0.332738	1	TRUE	0	0	0	0	0.069419	0	0	4.29808e-06	0.523073	1	TRUE
chr5|16763480|16766198|-|4|circRNA|MYO10|NM_012334|14,13,12,11	Myeloid Cells	0	0	0	0.0231483	0	0	0.0156392	0.185291	1	TRUE	0	0	0	0	0.0545445	0	0	0.00382981	0.254172	1	TRUE
chr5|169681743|169689333|+|3|circRNA|DOCK2|ENST00000256935.12|7,8,9	Myeloid Cells	0	0	0	0.0200144	0	0	0.00690849	0.22577	1	TRUE	0	0	0	0	0.0497751	0	0	0.000512928	0.344997	1	TRUE
chr5|171221757|171242820|+|3|circRNA|RANBP17|ENST00000523189.5|22,23,24	Myeloid Cells	0	0	0	0.0150097	0	0	0.0112528	0.201746	1	TRUE	0	0	0	0	0.043127	0	0	0.000100666	0.411502	1	TRUE
chr5|180529274|180553471|+|3|circRNA|CNOT6|NM_001303241|4,5,6	Myeloid Cells	0	0	0	0.0178932	0	0	0.0122066	0.197696	1	TRUE	0	0	0	0	0.0454509	0	0	0.00101693	0.315151	1	TRUE
chr5|54113201|54171928|-|3|circRNA|ARL15|ENST00000504924.5|4,3,2	Myeloid Cells	0	0	0	0.0150097	0	0	0.0112528	0.201746	1	TRUE	0	0	0	0	0.043127	0	0	0.000100666	0.411502	1	TRUE
chr5|55669227|55669879|-|3|circRNA|SLC38A9|ENST00000505708.5|5,4,3	Myeloid Cells	0	0	0	0.0150097	0	0	0.0112528	0.201746	1	TRUE	0	0	0	0	0.043127	0	0	0.000100666	0.411502	1	TRUE
chr5|65809514|65812391|+|3|circRNA|NLN|ENST00000380985.9|10,11,12	Myeloid Cells	0	0	0	0.0150097	0	0	0.0112528	0.201746	1	TRUE	0	0	0	0	0.043127	0	0	0.000100666	0.411502	1	TRUE
chr5|66024305|66044310|+|8|circRNA|ERBB2IP|ENST00000284037.9|10,11,12,13,14,15,16,17	Myeloid Cells	0	0	0	0.0350241	0	0	0.00521705	0.239383	1	TRUE	0	0	0	0	0.0929022	0	0	8.936e-05	0.416122	1	TRUE
chr5|72968497|72990864|+|4|circRNA|FCHO2|ENST00000430046.6|2,3,4,5	Myeloid Cells	0	0	0	0.0178932	0	0	0.0122066	0.197696	1	TRUE	0	0	0	0	0.0454509	0	0	0.00101693	0.315151	1	TRUE
chr5|72968497|73017308|+|7|circRNA|FCHO2|ENST00000430046.6|2,3,4,5,6,7,8	Myeloid Cells	0	0	0	0.0150097	0	0	0.0112528	0.201746	1	TRUE	0	0	0	0	0.043127	0	0	0.000100666	0.411502	1	TRUE
chr5|73051348|73068779|+|8|circRNA|FCHO2|ENST00000430046.6|12,13,14,15,16,17,18,19	Myeloid Cells	0	0	0	0.0150097	0	0	0.0112528	0.201746	1	TRUE	0	0	0	0	0.043127	0	0	0.000100666	0.411502	1	TRUE
chr5|74693638|74697106|+|3|circRNA|HEXB|ENST00000511181.5|3,4,5	Myeloid Cells	0	0	0	0.0150097	0	0	0.0112528	0.201746	1	TRUE	0	0	0	0	0.043127	0	0	0.000100666	0.411502	1	TRUE
chr5|74705218|74718971|+|6|circRNA|HEXB|ENST00000511181.5|6,7,8,9,10,11	Myeloid Cells	0	0	0	0.0150097	0	0	0.0112528	0.201746	1	TRUE	0	0	0	0	0.043127	0	0	0.000100666	0.411502	1	TRUE
chr5|76131649|76132330|+|1|circRNA|SV2C|ENST00000502798.6|2	Myeloid Cells	0	0	0	0.0150097	0	0	0.0112528	0.201746	1	TRUE	0	0	0	0	0.043127	0	0	0.000100666	0.411502	1	TRUE
chr5|80725452|80778836|+|9|circRNA|MSH3|ENST00000265081.6|9,10,11,12,13,14,15,16,17	Myeloid Cells	0	0	0	0.0178932	0	0	0.0122066	0.197696	1	TRUE	0	0	0	0	0.0454509	0	0	0.00101693	0.315151	1	TRUE
chr5|83519348|83522309|+|1|circRNA|VCAN|ENST00000265077.7|7	Myeloid Cells	0	0	0	0.0150097	0	0	0.0112528	0.201746	1	TRUE	0	0	0	0	0.043127	0	0	0.000100666	0.411502	1	TRUE
chr5|94643272|94651845|+|3|circRNA|ANKRD32|ENST00000265140.9|5,6,7	Myeloid Cells	0	0	0	0.0300193	0	0	0.0112528	0.201746	1	TRUE	0	0	0	0	0.0862541	0	0	0.000100666	0.411502	1	TRUE
chr6|110626775|110632161|-|3|circRNA|CDK19|ENST00000368911.7|8,7,6	Myeloid Cells	0	0	0	0.0150097	0	0	0.0112528	0.201746	1	TRUE	0	0	0	0	0.043127	0	0	0.000100666	0.411502	1	TRUE
chr6|110887504|110888983|+|2|circRNA|AMD1|ENST00000610605.4|2,3	Myeloid Cells	0	0	0	0.0150097	0	0	0.0112528	0.201746	1	TRUE	0	0	0	0	0.043127	0	0	0.000100666	0.411502	1	TRUE
chr6|116399197|116399666|+|1|circRNA|DSE|ENST00000430252.6|3	Myeloid Cells	0	0	0	0.0150097	0	0	0.0112528	0.201746	1	TRUE	0	0	0	0	0.043127	0	0	0.000100666	0.411502	1	TRUE
chr6|118565528|118566316|-|1|circRNA|CEP85L|NM_001042475|3	Myeloid Cells	0	0	0	0.0150097	0	0	0.0112528	0.201746	1	TRUE	0	0	0	0	0.043127	0	0	0.000100666	0.411502	1	TRUE
chr6|124996574|125058106|+|3|circRNA|RNF217|ENST00000368414.6|2,3,4	Myeloid Cells	0	0	0	0.0150097	0	0	0.0112528	0.201746	1	TRUE	0	0	0	0	0.043127	0	0	0.000100666	0.411502	1	TRUE
chr6|127900841|127901081|-|1|circRNA|THEMIS|ENST00000368250.5|2	Myeloid Cells	0	0	0	0.0150097	0	0	0.0112528	0.201746	1	TRUE	0	0	0	0	0.043127	0	0	0.000100666	0.411502	1	TRUE
chr6|151436445|151445825|-|2|circRNA|RMND1|NM_017909|3,2	Myeloid Cells	0	0	0	0.0150097	0	0	0.0112528	0.201746	1	TRUE	0	0	0	0	0.043127	0	0	0.000100666	0.411502	1	TRUE
chr6|157110471|157167185|+|4|circRNA|ARID1B|ENST00000346085.9|7,8,9,10	Myeloid Cells	0	0	0	0.0150097	0	0	0.0112528	0.201746	1	TRUE	0	0	0	0	0.043127	0	0	0.000100666	0.411502	1	TRUE
chr6|169582835|169662424|-|16|circRNA|WDR27|NM_001202550|21,20,19,18,17,16,15,14,13,12,11,10,9,8,7,6	Myeloid Cells	0	0	0	0.0150097	0	0	0.0112528	0.201746	1	TRUE	0	0	0	0	0.043127	0	0	0.000100666	0.411502	1	TRUE
chr6|17661652|17665385|-|3|circRNA|NUP153|ENST00000537253.5|11,10,9	Myeloid Cells	0	0	0	0.0300193	0	0	0.0112528	0.201746	1	TRUE	0	0	0	0	0.0862541	0	0	0.000100666	0.411502	1	TRUE
chr6|20781144|20846178|+|2|circRNA|CDKAL1|NM_017774|8,9	Myeloid Cells	0	0	0	0.0716821	0	0	0.00436819	0.247905	1	TRUE	0	0	0	0	0.192221	0	0	4.7059e-05	0.440426	1	TRUE
chr6|304627|311962|+|2|circRNA|DUSP22|ENST00000603296.5|2,3	Myeloid Cells	0	0	0	0.0150097	0	0	0.0112528	0.201746	1	TRUE	0	0	0	0	0.043127	0	0	0.000100666	0.411502	1	TRUE
chr6|30619492|30619989|+|3|circRNA|MRPS18B|ENST00000259873.4|2,3,4	Myeloid Cells	0	0	0	0.0150097	0	0	0.0112528	0.201746	1	TRUE	0	0	0	0	0.043127	0	0	0.000100666	0.411502	1	TRUE
chr6|34967238|34970166|+|2|circRNA|ANKS1A|NM_015245|2,3	Myeloid Cells	0	0	0	0.0200144	0	0	0.00690849	0.22577	1	TRUE	0	0	0	0	0.0497751	0	0	0.000512928	0.344997	1	TRUE
chr6|42603587|42612291|+|4|circRNA|UBR2|NM_001184801|5,6,7,8	Myeloid Cells	0	0	0	0.0250192	0	0	0.0224351	0.167057	1	TRUE	0	0	0	0	0.0564233	0	0	0.00954239	0.209916	1	TRUE
chr6|43525838|43528205|-|4|circRNA|XPO5|ENST00000265351.11|28,27,26,25	Myeloid Cells	0	0	0	0.0150097	0	0	0.0112528	0.201746	1	TRUE	0	0	0	0	0.043127	0	0	0.000100666	0.411502	1	TRUE
chr6|48008633|48009114|-|1|circRNA|PTCHD4|ENST00000339488.8|2	Myeloid Cells	0	0	0	0.0150097	0	0	0.0112528	0.201746	1	TRUE	0	0	0	0	0.043127	0	0	0.000100666	0.411502	1	TRUE
chr6|56603563|56614484|-|5|circRNA|DST|ENST00000361203.7|37,36,35,34,33	Myeloid Cells	0	0	0	0.0150097	0	0	0.0112528	0.201746	1	TRUE	0	0	0	0	0.043127	0	0	0.000100666	0.411502	1	TRUE
chr6|87601783|87616427|+|7|circRNA|ORC3|NM_012381|3,4,5,6,7,8,9	Myeloid Cells	0	0	0	0.0150097	0	0	0.0112528	0.201746	1	TRUE	0	0	0	0	0.043127	0	0	0.000100666	0.411502	1	TRUE
chr6|99482752|99508782|-|6|circRNA|USP45|NM_001080481|8,7,6,5,4,3	Myeloid Cells	0	0	0	0.0150097	0	0	0.0112528	0.201746	1	TRUE	0	0	0	0	0.043127	0	0	0.000100666	0.411502	1	TRUE
chr7|103833536|103917185|-|2|circRNA|RELN|ENST00000343529.9|3,2	Myeloid Cells	0	0	0	0.0231483	0	0	0.0156392	0.185291	1	TRUE	0	0	0	0	0.0545445	0	0	0.00382981	0.254172	1	TRUE
chr7|105062163|105091314|+|12|circRNA|KMT2E|ENST00000311117.7|4,5,6,7,8,9,10,11,12,13,14,15	Myeloid Cells	0	0	0	0.0150097	0	0	0.0112528	0.201746	1	TRUE	0	0	0	0	0.043127	0	0	0.000100666	0.411502	1	TRUE
chr7|105472131|105506273|-|8|circRNA|PUS7|ENST00000481939.5|10,9,8,7,6,5,4,3	Myeloid Cells	0	0	0	0.0178932	0	0	0.0122066	0.197696	1	TRUE	0	0	0	0	0.0454509	0	0	0.00101693	0.315151	1	TRUE
chr7|111935539|111984390|-|6|circRNA|DOCK4|NM_014705|12,11,10,9,8,7	Myeloid Cells	0	0	0	0.0150097	0	0	0.0112528	0.201746	1	TRUE	0	0	0	0	0.043127	0	0	0.000100666	0.411502	1	TRUE
chr7|128574719|128592017|+|2|circRNA|RP11-274B21.14|TCONS_l2_00026190|3,4	Myeloid Cells	0	0	0	0.0231483	0	0	0.0156392	0.185291	1	TRUE	0	0	0	0	0.0545445	0	0	0.00382981	0.254172	1	TRUE
chr7|130026157|130039547|-|3|circRNA|ZC3HC1|ENST00000358303.8|6,5,4	Myeloid Cells	0	0	0	0.0150097	0	0	0.0112528	0.201746	1	TRUE	0	0	0	0	0.043127	0	0	0.000100666	0.411502	1	TRUE
chr7|133274981|133289116|+|2|circRNA|EXOC4|NM_001037126|2,3	Myeloid Cells	0	0	0	0.0275203	0	0	0.000681558	0.332738	1	TRUE	0	0	0	0	0.069419	0	0	4.29808e-06	0.523073	1	TRUE
chr7|138525240|138529230|+|2|circRNA|TRIM24|NM_003852|5,6	Myeloid Cells	0	0	0	0.0150097	0	0	0.0112528	0.201746	1	TRUE	0	0	0	0	0.043127	0	0	0.000100666	0.411502	1	TRUE
chr7|144531063|144623261|-|5|circRNA|TPK1|ENST00000482940.5|11,10,9,8,7	Myeloid Cells	0	0	0	0.0150097	0	0	0.0112528	0.201746	1	TRUE	0	0	0	0	0.043127	0	0	0.000100666	0.411502	1	TRUE
chr7|151352811|151356222|+|3|circRNA|NUB1|ENST00000413040.6|5,6,7	Myeloid Cells	0	0	0	0.0275203	0	0	0.000681558	0.332738	1	TRUE	0	0	0	0	0.069419	0	0	4.29808e-06	0.523073	1	TRUE
chr7|152251938|152358675|-|10|circRNA|KMT2C|ENST00000262189.10|11,10,9,8,7,6,5,4,3,2	Myeloid Cells	0	0	0	0.0150097	0	0	0.0112528	0.201746	1	TRUE	0	0	0	0	0.043127	0	0	0.000100666	0.411502	1	TRUE
chr7|33336440|33367862|+|8|circRNA|BBS9|ENST00000242067.10|10,11,12,13,14,15,16,17	Myeloid Cells	0	0	0	0.0150097	0	0	0.0112528	0.201746	1	TRUE	0	0	0	0	0.043127	0	0	0.000100666	0.411502	1	TRUE
chr7|33357854|33534176|+|6|circRNA|BBS9|ENST00000242067.10|16,17,18,19,20,21	Myeloid Cells	0	0	0	0.0150097	0	0	0.0112528	0.201746	1	TRUE	0	0	0	0	0.043127	0	0	0.000100666	0.411502	1	TRUE
chr7|36616379|36686794|-|10|circRNA|AOAH|NM_001177506|11,10,9,8,7,6,5,4,3,2	Myeloid Cells	0	0	0	0.0150097	0	0	0.0112528	0.201746	1	TRUE	0	0	0	0	0.043127	0	0	0.000100666	0.411502	1	TRUE
chr7|37211385|37259350|-|8|circRNA|ELMO1|NM_001206482|13,12,11,10,9,8,7,6	Myeloid Cells	0	0	0	0.0150097	0	0	0.0112528	0.201746	1	TRUE	0	0	0	0	0.043127	0	0	0.000100666	0.411502	1	TRUE
chr7|50376532|50391863|+|3|circRNA|IKZF1|NM_001220765|4,5,6	Myeloid Cells	0	0	0	0.0150097	0	0	0.0112528	0.201746	1	TRUE	0	0	0	0	0.043127	0	0	0.000100666	0.411502	1	TRUE
chr7|5729431|5741644|-|4|circRNA|RNF216|NM_207116|7,6,5,4	Myeloid Cells	0	0	0	0.0150097	0	0	0.0112528	0.201746	1	TRUE	0	0	0	0	0.043127	0	0	0.000100666	0.411502	1	TRUE
chr7|6425987|6435020|-|4|circRNA|DAGLB|NM_139179|7,6,5,4	Myeloid Cells	0	0	0	0.0150097	0	0	0.0112528	0.201746	1	TRUE	0	0	0	0	0.043127	0	0	0.000100666	0.411502	1	TRUE
chr7|73449541|73470483|-|8|circRNA|BAZ1B|ENST00000339594.8|15,14,13,12,11,10,9,8	Myeloid Cells	0	0	0	0.0150097	0	0	0.0112528	0.201746	1	TRUE	0	0	0	0	0.043127	0	0	0.000100666	0.411502	1	TRUE
chr7|74239937|74249118|-|3|circRNA|RFC2|ENST00000352131.7|6,5,4	Myeloid Cells	0	0	0	0.0150097	0	0	0.0112528	0.201746	1	TRUE	0	0	0	0	0.043127	0	0	0.000100666	0.411502	1	TRUE
chr7|77581426|77597901|+|5|circRNA|PTPN12|ENST00000248594.10|3,4,5,6,7	Myeloid Cells	0	0	0	0.0350241	0	0	0.00521705	0.239383	1	TRUE	0	0	0	0	0.0929022	0	0	8.936e-05	0.416122	1	TRUE
chr7|80761615|80789528|-|3|circRNA|SEMA3C|ENST00000265361.7|14,13,12	Myeloid Cells	0	0	0	0.045029	0	0	0.0112528	0.201746	1	TRUE	0	0	0	0	0.129381	0	0	0.000100666	0.411502	1	TRUE
chr7|80800756|80805758|-|4|circRNA|SEMA3C|ENST00000265361.7|10,9,8,7	Myeloid Cells	0	0	0	0.0150097	0	0	0.0112528	0.201746	1	TRUE	0	0	0	0	0.043127	0	0	0.000100666	0.411502	1	TRUE
chr7|82902650|82916873|-|3|circRNA|PCLO|NM_033026|9,8,7	Myeloid Cells	0	0	0	0.0150097	0	0	0.0112528	0.201746	1	TRUE	0	0	0	0	0.043127	0	0	0.000100666	0.411502	1	TRUE
chr7|92117043|92131872|-|8|circRNA|CYP51A1|NM_000786|9,8,7,6,5,4,3,2	Myeloid Cells	0	0	0	0.0450357	0	0	0.000990753	0.316309	1	TRUE	0	0	0	0	0.102359	0	0	0.000122863	0.403701	1	TRUE
chr7|92201306|92214777|-|4|circRNA|KRIT1|NM_004912|18,17,16,15	Myeloid Cells	0	0	0	0.0150097	0	0	0.0112528	0.201746	1	TRUE	0	0	0	0	0.043127	0	0	0.000100666	0.411502	1	TRUE
chr8|123798089|123806229|+|5|circRNA|FAM91A1|ENST00000521166.5|16,17,18,19,20	Myeloid Cells	0	0	0	0.0150097	0	0	0.0112528	0.201746	1	TRUE	0	0	0	0	0.043127	0	0	0.000100666	0.411502	1	TRUE
chr8|124515745|124522200|-|4|circRNA|TATDN1|NM_032026|6,5,4,3	Myeloid Cells	0	0	0	0.0178932	0	0	0.0122066	0.197696	1	TRUE	0	0	0	0	0.0454509	0	0	0.00101693	0.315151	1	TRUE
chr8|130159863|130179349|-|5|circRNA|ASAP1|ENST00000524124.5|6,5,4,3,2	Myeloid Cells	0	0	0	0.0150097	0	0	0.0112528	0.201746	1	TRUE	0	0	0	0	0.043127	0	0	0.000100666	0.411502	1	TRUE
chr8|130179263|130236994|-|6|circRNA|ASAP1|NM_001247996|10,9,8,7,6,5	Myeloid Cells	0	0	0	0.0150097	0	0	0.0112528	0.201746	1	TRUE	0	0	0	0	0.043127	0	0	0.000100666	0.411502	1	TRUE
chr8|131944744|131970643|+|8|circRNA|EFR3A|ENST00000254624.9|3,4,5,6,7,8,9,10	Myeloid Cells	0	0	0	0.0150097	0	0	0.0112528	0.201746	1	TRUE	0	0	0	0	0.043127	0	0	0.000100666	0.411502	1	TRUE
chr8|16143557|16155144|-|3|circRNA|MSR1|ENST00000350896.3|8,7,6	Myeloid Cells	0	0	0	0.0150097	0	0	0.0112528	0.201746	1	TRUE	0	0	0	0	0.043127	0	0	0.000100666	0.411502	1	TRUE
chr8|17675185|17715901|-|4|circRNA|MTUS1|NM_001001931|5,4,3,2	Myeloid Cells	0	0	0	0.0150097	0	0	0.0112528	0.201746	1	TRUE	0	0	0	0	0.043127	0	0	0.000100666	0.411502	1	TRUE
chr8|19823300|19824972|+|3|circRNA|INTS10|ENST00000397977.7|6,7,8	Myeloid Cells	0	0	0	0.0275203	0	0	0.000681558	0.332738	1	TRUE	0	0	0	0	0.069419	0	0	4.29808e-06	0.523073	1	TRUE
chr8|28106712|28132404|+|6|circRNA|ELP3|NM_001284222|4,5,6,7,8,9	Myeloid Cells	0	0	0	0.0150097	0	0	0.0112528	0.201746	1	TRUE	0	0	0	0	0.043127	0	0	0.000100666	0.411502	1	TRUE
chr8|28359591|28361142|-|2|circRNA|ZNF395|ENST00000523202.5|3,2	Myeloid Cells	0	0	0	0.0150097	0	0	0.0112528	0.201746	1	TRUE	0	0	0	0	0.043127	0	0	0.000100666	0.411502	1	TRUE
chr8|28970042|29018913|+|4|circRNA|HMBOX1|NM_001135726|3,4,5,6	Myeloid Cells	0	0	0	0.0182495	0	0	0.0367945	0.141803	1	TRUE	0	0	0	0	0.0531942	0	0	0.00150142	0.29766	1	TRUE
chr8|38825307|38836287|+|4|circRNA|TACC1|NM_001146216|4,5,6,7	Myeloid Cells	0	0	0	0.0150097	0	0	0.0112528	0.201746	1	TRUE	0	0	0	0	0.043127	0	0	0.000100666	0.411502	1	TRUE
chr8|53743576|53756656|-|2|circRNA|ATP6V1H|NM_213620|13,12	Myeloid Cells	0	0	0	0.0150097	0	0	0.0112528	0.201746	1	TRUE	0	0	0	0	0.043127	0	0	0.000100666	0.411502	1	TRUE
chr8|54062253|54065813|-|3|circRNA|LYPLA1|NM_001279360|5,4,3	Myeloid Cells	0	0	0	0.0178932	0	0	0.0122066	0.197696	1	TRUE	0	0	0	0	0.0454509	0	0	0.00101693	0.315151	1	TRUE
chr8|66804374|66828703|+|4|circRNA|SGK3|NM_001204173|6,7,8,9	Myeloid Cells	0	0	0	0.0150097	0	0	0.0112528	0.201746	1	TRUE	0	0	0	0	0.043127	0	0	0.000100666	0.411502	1	TRUE
chr8|66828653|66840247|+|6|circRNA|SGK3|NM_001204173|9,10,11,12,13,14	Myeloid Cells	0	0	0	0.040031	0	0	0.00228188	0.27847	1	TRUE	0	0	0	0	0.095711	0	0	0.000159683	0.393297	1	TRUE
chr8|70594505|70598255|-|4|circRNA|TRAM1|NM_014294|6,5,4,3	Myeloid Cells	0	0	0	0.0150097	0	0	0.0112528	0.201746	1	TRUE	0	0	0	0	0.043127	0	0	0.000100666	0.411502	1	TRUE
chr8|73595165|73709162|-|8|circRNA|STAU2|NM_001164380|11,10,9,8,7,6,5,4	Myeloid Cells	0	0	0	0.0200144	0	0	0.00690849	0.22577	1	TRUE	0	0	0	0	0.0497751	0	0	0.000512928	0.344997	1	TRUE
chr8|86368938|86380864|+|3|circRNA|WWP1|ENST00000517970.5|2,3,4	Myeloid Cells	0	0	0	0.0150097	0	0	0.0112528	0.201746	1	TRUE	0	0	0	0	0.043127	0	0	0.000100666	0.411502	1	TRUE
chr8|90356811|90364860|-|4|circRNA|Unknown|T347551|4,3,2,1	Myeloid Cells	0	0	0	0.0150097	0	0	0.0112528	0.201746	1	TRUE	0	0	0	0	0.043127	0	0	0.000100666	0.411502	1	TRUE
chr8|97805352|97825153|+|5|circRNA|LAPTM4B|ENST00000619747.1|2,3,4,5,6	Myeloid Cells	0	0	0	0.0205755	0	0	0.0109832	0.202951	1	TRUE	0	0	0	0	0.0528809	0	0	0.000705988	0.331205	1	TRUE
chr9|104802053|104806430|-|4|circRNA|ABCA1|ENST00000374736.7|34,33,32,31	Myeloid Cells	0	0	0	0.0205755	0	0	0.0109832	0.202951	1	TRUE	0	0	0	0	0.0528809	0	0	0.000705988	0.331205	1	TRUE
chr9|109057190|109080943|-|5|circRNA|TMEM245|NM_032012|12,11,10,9,8	Myeloid Cells	0	0	0	0.0150097	0	0	0.0112528	0.201746	1	TRUE	0	0	0	0	0.043127	0	0	0.000100666	0.411502	1	TRUE
chr9|109880550|109880681|+|1|circRNA|PALM2|ENST00000374531.6|4	Myeloid Cells	0	0	0	0.0300193	0	0	0.0112528	0.201746	1	TRUE	0	0	0	0	0.0862541	0	0	0.000100666	0.411502	1	TRUE
chr9|111378579|111385442|-|4|circRNA|KIAA0368|ENST00000338205.9|35,34,33,32	Myeloid Cells	0	0	0	0.0150097	0	0	0.0112528	0.201746	1	TRUE	0	0	0	0	0.043127	0	0	0.000100666	0.411502	1	TRUE
chr9|112078537|112080165|-|2|circRNA|SUSD1|NM_001282640|12,11	Myeloid Cells	0	0	0	0.0250192	0	0	0.0224351	0.167057	1	TRUE	0	0	0	0	0.0564233	0	0	0.00954239	0.209916	1	TRUE
chr9|112416840|112441770|+|4|circRNA|HSDL2|NM_032303|5,6,7,8	Myeloid Cells	0	0	0	0.0150097	0	0	0.0112528	0.201746	1	TRUE	0	0	0	0	0.043127	0	0	0.000100666	0.411502	1	TRUE
chr9|113174427|113187899|-|9|circRNA|FKBP15|ENST00000446284.5|22,21,20,19,18,17,16,15,14	Myeloid Cells	0	0	0	0.0150097	0	0	0.0112528	0.201746	1	TRUE	0	0	0	0	0.043127	0	0	0.000100666	0.411502	1	TRUE
chr9|120439398|120471878|-|6|circRNA|CDK5RAP2|ENST00000360822.7|21,20,19,18,17,16	Myeloid Cells	0	0	0	0.0150097	0	0	0.0112528	0.201746	1	TRUE	0	0	0	0	0.043127	0	0	0.000100666	0.411502	1	TRUE
chr9|120467859|120518645|-|7|circRNA|CDK5RAP2|ENST00000360822.7|18,17,16,15,14,13,12	Myeloid Cells	0	0	0	0.0150097	0	0	0.0112528	0.201746	1	TRUE	0	0	0	0	0.043127	0	0	0.000100666	0.411502	1	TRUE
chr9|122883203|122897576|-|4|circRNA|RC3H2|ENST00000498479.5|5,4,3,2	Myeloid Cells	0	0	0	0.0150097	0	0	0.0112528	0.201746	1	TRUE	0	0	0	0	0.043127	0	0	0.000100666	0.411502	1	TRUE
chr9|122957010|122998766|+|10|circRNA|RABGAP1|ENST00000456584.5|2,3,4,5,6,7,8,9,10,11	Myeloid Cells	0	0	0	0.0150097	0	0	0.0112528	0.201746	1	TRUE	0	0	0	0	0.043127	0	0	0.000100666	0.411502	1	TRUE
chr9|124908376|124923223|-|5|circRNA|GOLGA1|NM_002077|12,11,10,9,8	Myeloid Cells	0	0	0	0.0150097	0	0	0.0112528	0.201746	1	TRUE	0	0	0	0	0.043127	0	0	0.000100666	0.411502	1	TRUE
chr9|128598399|128604417|+|5|circRNA|SPTAN1|ENST00000372731.8|25,26,27,28,29	Myeloid Cells	0	0	0	0.0150097	0	0	0.0112528	0.201746	1	TRUE	0	0	0	0	0.043127	0	0	0.000100666	0.411502	1	TRUE
chr9|129502396|129503139|+|1|circRNA|LINC00963|TCONS_l2_00029068|3	Myeloid Cells	0	0	0	0.0150097	0	0	0.0112528	0.201746	1	TRUE	0	0	0	0	0.043127	0	0	0.000100666	0.411502	1	TRUE
chr9|15777599|15784694|+|3|circRNA|CCDC171|ENST00000380701.7|19,20,21	Myeloid Cells	0	0	0	0.0150097	0	0	0.0112528	0.201746	1	TRUE	0	0	0	0	0.043127	0	0	0.000100666	0.411502	1	TRUE
chr9|19119649|19121165|-|2|circRNA|PLIN2|NM_001122|6,5	Myeloid Cells	0	0	0	0.0150097	0	0	0.0112528	0.201746	1	TRUE	0	0	0	0	0.043127	0	0	0.000100666	0.411502	1	TRUE
chr9|26907833|26913947|-|3|circRNA|PLAA|NM_001031689|13,12,11	Myeloid Cells	0	0	0	0.0150097	0	0	0.0112528	0.201746	1	TRUE	0	0	0	0	0.043127	0	0	0.000100666	0.411502	1	TRUE
chr9|27180239|27192623|+|5|circRNA|TEK|NM_000459|7,8,9,10,11	Myeloid Cells	0	0	0	0.0150097	0	0	0.0112528	0.201746	1	TRUE	0	0	0	0	0.043127	0	0	0.000100666	0.411502	1	TRUE
chr9|33068823|33073806|-|3|circRNA|SMU1|ENST00000397149.3|4,3,2	Myeloid Cells	0	0	0	0.0150097	0	0	0.0112528	0.201746	1	TRUE	0	0	0	0	0.043127	0	0	0.000100666	0.411502	1	TRUE
chr9|33960825|33998864|-|8|circRNA|UBAP2|ENST00000379238.5|10,9,8,7,6,5,4,3	Myeloid Cells	0	0	0	0.0150097	0	0	0.0112528	0.201746	1	TRUE	0	0	0	0	0.043127	0	0	0.000100666	0.411502	1	TRUE
chr9|36375933|36376127|-|1|circRNA|RNF38|ENST00000259605.10|3	Myeloid Cells	0	0	0	0.0150097	0	0	0.0112528	0.201746	1	TRUE	0	0	0	0	0.043127	0	0	0.000100666	0.411502	1	TRUE
chr9|36581643|36607673|+|7|circRNA|MELK|ENST00000298048.6|2,3,4,5,6,7,8	Myeloid Cells	0	0	0	0.0150097	0	0	0.0112528	0.201746	1	TRUE	0	0	0	0	0.043127	0	0	0.000100666	0.411502	1	TRUE
chr9|5732387|5757451|+|11|circRNA|RIC1|ENST00000251879.10|7,8,9,10,11,12,13,14,15,16,17	Myeloid Cells	0	0	0	0.0150097	0	0	0.0112528	0.201746	1	TRUE	0	0	0	0	0.043127	0	0	0.000100666	0.411502	1	TRUE
chr9|6475390|6477808|+|2|circRNA|UHRF2|NM_152896|5,6	Myeloid Cells	0	0	0	0.0200144	0	0	0.00690849	0.22577	1	TRUE	0	0	0	0	0.0497751	0	0	0.000512928	0.344997	1	TRUE
chr9|92055404|92080963|-|5|circRNA|SPTLC1|NM_001281303|8,7,6,5,4	Myeloid Cells	0	0	0	0.0150097	0	0	0.0112528	0.201746	1	TRUE	0	0	0	0	0.043127	0	0	0.000100666	0.411502	1	TRUE
chr9|96357410|96368305|-|4|circRNA|SLC35D2|ENST00000482643.1|6,5,4,3	Myeloid Cells	0	0	0	0.0150097	0	0	0.0112528	0.201746	1	TRUE	0	0	0	0	0.043127	0	0	0.000100666	0.411502	1	TRUE
chr9|96522505|96541892|-|7|circRNA|CDC14B|ENST00000474602.5|12,11,10,9,8,7,6	Myeloid Cells	0	0	0	0.0150097	0	0	0.0112528	0.201746	1	TRUE	0	0	0	0	0.043127	0	0	0.000100666	0.411502	1	TRUE
chr9|97369921|97371706|+|3|circRNA|RP11-23J9.4|NR_036527|44,45,46	Myeloid Cells	0	0	0	0.0186488	0	0	0.0197189	0.173599	1	TRUE	0	0	0	0	0.0495398	0	0	0.00134404	0.302668	1	TRUE
chrM|9206|9990|+|1|circRNA|MT-CO3|ENST00000362079.2|1	Myeloid Cells	0	0	0	0.0150097	0	0	0.0112528	0.201746	1	TRUE	0	0	0	0	0.043127	0	0	0.000100666	0.411502	1	TRUE
chrX|118392631|118410959|+|9|circRNA|WDR44|ENST00000371822.9|3,4,5,6,7,8,9,10,11	Myeloid Cells	0	0	0	0.0150097	0	0	0.0112528	0.201746	1	TRUE	0	0	0	0	0.043127	0	0	0.000100666	0.411502	1	TRUE
chrX|118395248|118407026|+|5|circRNA|WDR44|ENST00000371822.9|5,6,7,8,9	Myeloid Cells	0	0	0	0.0150097	0	0	0.0112528	0.201746	1	TRUE	0	0	0	0	0.043127	0	0	0.000100666	0.411502	1	TRUE
chrX|119629317|119633492|-|2|circRNA|SEPT6|ENST00000360156.11|9,8	Myeloid Cells	0	0	0	0.0150097	0	0	0.0112528	0.201746	1	TRUE	0	0	0	0	0.043127	0	0	0.000100666	0.411502	1	TRUE
chrX|123613398|123614189|-|3|circRNA|THOC2|ENST00000448128.5|6,5,4	Myeloid Cells	0	0	0	0.0150097	0	0	0.0112528	0.201746	1	TRUE	0	0	0	0	0.043127	0	0	0.000100666	0.411502	1	TRUE
chrX|155298784|155299145|-|2|circRNA|CLIC2|NM_001289|3,2	Myeloid Cells	0	0	0	0.0200144	0	0	0.00690849	0.22577	1	TRUE	0	0	0	0	0.0497751	0	0	0.000512928	0.344997	1	TRUE
chrX|19695611|19836282|-|4|circRNA|SH3KBP1|NM_031892|5,4,3,2	Myeloid Cells	0	0	0	0.0275203	0	0	0.000681558	0.332738	1	TRUE	0	0	0	0	0.069419	0	0	4.29808e-06	0.523073	1	TRUE
chrX|19935808|19937532|-|2|circRNA|CXorf23|ENST00000379687.7|9,8	Myeloid Cells	0	0	0	0.0150097	0	0	0.0112528	0.201746	1	TRUE	0	0	0	0	0.043127	0	0	0.000100666	0.411502	1	TRUE
chrX|19935808|19955566|-|6|circRNA|CXorf23|ENST00000379687.7|9,8,7,6,5,4	Myeloid Cells	0	0	0	0.0150097	0	0	0.0112528	0.201746	1	TRUE	0	0	0	0	0.043127	0	0	0.000100666	0.411502	1	TRUE
chrX|22111466|22133624|+|3|circRNA|PHEX|ENST00000379374.4|10,11,12	Myeloid Cells	0	0	0	0.0150097	0	0	0.0112528	0.201746	1	TRUE	0	0	0	0	0.043127	0	0	0.000100666	0.411502	1	TRUE
chrX|32545158|32565881|-|2|circRNA|DMD|ENST00000619831.4|17,16	Myeloid Cells	0	0	0	0.0600387	0	0	0.0112528	0.201746	1	TRUE	0	0	0	0	0.172508	0	0	0.000100666	0.411502	1	TRUE
chrX|37406208|37426000|+|2|circRNA|PRRG1|NM_001173486|2,3	Myeloid Cells	0	0	0	0.0178932	0	0	0.0122066	0.197696	1	TRUE	0	0	0	0	0.0454509	0	0	0.00101693	0.315151	1	TRUE
chrX|45082575|45090864|+|6|circRNA|KDM6A|NM_001291415|22,23,24,25,26,27	Myeloid Cells	0	0	0	0.0150097	0	0	0.0112528	0.201746	1	TRUE	0	0	0	0	0.043127	0	0	0.000100666	0.411502	1	TRUE
chrX|47887998|47895940|+|2|circRNA|ZNF81|ENST00000376954.5|4,5	Myeloid Cells	0	0	0	0.0150097	0	0	0.0112528	0.201746	1	TRUE	0	0	0	0	0.043127	0	0	0.000100666	0.411502	1	TRUE
chrX|66604420|66605226|-|2|circRNA|EDA2R|ENST00000374719.7|4,3	Myeloid Cells	0	0	0	0.0150097	0	0	0.0112528	0.201746	1	TRUE	0	0	0	0	0.043127	0	0	0.000100666	0.411502	1	TRUE
chrX|68192918|68206673|-|6|circRNA|OPHN1|NM_002547|15,14,13,12,11,10	Myeloid Cells	0	0	0	0.0200144	0	0	0.00690849	0.22577	1	TRUE	0	0	0	0	0.0497751	0	0	0.000512928	0.344997	1	TRUE
chrX|96937232|96965207|+|7|circRNA|DIAPH2|ENST00000355827.8|11,12,13,14,15,16,17	Myeloid Cells	0	0	0	0.0150097	0	0	0.0112528	0.201746	1	TRUE	0	0	0	0	0.043127	0	0	0.000100666	0.411502	1	TRUE
chrY|13323554|13366393|-|11|circRNA|UTY|ENST00000382896.8|20,19,18,17,16,15,14,13,12,11,10	Myeloid Cells	0	0	0	0.0150097	0	0	0.0112528	0.201746	1	TRUE	0	0	0	0	0.043127	0	0	0.000100666	0.411502	1	TRUE
chrY|2266739|2408813|-|3|circRNA|DHRSX|NM_145177_DUP1|5,4,3	Myeloid Cells	0	0	0	0.0150097	0	0	0.0112528	0.201746	1	TRUE	0	0	0	0	0.043127	0	0	0.000100666	0.411502	1	TRUE
chr1|150417595|150446401|+|5|circRNA|RPRD2|ENST00000492220.1|3,4,5,6,7	Stromal cells	0	0	0	0	0.0331729	0	0.0299248	0.152381	1	TRUE	0	0	0	0.0761719	0	0	0	0.0420693	0.134929	1	TRUE
chr9|83975734|83976994|-|1|ciRNA|HNRNPK|NM_031263|5	Stromal cells	0	0	0	0	0.0199032	0	0.0326834	0.147872	1	TRUE	0	0	0	0.0494297	0	0	0	0.0294675	0.153168	1	TRUE
chr1|61827421|61884408|+|7|circRNA|INADL|ENST00000316485.10|16,17,18,19,20,21,22	Stromal cells	0	0	0	0	0.0199032	0	0.0326834	0.147872	1	TRUE	0	0	0	0.0494297	0	0	0	0.0294675	0.153168	1	TRUE
chr10|26503196|26513660|+|3|circRNA|APBB1IP|ENST00000376236.8|6,7,8	Stromal cells	0	0	0	0	0.0199032	0	0.0326834	0.147872	1	TRUE	0	0	0	0.0494297	0	0	0	0.0294675	0.153168	1	TRUE
chr12|112306063|112319742|-|6|circRNA|HECTD4|ENST00000550722.5|7,6,5,4,3,2	Stromal cells	0	0	0	0	0.0266188	0	0.00221549	0.279837	1	TRUE	0	0	0	0.0509145	0	0	0	0.0203779	0.171935	1	TRUE
chr12|22484696|22506819|-|4|circRNA|C2CD5|NM_001286173|14,13,12,11	Stromal cells	0	0	0	0	0.0485048	0	0.00212321	0.281803	1	TRUE	0	0	0	0.095522	0	0	0	0.0161926	0.183542	1	TRUE
chr12|26055235|26067713|+|3|circRNA|RASSF8|ENST00000381352.7|3,4,5	Stromal cells	0	0	0	0	0.0237193	0	0.0153988	0.18607	1	TRUE	0	0	0	0.0534252	0	0	0	0.0265275	0.158532	1	TRUE
chr14|50456515|50464133|-|3|circRNA|MAP4K5|NM_006575|14,13,12	Stromal cells	0	0	0	0	0.0355061	0	0.00237601	0.276596	1	TRUE	0	0.134603	0	0	0	0	0	0.0210816	0.170215	1	TRUE
chr15|75854385|75883424|+|8|circRNA|UBE2Q2|ENST00000267938.8|2,3,4,5,6,7,8,9	Stromal cells	0	0	0	0	0.0813407	0	0.000271907	0.371669	1	TRUE	0	0.367319	0	0	0	0	0	0.000822139	0.324544	1	TRUE
chr16|68121986|68158068|+|3|circRNA|NFATC3|ENST00000553077.5|2,3,4	Stromal cells	0	0	0	0	0.050169	0	0.000597869	0.338412	1	TRUE	0	0	0	0.104613	0	0	0	0.00444121	0.247112	1	TRUE
chr18|26315228|26335231|+|4|circRNA|TAF4B|ENST00000269142.9|10,11,12,13	Stromal cells	0	0	0	0	0.0288114	0	0.0109277	0.203202	1	TRUE	0	0.121162	0	0	0	0	0	0.0290608	0.153878	1	TRUE
chr19|13817215|13817976|+|2|circRNA|ZSWIM4|ENST00000254323.6|7,8	Stromal cells	0	0	0	0	0.0199032	0	0.0326834	0.147872	1	TRUE	0	0	0	0.0494297	0	0	0	0.0294675	0.153168	1	TRUE
chr2|127724332|127726777|-|4|circRNA|WDR33|ENST00000322313.8|11,10,9,8	Stromal cells	0	0	0	0	0.0199032	0	0.0326834	0.147872	1	TRUE	0	0	0	0.0494297	0	0	0	0.0294675	0.153168	1	TRUE
chr2|127954985|127955344|-|1|circRNA|SAP130|ENST00000357702.9|16	Stromal cells	0	0	0	0	0.0237193	0	0.0153988	0.18607	1	TRUE	0	0	0	0.0534252	0	0	0	0.0265275	0.158532	1	TRUE
chr2|206127796|206152510|-|14|circRNA|NDUFS1|ENST00000233190.10|16,15,14,13,12,11,10,9,8,7,6,5,4,3	Stromal cells	0	0	0	0	0.0419506	0	0.00150338	0.297601	1	TRUE	0	0	0	0.0702647	0	0	0	0.0379544	0.140211	1	TRUE
chr2|38121984|38131614|+|2|circRNA|CYP1B1-AS1|ENST00000630542.2|2,3	Stromal cells	0	0	0	0	0.0407652	0	0.0140904	0.190524	1	TRUE	0	0	0	0.0966642	0	0	0	0.0174036	0.17991	1	TRUE
chr2|48461137|48465642|+|3|circRNA|PPP1R21|ENST00000431614.5|7,8,9	Stromal cells	0	0	0	0	0.0311901	0	0.0372881	0.141119	1	TRUE	0	0	0	0.0809941	0	0	0	0.025869	0.159813	1	TRUE
chr2|85368685|85371209|+|3|circRNA|ELMOD3|ENST00000409331.6|6,7,8	Stromal cells	0	0	0	0	0.0237193	0	0.0153988	0.18607	1	TRUE	0	0	0	0.0534252	0	0	0	0.0265275	0.158532	1	TRUE
chr20|5565016|5570239|-|4|circRNA|GPCPD1|ENST00000379019.5|15,14,13,12	Stromal cells	0	0	0	0	0.0436224	0	0.00723021	0.223548	1	TRUE	0	0	0	0.102855	0	0	0	0.00977709	0.208715	1	TRUE
chr22|17683213|17689142|+|2|circRNA|BCL2L13|ENST00000399782.5|4,5	Stromal cells	0	0	0	0	0.0237193	0	0.0153988	0.18607	1	TRUE	0	0	0	0.0534252	0	0	0	0.0265275	0.158532	1	TRUE
chr22|37623326|37623633|+|2|circRNA|GGA1|NM_001001560|8,9	Stromal cells	0	0	0	0	0.0199032	0	0.0326834	0.147872	1	TRUE	0	0	0	0.0494297	0	0	0	0.0294675	0.153168	1	TRUE
chr3|138570317|138572914|-|4|circRNA|CEP70|NM_001288964|6,5,4,3	Stromal cells	0	0	0	0	0.0345913	0	0.0176574	0.179179	1	TRUE	0	0.151727	0	0	0	0	0	0.0328489	0.147613	1	TRUE
chr3|196803016|196810653|+|5|circRNA|PAK2|ENST00000327134.7|4,5,6,7,8	Stromal cells	0	0	0	0	0.0199032	0	0.0326834	0.147872	1	TRUE	0	0	0	0.0494297	0	0	0	0.0294675	0.153168	1	TRUE
chr3|89340915|89342090|+|2|circRNA|EPHA3|NM_182644|4,5	Stromal cells	0	0	0	0	0.0905096	0	0.0011336	0.310311	1	TRUE	0	0	0	0.191038	0	0	0	0.00605692	0.232167	1	TRUE
chr4|67728539|67755255|+|4|circRNA|UBA6-AS1|ENST00000500538.6|3,4,5,6	Stromal cells	0	0	0	0	0.0266188	0	0.00221549	0.279837	1	TRUE	0	0	0	0.0509145	0	0	0	0.0203779	0.171935	1	TRUE
chr5|142885297|143057747|+|13|circRNA|ARHGAP26|ENST00000274498.8|5,6,7,8,9,10,11,12,13,14,15,16,17	Stromal cells	0	0	0	0	0.0237193	0	0.0153988	0.18607	1	TRUE	0	0	0	0.0534252	0	0	0	0.0265275	0.158532	1	TRUE
chr5|179705678|179707190|+|3|circRNA|CANX|ENST00000514383.5|2,3,4	Stromal cells	0	0	0	0	0.0237193	0	0.0153988	0.18607	1	TRUE	0	0	0	0.0534252	0	0	0	0.0265275	0.158532	1	TRUE
chr5|39382617|39388852|-|2|circRNA|DAB2|NM_001244871|9,8	Stromal cells	0	0	0	0	0.112773	0	0.00708634	0.22453	1	TRUE	0	0.424245	0	0	0	0	0	0.0411507	0.136063	1	TRUE
chr5|52849364|52865817|+|5|circRNA|ITGA1|ENST00000282588.6|2,3,4,5,6	Stromal cells	0	0	0	0	0.0199032	0	0.0326834	0.147872	1	TRUE	0	0	0	0.0494297	0	0	0	0.0294675	0.153168	1	TRUE
chr5|80678926|80744615|+|5|circRNA|MSH3|ENST00000265081.6|8,9,10,11,12	Stromal cells	0	0	0	0	0.0350062	0	0.021466	0.169298	1	TRUE	0	0	0	0.0849896	0	0	0	0.0222013	0.167589	1	TRUE
chr6|124920187|124948098|-|5|circRNA|RNF217-AS1|NR_026876|6,5,4,3,2	Stromal cells	0	0	0	0	0.0266188	0	0.00221549	0.279837	1	TRUE	0	0	0	0.0509145	0	0	0	0.0203779	0.171935	1	TRUE
chr6|149578821|149580723|+|3|circRNA|GINM1|ENST00000367419.9|4,5,6	Stromal cells	0	0	0	0	0.0199032	0	0.0326834	0.147872	1	TRUE	0	0	0	0.0494297	0	0	0	0.0294675	0.153168	1	TRUE
chr7|129005015|129018157|-|4|circRNA|TNPO3|ENST00000265388.9|5,4,3,2	Stromal cells	0	0	0	0	0.0311901	0	0.0372881	0.141119	1	TRUE	0	0	0	0.0809941	0	0	0	0.025869	0.159813	1	TRUE
chr7|130185191|130192823|-|2|circRNA|TMEM209|NM_001301163|7,6	Stromal cells	0	0	0	0	0.0288114	0	0.0109277	0.203202	1	TRUE	0	0.121162	0	0	0	0	0	0.0290608	0.153878	1	TRUE
chr7|156734176|156826744|-|7|circRNA|LMBR1|ENST00000353442.9|10,9,8,7,6,5,4	Stromal cells	0	0	0	0	0.050596	0	0.000491568	0.346814	1	TRUE	0	0	0	0.0969592	0	0	0	0.00880326	0.213892	1	TRUE
chr7|77749423|77750064|+|1|circRNA|RSBN1L|NM_198467|3	Stromal cells	0	0	0	0	0.0237193	0	0.0153988	0.18607	1	TRUE	0	0	0	0.0534252	0	0	0	0.0265275	0.158532	1	TRUE
chr7|8022482|8071131|+|4|circRNA|GLCCI1|NM_138426|3,4,5,6	Stromal cells	0	0	0	0	0.0311901	0	0.0372881	0.141119	1	TRUE	0	0	0	0.0809941	0	0	0	0.025869	0.159813	1	TRUE
chr7|92221901|92222978|-|2|circRNA|KRIT1|NM_004912|14,13	Stromal cells	0	0	0	0	0.0350062	0	0.021466	0.169298	1	TRUE	0	0	0	0.0849896	0	0	0	0.0222013	0.167589	1	TRUE
chr8|128009589|128010444|+|2|circRNA|PVT1|ENST00000522875.5|4,5	Stromal cells	0	0	0	0	0.0345913	0	0.0176574	0.179179	1	TRUE	0	0.151727	0	0	0	0	0	0.0328489	0.147613	1	TRUE
chr8|94827262|94832174|+|4|circRNA|INTS8|NM_017864|3,4,5,6	Stromal cells	0	0	0	0	0.0436856	0	0.00411576	0.250746	1	TRUE	0	0	0	0.0927957	0	0	0	0.0142373	0.190005	1	TRUE
chr9|112262434|112276013|-|3|circRNA|PTBP3|NM_001244898|5,4,3	Stromal cells	0	0	0	0	0.0285485	0	0.0124923	0.196542	1	TRUE	0	0	0	0.0761242	0	0	0	0.00575004	0.234686	1	TRUE
chr9|77238001|77252352|+|5|circRNA|VPS13A|ENST00000376634.8|18,19,20,21,22	Stromal cells	0	0	0	0	0.0266188	0	0.00221549	0.279837	1	TRUE	0	0	0	0.0509145	0	0	0	0.0203779	0.171935	1	TRUE
chr9|96562692|96565483|-|3|circRNA|CDC14B|ENST00000474602.5|4,3,2	Stromal cells	0	0	0	0	0.0266188	0	0.00221549	0.279837	1	TRUE	0	0	0	0.0509145	0	0	0	0.0203779	0.171935	1	TRUE
chrX|16818573|16818877|+|1|circRNA|TXLNG|ENST00000380122.9|2	Stromal cells	0	0	0	0	0.0237193	0	0.0153988	0.18607	1	TRUE	0	0	0	0.0534252	0	0	0	0.0265275	0.158532	1	TRUE
chr1|70296129|70315566|-|5|circRNA|ANKRD13C|NM_030816|8,7,6,5,4	T cells	0	0	0	0	0	0.0751085	0.0232841	0.16517	1	TRUE	0	0	0	0	0	0	0.063541	0.0402711	0.137172	1	TRUE
chr10|15821655|15847943|-|7|circRNA|FAM188A|ENST00000477891.1|8,7,6,5,4,3,2	T cells	0	0	0	0	0	0.088805	0.0151411	0.186917	1	TRUE	0	0	0	0	0	0	0.0764263	0.0254509	0.160643	1	TRUE
chr10|67954594|67966802|-|5|circRNA|HERC4|ENST00000277817.10|17,16,15,14,13	T cells	0	0	0	0	0	0.101648	0.00379908	0.254555	1	TRUE	0	0	0	0	0	0	0.0844614	0.0107661	0.203941	1	TRUE
chr12|50427761|50435624|+|4|circRNA|LARP4|NM_001170804|2,3,4,5	T cells	0	0	0	0	0	0.0634695	0.0166923	0.182012	1	TRUE	0	0	0	0	0	0	0.0512672	0.0397803	0.137801	1	TRUE
chr12|95105006|95141539|-|9|circRNA|FGD6|ENST00000343958.8|14,13,12,11,10,9,8,7,6	T cells	0	0	0	0	0	0.0584249	0.0303707	0.151625	1	TRUE	0	0	0	0	0	0	0.049652	0.0490227	0.127072	1	TRUE
chr13|50927406|50934999|+|4|circRNA|RNASEH2B|ENST00000336617.7|2,3,4,5	T cells	0	0	0	0	0	0.0603655	0.0172306	0.180413	1	TRUE	0	0	0	0	0	0	0.0517984	0.0289102	0.154143	1	TRUE
chr15|91368250|91368601|+|1|circRNA|Unknown|CRCAT_00081448|2	T cells	0	0	0	0	0	0.114947	0.00192747	0.286258	1	TRUE	0	0	0	0	0	0	0.0979497	0.00502414	0.241196	1	TRUE
chr16|69368375|69372355|-|3|circRNA|TERF2|ENST00000254942.7|6,5,4	T cells	0	0	0	0	0	0.0386582	0.0299738	0.152298	1	TRUE	0	0	0	0	0	0	0.0336181	0.0431334	0.133647	1	TRUE
chr2|152123765|152150229|-|12|circRNA|STAM2|ENST00000263904.4|13,12,11,10,9,8,7,6,5,4,3,2	T cells	0	0	0	0	0	0.0588475	0.0318853	0.149137	1	TRUE	0	0	0	0	0	0	0.0517648	0.0429162	0.133906	1	TRUE
chr2|48328560|48359147|+|3|circRNA|FOXN2|NM_002158|2,3,4	T cells	0	0	0	0	0	0.0491089	0.0108546	0.203535	1	TRUE	0	0	0	0	0	0	0.0392528	0.0308103	0.150891	1	TRUE
chr20|33392141|33394066|-|2|circRNA|CDK5RAP1|ENST00000473997.5|5,4	T cells	0	0	0	0	0	0.0679678	0.0193605	0.174528	1	TRUE	0	0	0	0	0	0	0.0567807	0.0371291	0.141339	1	TRUE
chr3|185598411|185626393|+|14|circRNA|SENP2|ENST00000296257.9|3,4,5,6,7,8,9,10,11,12,13,14,15,16	T cells	0	0	0	0	0	0.0679678	0.0193605	0.174528	1	TRUE	0	0	0	0	0	0	0.0567807	0.0371291	0.141339	1	TRUE
chr6|100766564|100848707|-|7|circRNA|ASCC3|ENST00000369162.6|10,9,8,7,6,5,4	T cells	0	0	0	0	0	0.0690804	0.0247406	0.162084	1	TRUE	0	0	0	0	0	0	0.0655263	0.0214971	0.169225	1	TRUE
chr6|167870385|167889326|+|5|circRNA|MLLT4|ENST00000344191.8|3,4,5,6,7	T cells	0	0	0	0	0	0.0704885	0.0191849	0.174988	1	TRUE	0	0	0	0	0	0	0.0650686	0.0199428	0.173028	1	TRUE
chr6|84185186|84186623|-|2|circRNA|CEP162|ENST00000461137.5|4,3	T cells	0	0	0	0	0	0.0987456	0.00750992	0.221692	1	TRUE	0	0	0	0	0	0	0.082869	0.0169716	0.181176	1	TRUE
chr8|67111971|67118821|+|5|circRNA|CSPP1|ENST00000262210.9|9,10,11,12,13	T cells	0	0	0	0	0	0.0545979	0.0205355	0.171545	1	TRUE	0	0	0	0	0	0	0.0462557	0.0360323	0.142876	1	TRUE
chr1|100011364|100015420|+|2|circRNA|SLC35A3|ENST00000370155.7|5,6	NA	0.00970613	0.000962547	0	0	0	0.0134842	0.110951	0.0852637	3	FALSE	0.00154286	0	0.00500155	0	0	0	0	0.124196	0.0795662	2	FALSE
chr1|100011364|100017815|+|3|circRNA|SLC35A3|ENST00000370155.7|5,6,7	NA	0	0.00810922	0	0	0	0	0.048422	0.127706	1	FALSE	0	0	0.00395011	0	0	0	0	0.168156	0.0644546	1	FALSE
chr1|100049908|100061949|+|4|circRNA|HIAT1|ENST00000370152.7|2,3,4,5	NA	0.00063833	0.00113172	1.31893	0	0	0	0.0294436	0.15321	3	FALSE	0.0178516	0	0.00244142	0	0	0	0	0.165903	0.0651198	2	FALSE
chr1|100058665|100061949|+|3|circRNA|HIAT1|ENST00000370152.7|3,4,5	NA	0.00970613	0.000962547	0	0	0	0.0134842	0.110951	0.0852637	3	FALSE	0.00154286	0	0.00500155	0	0	0	0	0.124196	0.0795662	2	FALSE
chr1|100069613|100080659|+|4|circRNA|HIAT1|ENST00000370152.7|8,9,10,11	NA	0	0	0.0507059	0.000782356	0.000438492	0.00892531	0.212496	0.0530656	4	FALSE	0	0.0126452	0	0	0	0	0.00624541	0.227458	0.0498166	2	FALSE
chr1|100102954|100125942|-|12|circRNA|SASS6|NM_001304829|13,12,11,10,9,8,7,6,5,4,3,2	NA	0	0	0	0.0125106	0	0	0.0420198	0.13499	1	TRUE	0	0	0	0.00952428	0.0202558	0	0	0.0316408	0.14953	2	FALSE
chr1|100136881|100140514|+|5|circRNA|TRMT13|NM_019083|2,3,4,5,6	NA	0.00235374	0	0	0.000652797	0.00757005	0	0.212821	0.0529924	3	FALSE	0.00816694	0	0	0.0252151	0	0	0	0.102614	0.0892274	2	FALSE
chr11|65499688|65499740|+|1|ciRNA|MALAT1|TCONS_l2_00004575|1	NA	0	0.509494	0	0	0.560905	1.41999	3.27452e-10	0.749209	3	FALSE	0	0	0.444974	0	0	0	1.44648	3.3806e-09	0.705953	2	FALSE
chr1|100156171|100160571|-|4|circRNA|LRRC39|NM_001256385|7,6,5,4	NA	0	0	0	0.000830373	0.00796755	0	0.1893	0.0586531	2	FALSE	0	0	0.00112918	0.0132081	0	0	0	0.244603	0.0463834	2	FALSE
chr1|100158230|100173370|-|5|circRNA|LRRC39|NM_001256385|6,5,4,3,2	NA	0	0	0	0.0125106	0	0	0.0420198	0.13499	1	TRUE	0	0	0	0.00952428	0.0202558	0	0	0.0316408	0.14953	2	FALSE
chr1|100214816|100216199|-|2|circRNA|DBT|ENST00000370132.8|7,6	NA	0.00406656	0	1.37472	0	0	0	0.00195005	0.285722	2	FALSE	0.0362998	0	0	0	0	3.20438e-17	0	0.0282532	0.155317	2	FALSE
chr1|100230732|100240884|-|3|circRNA|DBT|ENST00000370132.8|4,3,2	NA	0	0	0	0	0.0306637	0	0.00980972	0.20855	1	TRUE	0	0	0	0.0220691	0	0	0.0116932	0.189701	0.0585502	2	FALSE
chr11|65500561|65500601|+|1|ciRNA|MALAT1|TCONS_l2_00004578|1	NA	0	0.122347	0	0	0.157492	0.990621	4.22643e-06	0.52361	3	FALSE	0	0	0.103895	0	0	0	0.967715	1.08961e-05	0.492413	2	FALSE
chr1|100390731|100442996|+|4|circRNA|CDC14A|ENST00000455467.5|4,5,6,7	NA	0	0.000156383	0.198934	0	0.0170679	0	0.0470666	0.129164	3	FALSE	0	0.0413649	0.000724141	0	0	0	0.00676404	0.11325	0.0842252	3	FALSE
chr1|100390731|100455492|+|5|circRNA|CDC14A|ENST00000455467.5|4,5,6,7,8	NA	0.00406656	0	1.37472	0	0	0	0.00195005	0.285722	2	FALSE	0.0362998	0	0	0	0	3.20438e-17	0	0.0282532	0.155317	2	FALSE
chr1|100424221|100442996|+|3|circRNA|CDC14A|ENST00000455467.5|5,6,7	NA	0.00457105	0	0.728494	0.0264684	0.0104212	0	0.00647337	0.228938	4	FALSE	0.0232005	0	0	0.0657788	0.0148932	0.718091	0	0.00235285	0.27705	4	FALSE
chr1|100424221|100455492|+|4|circRNA|CDC14A|ENST00000455467.5|5,6,7,8	NA	0	0	1.27652	0	0.0105904	0	0.051873	0.124168	2	FALSE	0.0123693	0	0.00293697	0.0206909	0	0	0	0.120807	0.0809609	3	FALSE
chr1|100439931|100462881|+|4|circRNA|CDC14A|NM_033313|6,7,8,9	NA	0.000884658	0	1.45952	0	0	0	0.00229718	0.278161	2	FALSE	0.0393769	0	0	0	0	2.24306e-16	0	0.0146864	0.188447	2	FALSE
chr1|100439931|100468094|+|5|circRNA|CDC14A|NM_033313|6,7,8,9,10	NA	0.0152712	0	0	0.00108238	0	0	0.0878791	0.0971263	2	FALSE	0.0320978	0.0204357	0	0	0	0	0	0.015081	0.187117	2	FALSE
chr1|100484291|100498207|+|4|circRNA|CDC14A|NM_033312|11,12,13,14	NA	0.0152712	0	0	0.00108238	0	0	0.0878791	0.0971263	2	FALSE	0.0320978	0.0204357	0	0	0	0	0	0.015081	0.187117	2	FALSE
chr1|100494817|100499262|+|4|circRNA|CDC14A|NM_003672|12,13,14,15	NA	0	0	0.0507059	0.000782356	0.000438492	0.00892531	0.212496	0.0530656	4	FALSE	0	0.0126452	0	0	0	0	0.00624541	0.227458	0.0498166	2	FALSE
chr1|100731197|100732684|+|2|circRNA|VCAM1|NM_001078|6,7	NA	0	0	0	0	0.00963648	0.00320229	0.0982265	0.09145	2	FALSE	0	0	0	0.0315644	0	0	0	0.0572517	0.119097	1	FALSE
chr1|100896569|100921841|+|7|circRNA|SLC30A7|ENST00000370112.8|2,3,4,5,6,7,8	NA	0	0	0	0	0	0.0411547	0.158511	0.0673728	1	FALSE	0	0	0	0	0	0	0.0339611	0.211739	0.0532369	1	FALSE
chr1|100906851|100921841|+|6|circRNA|SLC30A7|ENST00000370112.8|3,4,5,6,7,8	NA	0.00356252	0.010613	5.99156	0.100471	0	0	0.000178998	0.388714	4	FALSE	0.00250916	0.644679	0	0	0.0518973	0	0	0.000583023	0.339496	3	FALSE
chr1|100913662|100921841|+|3|circRNA|SLC30A7|ENST00000370112.8|6,7,8	NA	0	0	0	0	0	0.0316117	0.0607803	0.116025	1	FALSE	0	0	0	0	0	0	0.0268324	0.0880967	0.097	1	FALSE
chr1|10095460|10105744|+|4|circRNA|UBE4B|ENST00000253251.12|3,4,5,6	NA	0.00783972	0	0.613145	0.0804161	0.0139696	0	6.94462e-05	0.42579	4	FALSE	0.0283393	0.0496832	0	0.161464	0.0478671	0	0	0.000150484	0.395666	4	FALSE
chr1|100961827|100965918|+|2|circRNA|SLC30A7|ENST00000370112.8|9,10	NA	0	0	0.0507059	0.000782356	0.000438492	0.00892531	0.212496	0.0530656	4	FALSE	0	0.0126452	0	0	0	0	0.00624541	0.227458	0.0498166	2	FALSE
chr1|100961827|100974902|+|3|circRNA|SLC30A7|ENST00000370112.8|9,10,11	NA	0.010842	0.00198407	0	0	0	0	0.131334	0.0767558	2	FALSE	0.0127887	0	0.00202791	0	0	0	0	0.180262	0.0610408	2	FALSE
chr1|100995109|101021765|-|4|circRNA|DPH5|ENST00000370105.7|7,6,5,4	NA	0.0187256	0	0.543445	0	0	0	0.0349317	0.144465	2	FALSE	0.0343302	0	0.000809366	0	0	0	0	0.0947491	0.0932858	2	FALSE
chr1|100995109|101025466|-|6|circRNA|DPH5|ENST00000370105.7|7,6,5,4,3,2	NA	0	0	0	0.0125106	0	0	0.0420198	0.13499	1	TRUE	0	0	0	0.00952428	0.0202558	0	0	0.0316408	0.14953	2	FALSE
chr1|10101107|10135186|+|12|circRNA|UBE4B|ENST00000253251.12|4,5,6,7,8,9,10,11,12,13,14,15	NA	0	0	0	0	0.00963648	0.00320229	0.0982265	0.09145	2	FALSE	0	0	0	0.0315644	0	0	0	0.0572517	0.119097	1	FALSE
chr1|10117458|10122076|+|3|circRNA|UBE4B|ENST00000253251.12|7,8,9	NA	0	0.00810922	0	0	0	0	0.048422	0.127706	1	FALSE	0	0	0.00395011	0	0	0	0	0.168156	0.0644546	1	FALSE
chr1|10117458|10135186|+|9|circRNA|UBE4B|ENST00000253251.12|7,8,9,10,11,12,13,14,15	NA	0.010842	0.00198407	0	0	0	0	0.131334	0.0767558	2	FALSE	0.0127887	0	0.00202791	0	0	0	0	0.180262	0.0610408	2	FALSE
chr1|10117458|10137205|+|10|circRNA|UBE4B|ENST00000253251.12|7,8,9,10,11,12,13,14,15,16	NA	0	0.00989116	0	0	0	0	0.049278	0.126805	1	FALSE	0	0	0.00586572	0	0	0	0	0.0918749	0.0948565	1	FALSE
chr1|10132368|10137205|+|3|circRNA|UBE4B|ENST00000253251.12|14,15,16	NA	0.000884658	0	1.45952	0	0	0	0.00229718	0.278161	2	FALSE	0.0393769	0	0	0	0	2.24306e-16	0	0.0146864	0.188447	2	FALSE
chr1|10134987|10137205|+|2|circRNA|UBE4B|ENST00000253251.12|15,16	NA	0.0109615	0	1.08786	0.0336018	0	0	0.00608453	0.231947	3	FALSE	0.0558787	0	0	0	0.0914831	0	0	0.000510174	0.345227	2	FALSE
chr1|10144939|10151561|+|4|circRNA|UBE4B|ENST00000253251.12|17,18,19,20	NA	0.000884658	0	1.45952	0	0	0	0.00229718	0.278161	2	FALSE	0.0393769	0	0	0	0	2.24306e-16	0	0.0146864	0.188447	2	FALSE
chr1|10144939|10161286|+|6|circRNA|UBE4B|ENST00000253251.12|17,18,19,20,21,22	NA	0	0	0	0.0112257	0	0	0.0272479	0.157166	1	TRUE	0	0	0	0	0	1.17132	0	3.89251e-07	0.594276	1	TRUE
chr1|10146962|10161286|+|5|circRNA|UBE4B|ENST00000253251.12|18,19,20,21,22	NA	0	0	0	0	0.00963648	0.00320229	0.0982265	0.09145	2	FALSE	0	0	0	0.0315644	0	0	0	0.0572517	0.119097	1	FALSE
chr1|10149183|10151561|+|2|circRNA|UBE4B|ENST00000253251.12|19,20	NA	0	0	0.733119	0.00686207	0.0124247	0.0128931	0.0168534	0.181529	4	FALSE	0	0.0901315	0	0	0.0225689	0	0.00187693	0.0178237	0.178706	3	FALSE
chr1|10149183|10161286|+|4|circRNA|UBE4B|ENST00000253251.12|19,20,21,22	NA	0.00884776	0.0021568	0	0.00405889	0.00559607	0	0.123035	0.0800394	4	FALSE	0.0102073	0.0973455	0	0	0	0	0	0.0249884	0.161577	2	FALSE
chr1|10258492|10261970|+|2|circRNA|KIF1B|NM_183416|4,5	NA	0.0445418	0	0	0	0.00282916	0	0.0382352	0.139833	2	FALSE	0.0832872	0	0	0	0	0	0.00612726	0.0264136	0.158751	2	FALSE
chr1|10258492|10278128|+|9|circRNA|KIF1B|NM_183416|4,5,6,7,8,9,10,11,12	NA	0.00406656	0	1.37472	0	0	0	0.00195005	0.285722	2	FALSE	0.0362998	0	0	0	0	3.20438e-17	0	0.0282532	0.155317	2	FALSE
chr1|10261904|10282533|+|9|circRNA|KIF1B|NM_183416|5,6,7,8,9,10,11,12,13	NA	0.00063833	0.00113172	1.31893	0	0	0	0.0294436	0.15321	3	FALSE	0.0178516	0	0.00244142	0	0	0	0	0.165903	0.0651198	2	FALSE
chr1|10267379|10268263|+|2|circRNA|KIF1B|NM_183416|6,7	NA	0.0289249	0.000358148	0	0	0.0203382	0.0069035	0.040161	0.137312	4	FALSE	0.030043	0.156658	0	0	0	0.695569	0	0.00920355	0.2117	3	FALSE
chr1|10271501|10276399|+|4|circRNA|KIF1B|NM_183416|8,9,10,11	NA	0	0	0	0.000830373	0.00796755	0	0.1893	0.0586531	2	FALSE	0	0	0.00112918	0.0132081	0	0	0	0.244603	0.0463834	2	FALSE
chr1|10291081|10297246|+|7|circRNA|KIF1B|NM_183416|14,15,16,17,18,19,20	NA	0	0	0.594734	0.00671122	0.0097533	0.027426	0.00916295	0.211919	4	FALSE	0	0.0964197	3.02754e-05	0.0119416	0.00224399	0.727461	0	0.0108116	0.203732	5	FALSE
chr1|10292046|10297246|+|6|circRNA|KIF1B|NM_183416|15,16,17,18,19,20	NA	0.0121456	0	0	0.0119264	0	0	0.0620819	0.114936	2	FALSE	0.0114559	0	0.00237381	0	0	0.950079	0	0.0126099	0.196075	3	FALSE
chr1|102987632|103018859|-|21|circRNA|COL11A1|ENST00000370096.7|30,29,28,27,26,25,24,23,22,21,20,19,18,17,16,15,14,13,12,11,10	NA	0	0.00117801	0	0.00195663	0.00677168	0	0.212106	0.0531537	3	FALSE	0	0.0503662	0	0	0.000646709	0	0	0.1766	0.0620461	2	FALSE
chr1|103021706|103031244|-|5|circRNA|COL11A1|ENST00000370096.7|9,8,7,6,5	NA	0	0.00225667	0	0.00976594	0.0206387	0	0.092294	0.0946244	3	FALSE	0	0.162645	0	0	0.000829706	0	0	0.0724835	0.106985	2	FALSE
chr1|10342049|10345953|+|3|circRNA|KIF1B|NM_015074|31,32,33	NA	0.00970613	0.000962547	0	0	0	0.0134842	0.110951	0.0852637	3	FALSE	0.00154286	0	0.00500155	0	0	0	0	0.124196	0.0795662	2	FALSE
chr1|103527694|103551073|+|12|circRNA|RNPC3|ENST00000524631.5|2,3,4,5,6,7,8,9,10,11,12,13	NA	0	0.00810922	0	0	0	0	0.048422	0.127706	1	FALSE	0	0	0.00395011	0	0	0	0	0.168156	0.0644546	1	FALSE
chr1|103565434|103573260|+|4|circRNA|AMY2B|NM_020978|2,3,4,5	NA	0	0	0.0507059	0.000782356	0.000438492	0.00892531	0.212496	0.0530656	4	FALSE	0	0.0126452	0	0	0	0	0.00624541	0.227458	0.0498166	2	FALSE
chr1|103565434|103575540|+|8|circRNA|AMY2B|NM_020978|2,3,4,5,6,7,8,9	NA	0.122667	0.0108733	2.3077	0	0.195928	0	1.53241e-05	0.480715	4	FALSE	0.214601	0.064594	0.0385096	0.268257	0	0	0	5.7846e-05	0.432707	4	FALSE
chr1|10360928|10375373|+|10|circRNA|KIF1B|NM_015074|37,38,39,40,41,42,43,44,45,46	NA	0	0	0.0507059	0.000782356	0.000438492	0.00892531	0.212496	0.0530656	4	FALSE	0	0.0126452	0	0	0	0	0.00624541	0.227458	0.0498166	2	FALSE
chr1|10363282|10365648|+|3|circRNA|KIF1B|NM_015074|39,40,41	NA	0	0	0	0	0.0124324	0	0.0907505	0.0954848	1	FALSE	0	0	0.00143926	0.0159247	0	0	0	0.203728	0.055093	2	FALSE
chr1|10411417|10413251|+|2|circRNA|PGD|NM_001304451|6,7	NA	0.0152712	0	0	0.00108238	0	0	0.0878791	0.0971263	2	FALSE	0.0320978	0.0204357	0	0	0	0	0	0.015081	0.187117	2	FALSE
chr1|10433841|10442441|+|4|circRNA|APITD1-CORT|ENST00000602787.5|2,3,4,5	NA	0.0222709	0	0	0	0.00141458	0	0.0382352	0.139833	2	FALSE	0.0416436	0	0	0	0	0	0.00306363	0.0264136	0.158751	2	FALSE
chr1|10440346|10442441|+|2|circRNA|APITD1-CORT|ENST00000602787.5|4,5	NA	0	0	0	0	0	0.043925	0.0314736	0.149802	1	TRUE	0	0	0.00101673	0	0	0	0.0344067	0.0462806	0.130029	2	FALSE
chr1|10467189|10469338|-|2|circRNA|DFFA|ENST00000377038.7|3,2	NA	0.0225142	0	0.376883	0.0080842	0.0186021	0	0.0105189	0.205094	4	FALSE	0.0280941	0.131019	0	0	0	0.773434	0	0.0033019	0.261194	3	FALSE
chr1|107596211|107642755|-|6|circRNA|VAV3|NM_001079874|8,7,6,5,4,3	NA	0.0441322	0	1.32458	0	0	0	0.00228949	0.278316	2	FALSE	0.122014	0	0	0	0	5.76788e-16	0	0.000691794	0.332089	2	FALSE
chr1|107596211|107688406|-|8|circRNA|VAV3|NM_006113|25,24,23,22,21,20,19,18	NA	0	0.000651724	0	0	0	0.0140857	0.203391	0.0551731	2	FALSE	0	0	0.00252188	0	0.00516235	0	0	0.2594	0.0436395	2	FALSE
chr1|107609930|107642755|-|3|circRNA|VAV3|NM_001079874|5,4,3	NA	0.000884658	0	1.45952	0	0	0	0.00229718	0.278161	2	FALSE	0.0393769	0	0	0	0	2.24306e-16	0	0.0146864	0.188447	2	FALSE
chr1|107683487|107705061|-|4|circRNA|VAV3|NM_006113|19,18,17,16	NA	0	0	0.715045	0	0	0.0367896	0.0244722	0.162639	2	FALSE	0	0.0550402	0.000639711	0	0	0	0.0142064	0.0702462	0.108593	3	FALSE
chr1|108148278|108161293|-|4|circRNA|SLC25A24|ENST00000565488.5|7,6,5,4	NA	0.0439547	0	1.21119	0	0.0756677	0.0076681	0.00177179	0.290118	4	FALSE	0.0548652	0.211062	0	0	0	0	0.0719401	0.00217274	0.280738	3	FALSE
chr1|108154982|108182028|-|4|circRNA|SLC25A24|ENST00000565488.5|6,5,4,3	NA	0	0	0	0.00376019	0.0114587	0	0.0805524	0.101578	2	FALSE	0	0	0.00274092	0.0148212	0.00167794	0	0	0.131553	0.0766721	3	FALSE
chr11|65502715|65502915|+|1|ciRNA|MALAT1|TCONS_l2_00004569|2	NA	0	0.086824	0	0	0	0.457516	2.60747e-06	0.538811	2	FALSE	0	0	0.0684209	0	0	0	0.343538	7.42052e-06	0.505294	2	FALSE
chr1|108624644|108629657|+|5|circRNA|FAM102B|ENST00000370035.7|6,7,8,9,10	NA	0	0.00849164	0	0	0.0117565	0	0.0910053	0.0953417	2	FALSE	0	0	0.00809733	0.00157164	0	0	0	0.128435	0.0778774	2	FALSE
chr1|108650210|108657579|-|5|circRNA|HENMT1|NM_001102592|7,6,5,4,3	NA	0.00406656	0	1.37472	0	0	0	0.00195005	0.285722	2	FALSE	0.0362998	0	0	0	0	3.20438e-17	0	0.0282532	0.155317	2	FALSE
chr1|108654715|108659962|-|4|circRNA|HENMT1|NM_001102592|5,4,3,2	NA	0	0.000780165	0	0	0.00975474	0	0.147475	0.0709578	2	FALSE	0	0.0497063	0	0	0	0	0	0.162846	0.0660379	1	FALSE
chr1|108657450|108659962|-|2|circRNA|HENMT1|NM_001102592|3,2	NA	0	0	0	0.00908116	0.0225343	0	0.00628632	0.230363	2	FALSE	0.00507082	0	0	0.032627	0.0383328	0	0	0.00168032	0.29254	3	FALSE
chr1|108752256|108760085|+|5|circRNA|STXBP3|NM_007269|2,3,4,5,6	NA	0	0	0	0	0	0.0119518	0.122526	0.0802484	1	FALSE	0	0	0	0	0	0	0.0095716	0.185189	0.0597231	1	FALSE
chr1|108782421|108794907|+|4|circRNA|STXBP3|NM_007269|10,11,12,13	NA	0	0.00989116	0	0	0	0	0.049278	0.126805	1	FALSE	0	0	0.00586572	0	0	0	0	0.0918749	0.0948565	1	FALSE
chr1|108782421|108807549|+|9|circRNA|STXBP3|NM_007269|10,11,12,13,14,15,16,17,18	NA	0	0.000651724	0	0	0	0.0140857	0.203391	0.0551731	2	FALSE	0	0	0.00252188	0	0.00516235	0	0	0.2594	0.0436395	2	FALSE
chr1|108793581|108796726|+|4|circRNA|STXBP3|NM_007269|12,13,14,15	NA	0	0.00727103	1.12068	0.000240741	0	0	0.0155225	0.185667	3	FALSE	0.0220078	0	0.00545574	0	0	0	0	0.0412081	0.135991	2	FALSE
chr1|108793581|108800305|+|6|circRNA|STXBP3|NM_007269|12,13,14,15,16,17	NA	0.0235449	0	0	0	0.00156209	0.0381208	0.0512159	0.124823	3	FALSE	0.00552028	0.0330287	0.0089676	0	0	0.726317	0	0.0343696	0.145296	4	FALSE
chr1|108796233|108798237|+|3|circRNA|STXBP3|NM_007269|14,15,16	NA	0.0654589	0	0	0	0	0.00991225	0.00711376	0.224341	2	FALSE	0.0771877	0	0.00626772	0	0	0	0	0.0216453	0.168876	2	FALSE
chr1|108885274|108914408|+|10|circRNA|GPSM2|ENST00000406462.6|3,4,5,6,7,8,9,10,11,12	NA	0	0	0	0	0.0153319	0	0.00980972	0.20855	1	TRUE	0	0	0	0.0110346	0	0	0.00584662	0.189701	0.0585502	2	FALSE
chr1|108885274|108922576|+|12|circRNA|GPSM2|ENST00000406462.6|3,4,5,6,7,8,9,10,11,12,13,14	NA	0.0152712	0	0	0.00108238	0	0	0.0878791	0.0971263	2	FALSE	0.0320978	0.0204357	0	0	0	0	0	0.015081	0.187117	2	FALSE
chr1|108896863|108904254|+|8|circRNA|GPSM2|ENST00000406462.6|4,5,6,7,8,9,10,11	NA	0	0.00112834	0	0.00488297	0.0103193	0	0.092294	0.0946244	3	FALSE	0	0.0813224	0	0	0.000414853	0	0	0.0724835	0.106985	2	FALSE
chr1|108901789|108904254|+|3|circRNA|GPSM2|ENST00000406462.6|9,10,11	NA	0	0	0.0507059	0.000782356	0.000438492	0.00892531	0.212496	0.0530656	4	FALSE	0	0.0126452	0	0	0	0	0.00624541	0.227458	0.0498166	2	FALSE
chr1|108901789|108918789|+|5|circRNA|GPSM2|ENST00000406462.6|9,10,11,12,13	NA	0	0	0	0	0.00963648	0.00320229	0.0982265	0.09145	2	FALSE	0	0	0	0.0315644	0	0	0	0.0572517	0.119097	1	FALSE
chr1|108914337|108922576|+|3|circRNA|GPSM2|ENST00000406462.6|12,13,14	NA	0	0	0	0	0	0.0119518	0.122526	0.0802484	1	FALSE	0	0	0	0	0	0	0.0095716	0.185189	0.0597231	1	FALSE
chr1|108939635|108944057|-|5|circRNA|CLCC1|ENST00000356970.6|9,8,7,6,5	NA	0	0	0	0	0	0.0531581	0.155765	0.0682391	1	FALSE	0	0	0	0	0	0	0.0453429	0.193397	0.0576121	1	FALSE
chr1|108947610|108950448|-|3|circRNA|CLCC1|ENST00000356970.6|4,3,2	NA	0.00235374	0	0	0.000652797	0.00757005	0	0.212821	0.0529924	3	FALSE	0.00816694	0	0	0.0252151	0	0	0	0.102614	0.0892274	2	FALSE
chr1|108981732|109004718|-|8|circRNA|WDR47|ENST00000400794.7|13,12,11,10,9,8,7,6	NA	0.00406656	0	1.37472	0	0	0	0.00195005	0.285722	2	FALSE	0.0362998	0	0	0	0	3.20438e-17	0	0.0282532	0.155317	2	FALSE
chr1|108982608|108991329|-|4|circRNA|WDR47|ENST00000400794.7|12,11,10,9	NA	0.0413707	0	0	0	0	0.00570836	0.0446455	0.131877	2	FALSE	0.0588779	0	0.00130066	0	0	0	0	0.0977849	0.0916794	2	FALSE
chr1|108982608|109004715|-|7|circRNA|WDR47|ENST00000361054.7|11,10,9,8,7,6,5	NA	0	0	0.0507059	0.000782356	0.000438492	0.00892531	0.212496	0.0530656	4	FALSE	0	0.0126452	0	0	0	0	0.00624541	0.227458	0.0498166	2	FALSE
chr1|108991253|109004715|-|4|circRNA|WDR47|ENST00000361054.7|8,7,6,5	NA	0.000884658	0	1.45952	0	0	0	0.00229718	0.278161	2	FALSE	0.0393769	0	0	0	0	2.24306e-16	0	0.0146864	0.188447	2	FALSE
chr1|108991253|109011718|-|5|circRNA|WDR47|ENST00000400794.7|9,8,7,6,5	NA	0	0	0	0	0	0.0205773	0.158511	0.0673728	1	FALSE	0	0	0	0	0	0	0.0169806	0.211739	0.0532369	1	FALSE
chr1|109002223|109011718|-|3|circRNA|WDR47|ENST00000400794.7|7,6,5	NA	0	0.00810922	0	0	0	0	0.048422	0.127706	1	FALSE	0	0	0.00395011	0	0	0	0	0.168156	0.0644546	1	FALSE
chr1|109010915|109011718|-|1|circRNA|WDR47|ENST00000400794.7|5	NA	0.0229566	0.000441697	0.781613	0	0.00866753	0	0.0133279	0.193308	4	FALSE	0.0447759	0	0.00470189	0	0	0	0	0.0199367	0.173044	2	FALSE
chr1|109017517|109023521|-|2|circRNA|WDR47|ENST00000400794.7|3,2	NA	0	0	0	0	0.0153319	0	0.00980972	0.20855	1	TRUE	0	0	0	0.0110346	0	0	0.00584662	0.189701	0.0585502	2	FALSE
chr1|109171865|109173837|+|4|circRNA|KIAA1324|NM_001284352|3,4,5,6	NA	0.0100504	0	1.03134	0	0	0.00960627	0.0279792	0.155814	3	FALSE	0.0339074	0	0	0	0	0	0.0128832	0.0674662	0.110665	2	FALSE
chr1|109171865|109194594|+|10|circRNA|KIAA1324|NM_001267048|4,5,6,7,8,9,10,11,12,13	NA	0.0222709	0	0	0	0.00141458	0	0.0382352	0.139833	2	FALSE	0.0416436	0	0	0	0	0	0.00306363	0.0264136	0.158751	2	FALSE
chr1|109173473|109173837|+|2|circRNA|KIAA1324|NM_001284352|5,6	NA	0	0	0.350614	0	0.004693	0.00301795	0.113747	0.0840035	3	FALSE	0	0	1.14059e-05	0	0	0	0.0100216	0.23282	0.0487114	2	FALSE
chr1|109230877|109231786|+|2|circRNA|SARS|NM_006513|5,6	NA	0	0	4.39758	0	0	0.00818117	2.01622e-06	0.546715	2	FALSE	0.0780512	0.00134389	0.00463138	0	0	0	0	0.00355367	0.257721	3	FALSE
chr1|109322931|109367481|-|13|circRNA|SORT1|NM_001205228|15,14,13,12,11,10,9,8,7,6,5,4,3	NA	0	0.00521437	0	0	0	0	0.116578	0.0827604	1	FALSE	0	0	0.000966942	0	0	0	0.00802134	0.21721	0.0520144	2	FALSE
chr1|109324898|109345878|-|7|circRNA|SORT1|NM_001205228|14,13,12,11,10,9,8	NA	0	0	0	0	0	0.0119518	0.122526	0.0802484	1	FALSE	0	0	0	0	0	0	0.0095716	0.185189	0.0597231	1	FALSE
chr1|109326991|109345878|-|6|circRNA|SORT1|NM_001205228|13,12,11,10,9,8	NA	0	0.000780165	0	0	0.00975474	0	0.147475	0.0709578	2	FALSE	0	0.0497063	0	0	0	0	0	0.162846	0.0660379	1	FALSE
chr1|109336239|109342158|-|3|circRNA|SORT1|NM_001205228|11,10,9	NA	0	0.0107751	0	0	0	0	0.0241735	0.163264	1	TRUE	0	0	0.00587955	0	0	0	0	0.0777364	0.1034	1	FALSE
chr1|109336239|109345881|-|4|circRNA|SORT1|NM_002959|11,10,9,8	NA	0	0	0	0.0224514	0	0	0.0272479	0.157166	1	TRUE	0	0	0	0	0	2.34264	0	3.89251e-07	0.594276	1	TRUE
chr1|109340723|109345878|-|3|circRNA|SORT1|NM_001205228|10,9,8	NA	0	0.00215373	0	0.0204874	0	0	0.015601	0.185414	2	FALSE	0	0	0	0	0.0473208	0	0.00628956	0.0030069	0.265599	2	FALSE
chr1|109340723|109345881|-|3|circRNA|SORT1|NM_002959|10,9,8	NA	0.0229669	0	3.23988	0	0	0	0.00350767	0.258338	2	FALSE	0.0700333	0	0.00569221	0	0	0	0	0.0444323	0.132123	2	FALSE
chr1|109342013|109345881|-|2|circRNA|SORT1|NM_002959|9,8	NA	0.000103758	0	0	0	0.000375147	0.0211107	0.118382	0.0819845	3	FALSE	0.0027055	0	0.00152407	0.0244881	0	0	0	0.112591	0.0845204	3	FALSE
chr1|109350928|109355469|-|3|circRNA|SORT1|NM_001205228|6,5,4	NA	0	0	1.00275	0	0	0.0133997	0.040512	0.136865	2	FALSE	0	0.05649	0	0	0	0	0	0.180386	0.0610072	1	FALSE
chr1|109411876|109415363|-|4|circRNA|PSMA5|ENST00000271308.8|6,5,4,3	NA	0	0	0	0.0224514	0	0	0.0272479	0.157166	1	TRUE	0	0	0	0	0	2.34264	0	3.89251e-07	0.594276	1	TRUE
chr1|109573736|109582565|+|4|circRNA|GNAI3|NM_006496|2,3,4,5	NA	0.010842	0.00198407	0	0	0	0	0.131334	0.0767558	2	FALSE	0.0127887	0	0.00202791	0	0	0	0	0.180262	0.0610408	2	FALSE
chr1|109579203|109582565|+|2|circRNA|GNAI3|NM_006496|4,5	NA	0	0	0	0.0125106	0	0	0.0420198	0.13499	1	TRUE	0	0	0	0.00952428	0.0202558	0	0	0.0316408	0.14953	2	FALSE
chr1|109579203|109586882|+|4|circRNA|GNAI3|NM_006496|4,5,6,7	NA	0.00406656	0	1.37472	0	0	0	0.00195005	0.285722	2	FALSE	0.0362998	0	0	0	0	3.20438e-17	0	0.0282532	0.155317	2	FALSE
chr1|109582436|109586882|+|3|circRNA|GNAI3|NM_006496|5,6,7	NA	0	0	0	0.0112257	0	0	0.0272479	0.157166	1	TRUE	0	0	0	0	0	1.17132	0	3.89251e-07	0.594276	1	TRUE
chr11|65499688|65499746|+|1|ciRNA|MALAT1|TCONS_l2_00004575|1	NA	0	0.00602045	0	0	0.0866251	0	0.00146594	0.298744	2	FALSE	0	0	0.0196735	0.0903422	0	0	0	0.00695968	0.22541	2	FALSE
chr11|65499688|65499780|+|1|ciRNA|MALAT1|TCONS_l2_00004575|1	NA	0	0.0263057	2.83912	0.00339067	0	0	2.92471e-05	0.457847	3	FALSE	0.0191017	0	0.0226449	0	0	0	0	0.000731473	0.329659	2	FALSE
chr6|7579772|7579892|+|1|ciRNA|DSP|ENST00000418664.2|23	NA	0	0.0219483	0.878703	0.00495624	0	0.0501345	0.00182823	0.288683	4	FALSE	0	0	0.0122603	0	0	0	0.0619568	0.00366118	0.256309	2	FALSE
chr1|110038682|110043856|+|8|circRNA|STRIP1|ENST00000369796.5|3,4,5,6,7,8,9,10	NA	0	0.00387145	0	0.00129415	0	0	0.217033	0.0520533	2	FALSE	0	0	0.00251663	0	0.00151813	0	0	0.258955	0.0437193	2	FALSE
chr1|11016843|11018873|+|2|circRNA|TARDBP|ENST00000473118.5|3,4	NA	0.0152712	0	0	0.00108238	0	0	0.0878791	0.0971263	2	FALSE	0.0320978	0.0204357	0	0	0	0	0	0.015081	0.187117	2	FALSE
chr1|11016843|11020599|+|3|circRNA|TARDBP|ENST00000240185.7|3,4,5	NA	0.010842	0.00198407	0	0	0	0	0.131334	0.0767558	2	FALSE	0.0127887	0	0.00202791	0	0	0	0	0.180262	0.0610408	2	FALSE
chr1|11022123|11025208|+|4|circRNA|TARDBP|ENST00000614757.4|6,7,8,9	NA	0	0	0.0507059	0.000782356	0.000438492	0.00892531	0.212496	0.0530656	4	FALSE	0	0.0126452	0	0	0	0	0.00624541	0.227458	0.0498166	2	FALSE
chr1|17621941|17622995|+|1|ciRNA|ARHGEF10L|ENST00000361221.7|11	NA	0.0660497	0.00295955	0	0.0306519	0	0	0.000819506	0.324685	3	FALSE	0.10206	0	0.0072935	0	0	3.02381	0	6.28258e-06	0.510779	3	FALSE
chr14|49895600|49895674|-|1|ciRNA|Unknown|T103994|1	NA	0.0403665	0.0144524	0	0	0	0.00491192	0.00788202	0.219324	3	FALSE	0.0653076	0	0.011268	0	0	0	0	0.0106537	0.204462	2	FALSE
chr1|110222963|110226178|+|2|circRNA|KCNC4|NM_001039574|2,3	NA	0	0.00483594	0	0.00151215	0.0139819	0	0.159351	0.0671109	3	FALSE	0.0130273	0	0.000760902	0.0525848	0	0	0	0.106732	0.087229	3	FALSE
chr1|11030175|11030882|-|2|circRNA|MASP2|ENST00000400897.7|10,9	NA	0	0	0.0214846	0.0801653	0	0	6.06116e-05	0.430947	2	FALSE	0	0.0526346	0	0.057836	0.0606617	1.4597	0	0.000229974	0.378548	4	FALSE
chr1|11070899|11076948|-|5|circRNA|EXOSC10|NM_001001998|21,20,19,18,17	NA	0.0142267	0.00655144	2.26774	0.0128447	0	0	0.000968241	0.317328	4	FALSE	0.0409085	0	0.0112803	0	0	0.783319	0	0.00337369	0.260179	3	FALSE
chr1|11073933|11076948|-|3|circRNA|EXOSC10|NM_001001998|19,18,17	NA	0.0479105	0.00963915	0	0	0	0	0.0368489	0.141727	2	FALSE	0.0618331	0	0.00941418	0	0	0	0	0.0534414	0.122637	2	FALSE
chr1|110891391|110892533|+|2|circRNA|CD53|NM_001040033|3,4	NA	0	0	0.804662	0	0.0480999	0	0.000804335	0.325505	2	FALSE	0.0204545	0	0.00787846	0.0527579	0	0	0	0.00655349	0.22834	3	FALSE
chr1|110891391|110894401|+|3|circRNA|CD53|NM_001040033|3,4,5	NA	0	0	0	0	0	0.0205773	0.158511	0.0673728	1	FALSE	0	0	0	0	0	0	0.0169806	0.211739	0.0532369	1	FALSE
chr1|11090553|11091597|-|3|circRNA|EXOSC10|NM_001001998|6,5,4	NA	0	0	0	0.000830373	0.00796755	0	0.1893	0.0586531	2	FALSE	0	0	0.00112918	0.0132081	0	0	0	0.244603	0.0463834	2	FALSE
chr1|11109289|11109729|-|2|circRNA|MTOR|NM_004958|56,55	NA	0	0	0	0	0	0.0205773	0.158511	0.0673728	1	FALSE	0	0	0	0	0	0	0.0169806	0.211739	0.0532369	1	FALSE
chr1|111147641|111148053|+|1|circRNA|CEPT1|ENST00000498239.5|2	NA	0	0.0105184	0.570045	0.0127708	0.00417721	0.00426107	0.0170508	0.180942	5	FALSE	0	0.192857	0	0	0	0	0	0.0114298	0.20097	1	TRUE
chr1|111147641|111161296|+|3|circRNA|CEPT1|ENST00000498239.5|2,3,4	NA	0	0	1.31648	0.0286022	0	0.0562075	0.0034179	0.259564	3	FALSE	0	0	0.0143033	0	0	1.89661	0.0171801	0.00412238	0.250669	3	FALSE
chr1|111147641|111174963|+|4|circRNA|CEPT1|ENST00000498239.5|2,3,4,5	NA	0.000884658	0	1.45952	0	0	0	0.00229718	0.278161	2	FALSE	0.0393769	0	0	0	0	2.24306e-16	0	0.0146864	0.188447	2	FALSE
chr1|11121245|11122126|-|2|circRNA|MTOR|NM_004958|49,48	NA	0	0	0	0	0.021886	0	0.0261323	0.159297	1	TRUE	0	0.0272315	0	0.0337368	0	0	0	0.0618928	0.115093	2	FALSE
chr1|11121978|11127806|-|5|circRNA|MTOR|NM_004958|48,47,46,45,44	NA	0	0	0	0	0.0153319	0	0.00980972	0.20855	1	TRUE	0	0	0	0.0110346	0	0	0.00584662	0.189701	0.0585502	2	FALSE
chr1|11124497|11133197|-|10|circRNA|MTOR|NM_004958|47,46,45,44,43,42,41,40,39,38	NA	0	0	0	0.0130293	0	0	0.0196458	0.173788	1	TRUE	0	0	0	0	0	0.966956	0.00265771	0.000417494	0.353754	2	FALSE
chr1|111456085|111459636|+|3|circRNA|ATP5F1|ENST00000369722.7|4,5,6	NA	0	0	0	0.0112257	0	0	0.0272479	0.157166	1	TRUE	0	0	0	0	0	1.17132	0	3.89251e-07	0.594276	1	TRUE
chr1|111759399|111763007|+|8|circRNA|DDX20|ENST00000369702.4|3,4,5,6,7,8,9,10	NA	0	0.000780165	0	0	0.00975474	0	0.147475	0.0709578	2	FALSE	0	0.0497063	0	0	0	0	0	0.162846	0.0660379	1	FALSE
chr11|65499733|65499826|+|1|ciRNA|MALAT1|TCONS_l2_00004566|2	NA	0	0.0257492	0	0	0.00679463	0	0.0223332	0.167289	2	FALSE	0	0	0.0186548	0	0	0	0	0.0273823	0.156915	1	TRUE
chr1|11247624|11248094|-|2|circRNA|MTOR|NM_004958|8,7	NA	0.00063833	0.00113172	1.31893	0	0	0	0.0294436	0.15321	3	FALSE	0.0178516	0	0.00244142	0	0	0	0	0.165903	0.0651198	2	FALSE
chr1|112541950|112584126|-|8|circRNA|ST7L|ENST00000361846.7|14,13,12,11,10,9,8,7	NA	0.00434746	0.00168966	0	0	0	0.0239309	0.102922	0.089075	3	FALSE	0	0	0.00578561	0	0	0	0.0026697	0.136254	0.0749113	2	FALSE
chr1|112541950|112616895|-|13|circRNA|ST7L|ENST00000361846.7|14,13,12,11,10,9,8,7,6,5,4,3,2	NA	0.0152712	0	0	0.00108238	0	0	0.0878791	0.0971263	2	FALSE	0.0320978	0.0204357	0	0	0	0	0	0.015081	0.187117	2	FALSE
chr1|112555867|112584126|-|6|circRNA|ST7L|ENST00000361846.7|12,11,10,9,8,7	NA	0.0187256	0	0.543445	0	0	0	0.0349317	0.144465	2	FALSE	0.0343302	0	0.000809366	0	0	0	0	0.0947491	0.0932858	2	FALSE
chr1|112555867|112616844|-|11|circRNA|ST7L|NM_138727|12,11,10,9,8,7,6,5,4,3,2	NA	0.00063833	0.00113172	1.31893	0	0	0	0.0294436	0.15321	3	FALSE	0.0178516	0	0.00244142	0	0	0	0	0.165903	0.0651198	2	FALSE
chr1|112555867|112616895|-|11|circRNA|ST7L|ENST00000361846.7|12,11,10,9,8,7,6,5,4,3,2	NA	0	0.00162137	0	0	0.0219288	0	0.0260444	0.159469	2	FALSE	0	0	0.0050427	0.0234976	0	0	0	0.0524991	0.123551	2	FALSE
chr1|112576985|112582472|-|4|circRNA|ST7L|ENST00000361846.7|11,10,9,8	NA	0	0	0.0507059	0.000782356	0.000438492	0.00892531	0.212496	0.0530656	4	FALSE	0	0.0126452	0	0	0	0	0.00624541	0.227458	0.0498166	2	FALSE
chr1|112576985|112584126|-|5|circRNA|ST7L|ENST00000361846.7|11,10,9,8,7	NA	0	0.0120238	0	0	0	0	0.0339356	0.145947	1	TRUE	0	0	0.00689847	0	0	0	0	0.0795964	0.102189	1	FALSE
chr1|112576985|112591603|-|6|circRNA|ST7L|ENST00000361846.7|11,10,9,8,7,6	NA	0.0012661	0.0196717	1.39783	0.00322002	0	0	0.00175007	0.290682	4	FALSE	0.0548111	0.107344	0.00414478	0	0	0	0	0.00235232	0.277061	3	FALSE
chr1|112576985|112598086|-|7|circRNA|ST7L|ENST00000361846.7|11,10,9,8,7,6,5	NA	0.00176932	0	2.91904	0	0	0	0.00229718	0.278161	2	FALSE	0.0787538	0	0	0	0	5.127e-16	0	0.0146864	0.188447	2	FALSE
chr1|112576985|112611003|-|9|circRNA|ST7L|ENST00000361846.7|11,10,9,8,7,6,5,4,3	NA	0	0	0	0	0	0.0119518	0.122526	0.0802484	1	FALSE	0	0	0	0	0	0	0.0095716	0.185189	0.0597231	1	FALSE
chr1|112576985|112616895|-|10|circRNA|ST7L|ENST00000361846.7|11,10,9,8,7,6,5,4,3,2	NA	0	0	1.88622	0	0	0.0364959	0.0377682	0.140463	2	FALSE	0	0.133425	0	0	0.000614661	0	0	0.134232	0.0756604	2	FALSE
chr1|112581991|112584126|-|3|circRNA|ST7L|ENST00000361846.7|9,8,7	NA	0	0	0	0	0.021886	0	0.0261323	0.159297	1	TRUE	0	0.0272315	0	0.0337368	0	0	0	0.0618928	0.115093	2	FALSE
chr1|112581991|112616895|-|8|circRNA|ST7L|ENST00000361846.7|9,8,7,6,5,4,3,2	NA	0.0360651	0	1.67756	0	0.0060343	0.0116022	0.000804582	0.325491	4	FALSE	0.0676058	0	0.00647073	0.0117883	0	0	0	0.00569809	0.235125	3	FALSE
chr1|112582374|112611003|-|6|circRNA|ST7L|ENST00000361846.7|8,7,6,5,4,3	NA	0	0	0	0.0112257	0	0	0.0272479	0.157166	1	TRUE	0	0	0	0	0	1.17132	0	3.89251e-07	0.594276	1	TRUE
chr1|112583971|112616844|-|6|circRNA|ST7L|NM_138727|7,6,5,4,3,2	NA	0.00063833	0.00113172	1.31893	0	0	0	0.0294436	0.15321	3	FALSE	0.0178516	0	0.00244142	0	0	0	0	0.165903	0.0651198	2	FALSE
chr1|112591524|112600848|-|3|circRNA|ST7L|ENST00000361846.7|6,5,4	NA	0	0	0	0	0.0124324	0	0.0907505	0.0954848	1	FALSE	0	0	0.00143926	0.0159247	0	0	0	0.203728	0.055093	2	FALSE
chr1|112591524|112611003|-|4|circRNA|ST7L|ENST00000361846.7|6,5,4,3	NA	0	0	0	0.0112257	0	0	0.0272479	0.157166	1	TRUE	0	0	0	0	0	1.17132	0	3.89251e-07	0.594276	1	TRUE
chr1|112591524|112616895|-|5|circRNA|ST7L|ENST00000361846.7|6,5,4,3,2	NA	0.00063833	0.00113172	1.31893	0	0	0	0.0294436	0.15321	3	FALSE	0.0178516	0	0.00244142	0	0	0	0	0.165903	0.0651198	2	FALSE
chr1|112597970|112616895|-|4|circRNA|ST7L|ENST00000361846.7|5,4,3,2	NA	0	0	0	0	0.00963648	0.00320229	0.0982265	0.09145	2	FALSE	0	0	0	0.0315644	0	0	0	0.0572517	0.119097	1	FALSE
chr1|112610840|112616895|-|2|circRNA|ST7L|ENST00000361846.7|3,2	NA	0	0	0.350614	0	0.004693	0.00301795	0.113747	0.0840035	3	FALSE	0	0	1.14059e-05	0	0	0	0.0100216	0.23282	0.0487114	2	FALSE
chr1|112653597|112659779|+|4|circRNA|CAPZA1|ENST00000263168.3|4,5,6,7	NA	0.159437	0	1.8986	0.12453	0.0164615	0	1.25892e-05	0.487489	4	FALSE	0.157637	0.6714	0	0	0.121122	0	0	1.98714e-05	0.471632	3	FALSE
chr1|112653597|112667145|+|5|circRNA|CAPZA1|ENST00000263168.3|4,5,6,7,8	NA	0	0	1.0483	0	0	0.0241631	0.0214054	0.169442	2	FALSE	0	0.0870554	0	0	0	0	0	0.0760185	0.104544	1	FALSE
chr1|112917177|112922133|-|2|circRNA|SLC16A1|ENST00000369626.7|4,3	NA	0	0	0	0.0130293	0	0	0.0196458	0.173788	1	TRUE	0	0	0	0	0	0.966956	0.00265771	0.000417494	0.353754	2	FALSE
chr1|112917177|112929352|-|3|circRNA|SLC16A1|ENST00000369626.7|4,3,2	NA	0.010842	0.00198407	0	0	0	0	0.131334	0.0767558	2	FALSE	0.0127887	0	0.00202791	0	0	0	0	0.180262	0.0610408	2	FALSE
chr1|113091317|113116436|+|16|circRNA|LRIG2|NM_001312686|2,3,4,5,6,7,8,9,10,11,12,13,14,15,16,17	NA	0	0	1.37486	0.00183774	0.0064083	0	0.0372077	0.14123	3	FALSE	0.0223541	0.0598078	0	0	0	0	0	0.0627874	0.114356	2	FALSE
chr1|113091317|113119523|+|17|circRNA|LRIG2|NM_001312686|2,3,4,5,6,7,8,9,10,11,12,13,14,15,16,17,18	NA	0	0	0	0	0	0.0119518	0.122526	0.0802484	1	FALSE	0	0	0	0	0	0	0.0095716	0.185189	0.0597231	1	FALSE
chr1|113093205|113098785|+|7|circRNA|LRIG2|NM_001312686|4,5,6,7,8,9,10	NA	0.010842	0.00198407	0	0	0	0	0.131334	0.0767558	2	FALSE	0.0127887	0	0.00202791	0	0	0	0	0.180262	0.0610408	2	FALSE
chr1|113093205|113116436|+|14|circRNA|LRIG2|NM_001312686|4,5,6,7,8,9,10,11,12,13,14,15,16,17	NA	0	0.0058651	0	0	0	0	0.0717514	0.107506	1	FALSE	0	0	0.00290611	0	0	0	0	0.199352	0.0561421	1	FALSE
chr1|113107593|113110562|+|2|circRNA|LRIG2|NM_001312686|13,14	NA	0	0.00117801	0	0.00195663	0.00677168	0	0.212106	0.0531537	3	FALSE	0	0.0503662	0	0	0.000646709	0	0	0.1766	0.0620461	2	FALSE
chr1|113112478|113114876|+|2|circRNA|LRIG2|NM_001312686|15,16	NA	0	0	0	0.0130293	0	0	0.0196458	0.173788	1	TRUE	0	0	0	0	0	0.966956	0.00265771	0.000417494	0.353754	2	FALSE
chr1|113112478|113116436|+|3|circRNA|LRIG2|NM_001312686|15,16,17	NA	0.000884658	0	1.45952	0	0	0	0.00229718	0.278161	2	FALSE	0.0393769	0	0	0	0	2.24306e-16	0	0.0146864	0.188447	2	FALSE
chr1|113112478|113119523|+|4|circRNA|LRIG2|NM_001312686|15,16,17,18	NA	0	0	0	0.0130293	0	0	0.0196458	0.173788	1	TRUE	0	0	0	0	0	0.966956	0.00265771	0.000417494	0.353754	2	FALSE
chr1|113549514|113622994|+|9|circRNA|MAGI3|ENST00000369617.8|2,3,4,5,6,7,8,9,10	NA	0.0152712	0	0	0.00108238	0	0	0.0878791	0.0971263	2	FALSE	0.0320978	0.0204357	0	0	0	0	0	0.015081	0.187117	2	FALSE
chr11|65500561|65500624|+|1|ciRNA|MALAT1|TCONS_l2_00004578|1	NA	0	0.00686588	0.571542	0	0	0.0938865	0.00609271	0.231882	3	FALSE	0	0	0.0169012	0	0	0	0.029378	0.0150909	0.187084	2	FALSE
chr1|113580541|113594560|+|4|circRNA|MAGI3|ENST00000369617.8|3,4,5,6	NA	0	0.00235602	0	0.00391325	0.0135434	0	0.212106	0.0531537	3	FALSE	0	0.100732	0	0	0.00129342	0	0	0.1766	0.0620461	2	FALSE
chr1|113580541|113622994|+|8|circRNA|MAGI3|ENST00000369617.8|3,4,5,6,7,8,9,10	NA	0.0124109	0.00482104	0.418671	0	0	0	0.0661787	0.111655	3	FALSE	0.0183098	0	0.00496706	0	0	0	0	0.0942769	0.0935405	2	FALSE
chr1|113580541|113649328|+|12|circRNA|MAGI3|ENST00000369617.8|3,4,5,6,7,8,9,10,11,12,13,14	NA	0.0222709	0	0	0	0.00141458	0	0.0382352	0.139833	2	FALSE	0.0416436	0	0	0	0	0	0.00306363	0.0264136	0.158751	2	FALSE
chr1|113585386|113590658|+|2|circRNA|MAGI3|ENST00000369617.8|4,5	NA	0.0165095	0.011881	1.26141	0	0	0	0.00624481	0.230685	3	FALSE	0.0499824	0	0.00795384	0	0	0	0	0.0217455	0.168642	2	FALSE
chr1|113585386|113594560|+|3|circRNA|MAGI3|ENST00000369617.8|4,5,6	NA	0.0174344	0.0189925	2.63933	0	0	0	0.00365302	0.256415	3	FALSE	0.0726081	0	0.0142582	0	0	0	0	0.0154378	0.185942	2	FALSE
chr1|113585386|113622994|+|7|circRNA|MAGI3|ENST00000369617.8|4,5,6,7,8,9,10	NA	0	0	0	0	0.0153319	0	0.00980972	0.20855	1	TRUE	0	0	0	0.0110346	0	0	0.00584662	0.189701	0.0585502	2	FALSE
chr1|113590483|113594560|+|2|circRNA|MAGI3|ENST00000369617.8|5,6	NA	0	0.000780165	0	0	0.00975474	0	0.147475	0.0709578	2	FALSE	0	0.0497063	0	0	0	0	0	0.162846	0.0660379	1	FALSE
chr1|113614600|113622994|+|4|circRNA|MAGI3|ENST00000369617.8|7,8,9,10	NA	0.00300533	0	2.80774	0	0	0	0.000141109	0.398225	2	FALSE	0.0632735	0	0.000872588	0	0	0	0	0.0110884	0.202477	2	FALSE
chr1|113619735|113659265|+|9|circRNA|MAGI3|ENST00000369617.8|9,10,11,12,13,14,15,16,17	NA	0.00235374	0	0	0.000652797	0.00757005	0	0.212821	0.0529924	3	FALSE	0.00816694	0	0	0.0252151	0	0	0	0.102614	0.0892274	2	FALSE
chr1|113671733|113673465|+|3|circRNA|MAGI3|ENST00000369617.8|18,19,20	NA	0	0.00391698	1.14288	0	0.0117866	0	0.0335524	0.146529	3	FALSE	0.000213826	0.0584924	0.00484438	0	0	0	0	0.0524329	0.123616	3	FALSE
chr1|113705889|113712113|-|5|circRNA|PHTF1|ENST00000474926.5|6,5,4,3,2	NA	0.0187256	0	0.543445	0	0	0	0.0349317	0.144465	2	FALSE	0.0343302	0	0.000809366	0	0	0	0	0.0947491	0.0932858	2	FALSE
chr1|113724758|113726574|-|2|circRNA|PHTF1|ENST00000393357.6|6,5	NA	0	0.0110795	0	0	0	0	0.0144426	0.189287	1	TRUE	0	0	0.0055432	0	0	0	0	0.0818135	0.100783	1	FALSE
chr1|113724758|113758733|-|5|circRNA|PHTF1|ENST00000369600.5|6,5,4,3,2	NA	0	0	0.0507059	0.000782356	0.000438492	0.00892531	0.212496	0.0530656	4	FALSE	0	0.0126452	0	0	0	0	0.00624541	0.227458	0.0498166	2	FALSE
chr1|113819576|113830029|-|4|circRNA|PTPN22|ENST00000359785.9|20,19,18,17	NA	0	0	0.350614	0	0.004693	0.00301795	0.113747	0.0840035	3	FALSE	0	0	1.14059e-05	0	0	0	0.0100216	0.23282	0.0487114	2	FALSE
chr1|113829591|113834439|-|4|circRNA|PTPN22|ENST00000359785.9|18,17,16,15	NA	0.0892242	0.0715092	2.59119	0.138735	0.0277789	0	5.03686e-07	0.587155	5	FALSE	0.134966	1.14958	0.00362639	0	0.0784355	0	0.0268128	2.62534e-07	0.60493	5	FALSE
chr1|113829591|113838620|-|7|circRNA|PTPN22|ENST00000359785.9|18,17,16,15,14,13,12	NA	0	0.00117801	0	0.00195663	0.00677168	0	0.212106	0.0531537	3	FALSE	0	0.0503662	0	0	0.000646709	0	0	0.1766	0.0620461	2	FALSE
chr1|113829591|113855049|-|11|circRNA|PTPN22|ENST00000359785.9|18,17,16,15,14,13,12,11,10,9,8	NA	0	0.00674012	0.447549	0.00190514	0.0130049	0	0.0478717	0.128293	4	FALSE	0	0.157653	0	0	0	0	0	0.0149117	0.187684	1	TRUE
chr1|113834909|113838620|-|3|circRNA|PTPN22|ENST00000359785.9|14,13,12	NA	0.000884658	0	1.45952	0	0	0	0.00229718	0.278161	2	FALSE	0.0393769	0	0	0	0	2.24306e-16	0	0.0146864	0.188447	2	FALSE
chr1|113834909|113855049|-|7|circRNA|PTPN22|ENST00000359785.9|14,13,12,11,10,9,8	NA	0.14784	0.00547443	0	0.0596679	0	0	0.000137032	0.399388	3	FALSE	0.331304	0	0	0	0.155955	0	0	7.7055e-06	0.504044	2	FALSE
chr1|113837589|113838620|-|2|circRNA|PTPN22|ENST00000359785.9|13,12	NA	0.00102037	0	0	0	0.0208326	0	0.0351797	0.144103	2	FALSE	0.00725005	0	0	0.0472421	0	0	0	0.0452715	0.131162	2	FALSE
chr1|113837589|113855049|-|6|circRNA|PTPN22|ENST00000359785.9|13,12,11,10,9,8	NA	0.0152712	0	0	0.00108238	0	0	0.0878791	0.0971263	2	FALSE	0.0320978	0.0204357	0	0	0	0	0	0.015081	0.187117	2	FALSE
chr1|113838543|113854537|-|4|circRNA|PTPN22|ENST00000359785.9|12,11,10,9	NA	0	0	0	0	0.0306637	0	0.00980972	0.20855	1	TRUE	0	0	0	0.0220691	0	0	0.0116932	0.189701	0.0585502	2	FALSE
chr1|113848539|113855049|-|4|circRNA|PTPN22|ENST00000359785.9|11,10,9,8	NA	0.0759382	0.0216122	0	0.0935413	0.00280497	0	0.000114752	0.406385	4	FALSE	0.104734	0.445168	0	0	0.118976	0	0	5.58588e-05	0.434022	3	FALSE
chr1|113854470|113855049|-|2|circRNA|PTPN22|ENST00000359785.9|9,8	NA	0.0152712	0	0	0.00108238	0	0	0.0878791	0.0971263	2	FALSE	0.0320978	0.0204357	0	0	0	0	0	0.015081	0.187117	2	FALSE
chr1|113897839|113901885|-|5|circRNA|AP4B1|NM_001253852|7,6,5,4,3	NA	0.0152712	0	0	0.00108238	0	0	0.0878791	0.0971263	2	FALSE	0.0320978	0.0204357	0	0	0	0	0	0.015081	0.187117	2	FALSE
chr1|113906995|113908191|+|2|circRNA|DCLRE1B|ENST00000369563.3|2,3	NA	0.00375183	0	1.20516	0	0.010236	0	0.0216661	0.168828	3	FALSE	0.0337913	0.0199936	0.000407628	0.00711844	0	0	0	0.0594174	0.11719	4	FALSE
chr1|113940381|113941459|+|1|circRNA|HIPK1|ENST00000426820.6|2	NA	0.0105073	0.00953315	0	0	0	0.000648636	0.0336913	0.146317	3	FALSE	0.0359674	0	0	0	0	0	0.020879	0.0348593	0.144571	2	FALSE
chr1|113952765|113968648|+|11|circRNA|HIPK1|ENST00000426820.6|3,4,5,6,7,8,9,10,11,12,13	NA	0.010842	0.00198407	0	0	0	0	0.131334	0.0767558	2	FALSE	0.0127887	0	0.00202791	0	0	0	0	0.180262	0.0610408	2	FALSE
chr1|113954650|113968648|+|10|circRNA|HIPK1|ENST00000426820.6|4,5,6,7,8,9,10,11,12,13	NA	0	0.00387145	0	0.00129415	0	0	0.217033	0.0520533	2	FALSE	0	0	0.00251663	0	0.00151813	0	0	0.258955	0.0437193	2	FALSE
chr1|114463103|114463556|-|2|circRNA|TRIM33|ENST00000358465.6|4,3	NA	0.0103754	0.00187413	0	0.000271482	0.0269615	0	0.0735435	0.106241	4	FALSE	0	0.161006	0	0	0	0	0.00141122	0.0636272	0.113673	2	FALSE
chr1|114463103|114464388|-|3|circRNA|TRIM33|ENST00000358465.6|4,3,2	NA	0.0698348	0	7.60805	0.0599209	0.13009	0	2.41242e-05	0.464756	4	FALSE	0.0689324	1.19491	0	0	0	0	0	1.41285e-05	0.483524	2	FALSE
chrX|48598957|48599352|+|1|ciRNA|WDR13|ENST00000376729.9|3	NA	0	0.0110001	0	0.0223125	0	0	0.0336977	0.146307	2	FALSE	0	0	0.00377242	0	0.062082	0	0	0.0228554	0.166115	2	FALSE
chr1|114719578|114720717|-|2|circRNA|CSDE1|ENST00000339438.10|17,16	NA	0.074458	0	0	0.0111301	0	0	0.00175933	0.290441	2	FALSE	0.139233	0	0	0	0.0413083	0	0	0.000701281	0.331497	2	FALSE
chr1|114719578|114725333|-|4|circRNA|CSDE1|ENST00000339438.10|17,16,15,14	NA	0	0.00117801	0	0.00195663	0.00677168	0	0.212106	0.0531537	3	FALSE	0	0.0503662	0	0	0.000646709	0	0	0.1766	0.0620461	2	FALSE
chr1|114719578|114727090|-|6|circRNA|CSDE1|ENST00000339438.10|17,16,15,14,13,12	NA	0.0183239	0	0	0.0234454	0	0	0.0080189	0.218479	2	FALSE	0.0342344	0	0	0.0221791	0.012482	0.489419	0.00867975	0.0076169	0.221	5	FALSE
chr1|114719578|114738072|-|14|circRNA|CSDE1|ENST00000339438.10|17,16,15,14,13,12,11,10,9,8,7,6,5,4	NA	0.0478364	0	1.23026	0	0.00386799	0	0.000597077	0.338469	3	FALSE	0.0819263	0	0.00531571	0	0	0	0	0.002736	0.270023	2	FALSE
chr1|114723882|114739890|-|13|circRNA|CSDE1|ENST00000339438.10|15,14,13,12,11,10,9,8,7,6,5,4,3	NA	0	0	0.0507059	0.000782356	0.000438492	0.00892531	0.212496	0.0530656	4	FALSE	0	0.0126452	0	0	0	0	0.00624541	0.227458	0.0498166	2	FALSE
chr1|114733731|114738072|-|5|circRNA|CSDE1|ENST00000339438.10|8,7,6,5,4	NA	0.0345127	0.00247648	0	0	0.0131868	0	0.0122403	0.197559	3	FALSE	0.0674422	0	0	0	0	0	0.0229628	0.0117921	0.199417	2	FALSE
chr1|115050355|115062232|-|5|circRNA|TSPAN2|ENST00000369515.6|7,6,5,4,3	NA	0	0	0	0	0	0.0205773	0.158511	0.0673728	1	FALSE	0	0	0	0	0	0	0.0169806	0.211739	0.0532369	1	FALSE
chr1|115992030|116037388|+|7|circRNA|SLC22A15|ENST00000369503.8|2,3,4,5,6,7,8	NA	0.00406656	0	1.37472	0	0	0	0.00195005	0.285722	2	FALSE	0.0362998	0	0	0	0	3.20438e-17	0	0.0282532	0.155317	2	FALSE
chr1|116019581|116020885|+|2|circRNA|SLC22A15|ENST00000369503.8|3,4	NA	0.0293524	0.00130887	0.224868	0	0	0	0.0203118	0.1721	3	FALSE	0.05771	0.0262206	0	0	0	0	0	0.0117568	0.199566	2	FALSE
chr17|2700854|2701139|-|1|ciRNA|CLUH|ENST00000435359.5|7	NA	0.0348089	0	0	0	0.0445224	0	0.00466367	0.244772	2	FALSE	0.0460085	0.153371	0	0	0	0	0.0232541	0.00473352	0.244059	3	FALSE
chr11|65499688|65499725|+|1|ciRNA|MALAT1|TCONS_l2_00004575|1	NA	0.0249335	0	0.699365	0	0.0241032	0	0.00176105	0.290396	3	FALSE	0.0664705	0	0	0	0	0	0.0248041	0.00514185	0.240082	2	FALSE
chr11|65499733|65499830|+|1|ciRNA|MALAT1|TCONS_l2_00004566|2	NA	0	0	0	0	0.0229546	0.0535523	0.0146321	0.188633	2	FALSE	0	0	0.0101116	0.0693568	0	0	0	0.0230219	0.165746	2	FALSE
chr1|116544310|116544604|-|1|circRNA|CD58|NM_001779|2	NA	0.00970613	0.000962547	0	0	0	0.0134842	0.110951	0.0852637	3	FALSE	0.00154286	0	0.00500155	0	0	0	0	0.124196	0.0795662	2	FALSE
chr1|116599940|116614175|-|5|circRNA|IGSF3|NM_001542|7,6,5,4,3	NA	0	0	0	0	0	0.0177194	0.155765	0.0682391	1	FALSE	0	0	0	0	0	0	0.0151143	0.193397	0.0576121	1	FALSE
chr1|116941714|116949572|+|3|circRNA|PTGFRN|NM_020440|2,3,4	NA	0.000884658	0	1.45952	0	0	0	0.00229718	0.278161	2	FALSE	0.0393769	0	0	0	0	2.24306e-16	0	0.0146864	0.188447	2	FALSE
chr1|117021572|117034134|+|3|circRNA|CD101|NM_001256106|7,8,9	NA	0	0.00521437	0	0	0	0	0.116578	0.0827604	1	FALSE	0	0	0.000966942	0	0	0	0.00802134	0.21721	0.0520144	2	FALSE
chr1|117088800|117096299|+|8|circRNA|TTF2|ENST00000369466.8|13,14,15,16,17,18,19,20	NA	0	0	0	0	0.0153319	0	0.00980972	0.20855	1	TRUE	0	0	0	0.0110346	0	0	0.00584662	0.189701	0.0585502	2	FALSE
chr17|75611658|75611865|+|1|ciRNA|MYO15B|uc002jom.1|22	NA	0	0.00181154	1.42406	0.00207576	0.00112228	0	0.0318413	0.149207	4	FALSE	0.00660573	0	0.00541507	0	0	0	0	0.120432	0.0811177	2	FALSE
chr1|117402185|117405645|+|2|circRNA|MAN1A2|ENST00000356554.7|2,3	NA	0.0544801	0	3.20278	0.111388	0	0.437617	1.71652e-08	0.671601	4	FALSE	0.0643802	0.109232	0	0	0.079797	0	0.517079	2.92486e-08	0.659501	4	FALSE
chr1|117402185|117414831|+|3|circRNA|MAN1A2|ENST00000356554.7|2,3,4	NA	0.290193	0.189815	12.1278	0.179917	0.257687	0	1.59605e-09	0.720605	5	FALSE	0.311687	1.96048	0.152108	0	0.0969129	0	0	1.98657e-09	0.716407	4	FALSE
chr1|117402185|117420649|+|4|circRNA|MAN1A2|ENST00000356554.7|2,3,4,5	NA	0.55406	0.350168	57.2006	0.507924	0.415965	0.956129	5.79143e-12	0.80966	6	FALSE	1.11878	5.54014	0.225489	0	0	0	0.899643	2.78015e-11	0.788095	4	FALSE
chr1|117402185|117442325|+|5|circRNA|MAN1A2|ENST00000356554.7|2,3,4,5,6	NA	0.0260787	0.028611	26.3278	0.0226952	0.0305206	0.846977	2.36066e-10	0.754748	6	FALSE	0.119749	1.9566	0.0719167	0	0	0	0.233531	9.60573e-09	0.684304	4	FALSE
chr1|117402185|117466427|+|7|circRNA|MAN1A2|ENST00000356554.7|2,3,4,5,6,7,8	NA	0	0.00639347	2.50645	0	0	0.0484752	0.00989687	0.208113	3	FALSE	0.0140157	0.246521	0.000242333	0	0	0	0	0.0185629	0.176654	3	FALSE
chr1|117414712|117496982|+|7|circRNA|MAN1A2|ENST00000356554.7|4,5,6,7,8,9,10	NA	0	0	0	0.0130293	0	0	0.0196458	0.173788	1	TRUE	0	0	0	0	0	0.966956	0.00265771	0.000417494	0.353754	2	FALSE
chr1|117460488|117502970|+|6|circRNA|MAN1A2|ENST00000356554.7|7,8,9,10,11,12	NA	0	0	1.23037	0	0	0.0358038	0.00849233	0.215662	2	FALSE	0.0230604	0	0	0	0	0	0.0319085	0.0296989	0.152768	2	FALSE
chr1|117493146|117502970|+|4|circRNA|MAN1A2|ENST00000356554.7|9,10,11,12	NA	0	0	0	0	0.0534764	0	4.61926e-05	0.441116	1	TRUE	0	0	0.000755857	0.106669	0	0	0	0.00107661	0.312613	2	FALSE
chr1|117881822|117920424|-|11|circRNA|GDAP2|ENST00000369443.9|12,11,10,9,8,7,6,5,4,3,2	NA	0	0	0	0	0.00963648	0.00320229	0.0982265	0.09145	2	FALSE	0	0	0	0.0315644	0	0	0	0.0572517	0.119097	1	FALSE
chr1|117886576|117918736|-|8|circRNA|GDAP2|ENST00000369443.9|10,9,8,7,6,5,4,3	NA	0.010842	0.00198407	0	0	0	0	0.131334	0.0767558	2	FALSE	0.0127887	0	0.00202791	0	0	0	0	0.180262	0.0610408	2	FALSE
chr1|117887697|117918736|-|7|circRNA|GDAP2|ENST00000369443.9|9,8,7,6,5,4,3	NA	0	0.00607315	0	0	0	0.0142224	0.0868343	0.0977373	2	FALSE	0	0	0.00364717	0	0	0	0.0113793	0.121694	0.0805918	2	FALSE
chr1|117896832|117920424|-|7|circRNA|GDAP2|ENST00000369443.9|8,7,6,5,4,3,2	NA	0.00603231	0	0.63937	0	0.0171535	0.0338163	0.0512877	0.124751	4	FALSE	0.0181033	0.0380961	0.00247405	0.00207299	0	0	0.0342406	0.0587973	0.117729	5	FALSE
chr1|117906505|117918736|-|4|circRNA|GDAP2|ENST00000369443.9|6,5,4,3	NA	0.00063833	0.00113172	1.31893	0	0	0	0.0294436	0.15321	3	FALSE	0.0178516	0	0.00244142	0	0	0	0	0.165903	0.0651198	2	FALSE
[truncated: 27,768 more rows]

## Sheet: S7
Sample ID	Lee 2020		Li 2017
	P-value	Pearson correlation	P-value	Pearson correlation
N_1144_10	0	0.815798	0	0.758131
N_442_3	0	0.87815	0	0.873489
N_618_14	0	0.767507	0	0.744055
[truncated: 27 more rows]

## Sheet: S8
Sample ID	Lee 2020		Li 2017
[truncated: 31 more rows]

[truncated: 3 more sheets: S9, S10, S11]
